# Supplementary material for: Microbial community composition of deep-sea corals from the Red Sea provides insight into functional adaption to a unique environment
Source: Sci Rep. 2017 Mar 17;7:44714. doi: 10.1038/srep44714 (PMC5356181; doi:10.1038/srep44714)
Supplement: Supplementary Dataset S1 [file srep44714-s2.xls]

## Sheet: Sup. Tab. S1
	Dendrophyllia sp. 1	Dendrophyllia sp. 2	Dendrophyllia sp. 3	Dendrophyllia sp. 4	E.fistula 1	E.fistula 2	E.fistula 3	E.fistula 4	R.typus 1	R.typus 2	R.typus 3	R.typus 4	Water1	Water2	Water3	SUM Coral	SUM Water	SUM Coral and Water	Taxonomy	RepresentativeSsequence
No. of OTUs	682	173	230	229	657	589	318	337	452	202	241	191	265	244	358	2413	557	2801
Otu0001	4	0	0	0	221	394	760	2534	0	0	0	0	0	0	0	3913	0	3913	k__Bacteria(100);p__Proteobacteria(100);c__Gammaproteobacteria(100);unclassified(100);unclassified(100);unclassified(100);unclassified(100);	GGATTAGATACCCTGGTAGTCCACGCCGTAAACGATGAGAACTAGACGTTGGGCCGCATGACGGTTTAGTGTCGAAGCTAACGCGATAAGTTCTCCGCCTGGGGAGTACGGCCGCAAGGTTAAAACTCAAAGAAATTGACGGGGACCCGCACAAGCGGTGGAGCATGTGGTTTAATTCGATGCAACGCGAAGAACCTTACCTACCCTTGACATCCTGGAAAGCTCACGTAATGGTGAGTGTGCCTTCGGGAATCCAGTGACAGGTGCTGCATGGCTGTCGTCAGCTCGTGCCG
Otu0002	0	12	26	24	3	1	1	0	1	0	1	0	1542	1080	725	69	3347	3416	k__Bacteria(100);p__Proteobacteria(100);c__Gammaproteobacteria(100);o__Alteromonadales(100);f__Alteromonadaceae(100);g__Alteromonas(100);unclassified(100);	GGATTAGATACCCTGGTAGTCCACACCGTAAACGCTGTCTACTAGCTGTGTGTGTCTTTAAGACGTGCGTAGCGAAGCTAACGCGCTAAGTAGACCGCCTGGGGAGTACGGCCGCAAGGTTAAAACTCAAATGAATTGACGGGGGCCCGCACAAGCGGTGGAGCATGTGGTTTAATTCGATGCAACGCGAAGAACCTTACCTACACTTGACATGCTGAGAAGTTACTAGAGATAGTTTCGTGCCTTCGGGAACTCAGACACAGGTGCTGCATGGCTGTCGTCAGCTCGTGCCG
Otu0003	0	0	0	6	0	0	0	0	320	57	0	2696	0	0	0	3079	0	3079	k__Bacteria(100);p__Proteobacteria(100);unclassified(100);unclassified(100);unclassified(100);unclassified(100);unclassified(100);	GGATTAGATACCCTGGTAGTCCACGCTGTAAACGATGATAACTAGTCGTTAGGAGATTTTATCTCTTAGTGATGAAGCTAACGCGTTAAGTTATCCGCCTGGGGAGTACGATCGCAAGATTAAAACTCAAAGGAATTGACGGGGACCCGCACAAGCGGTGGAACATGTGGTTTAATTCGATGCAACGCGAAAAACCTTACCTGGTCTTGACATCCTGTGAATCTTATAGAAATATGAGAGTGCCTTCGGGAACACAGTGACAGGTGCTGCATGGCTGTCGTCAGCTCGTGCCG
Otu0004	42	857	566	636	126	149	121	132	6	7	13	13	14	3	8	2668	25	2693	k__Bacteria(100);p__Proteobacteria(100);c__Gammaproteobacteria(100);o__Pseudomonadales(100);f__Pseudomonadaceae(100);g__Pseudomonas(100);s__veronii(97);	GGATTAGATACCCTGGTAGTCCACGCCGTAAACGATGTCAACTAGCCGTTGGGAGCCTTGAGCTCTTAGTGGCGCAGCTAACGCATTAAGTTGACCGCCTGGGGAGTACGGCCGCAAGGTTAAAACTCAAATGAATTGACGGGGGCCCGCACAAGCGGTGGAGCATGTGGTTTAATTCGAAGCAACGCGAAGAACCTTACCAGGCCTTGACATCCAATGAACTTTCTAGAGATAGATTGGTGCCTTCGGGAACATTGAGACAGGTGCTGCATGGCTGTCGTCAGCTCGTGCCG
Otu0005	0	10	0	55	0	0	0	0	1118	757	5	561	0	0	0	2506	0	2506	k__Bacteria(100);p__Proteobacteria(100);c__Epsilonproteobacteria(100);o__Campylobacterales(100);f__Campylobacteraceae(100);g__Campylobacter(100);s__ureolyticus(100);	GGATTAGATACCCTGGTAGTCCACGCCGTAAACGATGTATACTAGTTGTCGGGTTTTATACTCGGTGACGCAGCTAACGCATTAAGTATACCGCCTGGGGAGTACGGTCGCAAGATTAAAACTCAAAGAAATTGACGGGGACCCGCACAAGCGGTGGAGCATGTGGTTTAATTCGAAGCAACGCGAAGAACCTTACCCACCTTTGACATACTAGTTTGGGATAGTGGAGACACTTTCTTTCAGTTCGGCTGGGCTAGATACAGGTGCTGCACGGCTGTCGTCAGCTCGTGCCG
Otu0006	0	19	0	498	0	0	0	0	0	5	1966	0	0	0	0	2488	0	2488	k__Bacteria(100);p__Bacteroidetes(100);c__Flavobacteriia(100);o__Flavobacteriales(100);f__Flavobacteriaceae(100);unclassified(94);unclassified(94);	GGATTAGATACCCTGGTAGTCCATGCAGTAAACGATGATTACTAGATGTTGGATTTTTATAATTCAGTGTCCAAGCGAAAGTGATAAGTAATCCACCTGGGGAGTACGTTCGCAAGAATGAAACTCAAAGGAATTGACGGGGGTCCACACAAGCGGTGGAGCATGTGGTTTAATTCGATGATACGCGAGGAACCTTACCCAGGCTTAAATGTATGTTGACAGGTTTAGAAATAAACCCTTCTTCGGACAATATACAAGGTGCTGCATGGTTGTCGTCAGCTCGTGCCG
Otu0007	61	43	369	40	199	22	1631	18	7	1	2	1	1	0	5	2394	6	2400	k__Bacteria(100);p__Proteobacteria(100);c__Gammaproteobacteria(100);o__Vibrionales(100);f__Vibrionaceae(100);g__Photobacterium(99);s__angustum(99);	GGATTAGATACCCTGGTAGTCCACGCCGTAAACGATGTCTACTTGGAGGTTGTGGCCTTGAGCCGTGGCTTTCGGAGCTAACGCGTTAAGTAGACCGCCTGGGGAGTACGGTCGCAAGATTAAAACTCAAATGAATTGACGGGGGCCCGCACAAGCGGTGGAGCATGTGGTTTAATTCGATGCAACGCGAAGAACCTTACCTACTCTTGACATCCAGAGAACTTTCCAGAGATGGATTGGTGCCTTCGGGAACTCTGAGACAGGTGCTGCATGGCTGTCGTCAGCTCGTGCCG
Otu0008	0	5	5	285	0	0	0	0	0	1503	456	0	0	0	0	2254	0	2254	k__Bacteria(100);p__Proteobacteria(100);c__Alphaproteobacteria(100);o__Rhodobacterales(100);f__Rhodobacteraceae(100);unclassified(100);unclassified(100);	GGATTAGATACCCTGGTAGTCCACACTGTAAACGATGAATGCCAGACGTCGGACAGCATGCTGTTCGGTGTCACACCTAACGGATTAAGCATTCCGCCTGGGGAGTACGGTCGCAAGATTAAAACTCAAAGGAATTGACGGGGGCCCGCACAAGCGGTGGAGCATGTGGTTTAATTCGAAGCAACGCGCAGAACCTTACCAACCCTTGACATCCTGTGCTATATCCAGAGATGGATAGTTTCCTTCGGGAACGCAGTGACAGGTGCTGCATGGCTGTCGTCAGCTCGTGCCG
Otu0009	201	748	637	455	0	0	0	0	0	0	0	0	5	0	0	2041	5	2046	k__Bacteria(100);p__Proteobacteria(100);c__Gammaproteobacteria(100);o__Alteromonadales(100);f__Alteromonadaceae(100);g__BD2-13(100);unclassified(100);	GGATTAGATACCCTGGTAGTCCACGCCGTAAACGATGTCTACTAGCCGTTGGGATCCTTGAGATCTTAGTGGCGCAGCTAACGCACTAAGTAGACCGCCTGGGGAGTACGGTCGCAAGATTAAAACTCAAATGAATTGACGGGGGCCCGCACAAGCGGTGGAGCATGTGGTTTAATTCGAAGCAACGCGAAGAACCTTACCAGGTCTTGACATCCAGAGAACTTACTAGAGATAGTTTGGTGCCTTCGGGAACTCTGTGACAGGTGCTGCATGGCTGTCGTCAGCTCGTGCCG
Otu0010	1	0	0	5	1	1	3	0	0	0	0	0	131	1808	58	11	1997	2008	k__Bacteria(100);p__Proteobacteria(100);c__Gammaproteobacteria(100);o__Vibrionales(100);f__Pseudoalteromonadaceae(100);g__Pseudoalteromonas(100);s__porphyrae(98);	GGATTAGATACCCTGGTAGTCCACGCCGTAAACGATGTCTACTAGAAGCTCGGGTCTTCGGACTTGTTTTTCAAAGCTAACGCATTAAGTAGACCGCCTGGGGAGTACGGCCGCAAGGTTAAAACTCAAATGAATTGACGGGGGCCCGCACAAGCGGTGGAGCATGTGGTTTAATTCGATGCAACGCGAAGAACCTTACCTACACTTGACATACAGAGAACTTACCAGAGATGGTTTGGTGCCTTCGGGAACTCTGATACAGGTGCTGCATGGCTGTCGTCAGCTCGTGCCG
Otu0011	0	5	10	0	5	6	4	3	0	0	0	0	748	0	740	33	1488	1521	k__Bacteria(100);p__Proteobacteria(100);c__Gammaproteobacteria(100);o__Pseudomonadales(100);f__Moraxellaceae(100);g__Acinetobacter(100);s__venetianus(100);	GGATTAGATACCCTGGTAGTCCATGCCGTAAACGATGTCTACTAGCCGTTGGGGCCTTTGAGGCTTTAGTGGCGCAGCTAACGCGATAAGTAGACCGCCTGGGGAGTACGGTCGCAAGACTAAAACTCAAATGAATTGACGGGGGCCCGCACAAGCGGTGGAGCATGTGGTTTAATTCGATGCAACGCGAAGAACCTTACCTGGCCTTGACATACTAGAAACTTTCCAGAGATGGATTGGTGCCTTCGGGAATCTAGATACAGGTGCTGCATGGCTGTCGTCAGCTCGTGCCG
Otu0012	0	6	0	128	0	0	0	0	8	461	410	282	0	0	0	1295	0	1295	k__Bacteria(100);p__Proteobacteria(100);unclassified(100);unclassified(100);unclassified(100);unclassified(100);unclassified(100);	GGATTAGATACCCTGGTAGTCCACGCCGTAAACGATGTATGCTAGTTGTCGGGTTTTAACGCTCGGTGACGCAGCTAACGCAATAAGCATACCGCCTGGGGAGTACGGTCGCAAGATTAAAACTCAAAGAAATTGACGGGGACCCGCACAAGCGGTGGAGCATGTGGTTTAATTCGAAGCAACGCGAAGAACCTTACCCACCTTTGACATACTAGTTTGGGATAGTGGAGACACTTTCTTTCAGTTCGGCTGGGCTAGATACAGGTGCTGCACGGCTGTCGTCAGCTCGTGCCG
Otu0013	0	0	0	181	0	0	0	0	0	444	362	135	0	0	0	1122	0	1122	k__Bacteria(100);p__Bacteroidetes(100);c__Flavobacteriia(100);o__Flavobacteriales(100);unclassified(100);unclassified(100);unclassified(100);	GGATTAGATACCCTGGTAGTCCACGCCGTAAACGATGATTACTCGATATTTGGTTCAATTGAGGGCTGAGTGTCTAAGCGAAAGTGATAAGTAATCCACCTGGGGAGTACGTTCGCAAGAATGAAACTCAAAGGAATTGACGGGGGCCCGCACAAGCGGTGGAGCATGTGGTTTAATTCGATGATACGCGAGGAACCTTACCTAGTCTTAAATGTGCATTGAATAATTTAGAGATAGATTAGTCTTCGGACAATGTTCAAGGTGCTGCATGGTTGTCGTCAGCTCGTGCCG
Otu0014	18	103	203	52	429	27	223	38	0	0	0	0	0	0	0	1093	0	1093	k__Bacteria(100);p__Proteobacteria(100);unclassified(100);unclassified(100);unclassified(100);unclassified(100);unclassified(100);	GGATTAGATACCCTGGTAGTCCACGCCGTAAACGATGTATACTAGTTGTCGGGTCTTGATACTCGGTGACGCAGCTAACGCATTAAGTATACCGCCTGGGGAGTACGGTCGCAAGATTAAAACTCAAAGAAATTGACGGGGACCCGCACAAGCGGTGGAGCATGTGGTTTAATTCGAAGCAACGCGAAGAACCTTACCCACCTTTGACATACTAGTTTGGGATAGTGGAGACACTTTCTTTCAGTTCGGCTGGGCTAGATACAGGTGCTGCATGGCTGTCGTCAGCTCGTGCCG
Otu0015	121	525	235	146	0	0	0	0	0	0	0	0	0	0	2	1027	2	1029	k__Bacteria(100);p__Proteobacteria(100);c__Gammaproteobacteria(100);o__Alteromonadales(100);f__Alteromonadaceae(100);g__Marinobacter(100);s__bryozoorum(100);	GGATTAGATACCCTGGTAGTCCACGCCGTAAACGATGTCTACTAGCCGTTGGGACTCTTGAAGTCTTAGTGGCGCAGTTAACGCACTAAGTAGACCGCCTGGGGAGTACGGCCGCAAGGTTAAAACTCAAATGAATTGACGGGGGCCCGCACAAGCGGTGGAGCATGTGGTTTAATTCGACGCAACGCGAAGAACCTTACCTGGCCTTGACATGTTGGGAACTTTCCAGAGATGGATTGGTGCCTTCGGGAACCCAAACACAGGTGCTGCATGGCCGTCGTCAGCTCGTGCCG
Otu0016	45	295	447	200	0	0	0	0	0	0	0	0	0	0	0	987	0	987	k__Bacteria(100);p__Proteobacteria(100);c__Deltaproteobacteria(100);unclassified(100);unclassified(100);unclassified(100);unclassified(100);	GGATTAGATACCCTGGTAGTCCACGCTGTAAACGATGAGTACCAGCTGTTTGTGACTTTGATATCACAAGTGGTGCAGCTAACGCGTTGAGTACTCCGCCTGGGAACTACGGTCGCAAGACTAAAACTCAAAGGAATTGACGGGGACCCGCACAAGCGGTGGAACATGTGGTTTAATTCGACGCAACGCGAAGAACCTTACCTGGGTTTGACATCTCCTGCTCGCTTTGGAAACAAAGTTTTCCCTTCGGGGACAGGAAGACAGGTGCTGCATGGCTGTCGTCAGCTCGTGCCG
Otu0017	29	39	269	0	114	1	346	5	0	0	3	0	0	1	0	806	1	807	k__Bacteria(100);p__Proteobacteria(100);c__Gammaproteobacteria(100);o__Vibrionales(100);f__Vibrionaceae(100);g__Vibrio(99);s__fortis(93);	GGATTAGATACCCTGGTAGTCCACGCCGTAAACGATGTCTACTTGGAGGTTGTGGCCTTGAGCCGTGGCTTTCGGAGCTAACGCGTTAAGTAGACCGCCTGGGGAGTACGGTCGCAAGATTAAAACTCAAATGAATTGACGGGGGCCCGCACAAGCGGTGGAGCATGTGGTTTAATTCGATGCAACGCGAAGAACCTTACCTACTCTTGACATCCAGAGAACTTAGCAGAGATGCTTTGGTGCCTTCGGGAACTCTGAGACAGGTGCTGCATGGCTGTCGTCAGCTCGTGCCG
Otu0018	1	10	4	4	0	0	0	0	0	0	0	1	293	293	106	20	692	712	k__Bacteria(100);p__Proteobacteria(100);c__Gammaproteobacteria(100);o__Alteromonadales(100);f__Alteromonadaceae(100);g__Alteromonas(100);unclassified(100);	GGATTAGATACCCTGGTAGTCCACACCGTAAACGCTGTCTACTAGCTGTGTGTGTCTTTAAGACGTGCGTAGCGAAGCTAACGCGCTAAGTAGACCGCCTGGGGAGTACGGCCGCAAGGTTAAAACTCAAATGAATTGACGGGGGCCCGCACAAGCGGTGGAGCATGTGGTTTAATTCGATGCAACGCGAAGAACCTTACCTACACTTGACATGCAGAGAACTTTCTAGAGATAGATTGGTGCCTTCGGGAACTCTGACACAGGTGCTGCATGGCTGTCGTCAGCTCGTGCCG
Otu0019	4	0	8	25	0	1	0	0	0	0	0	0	310	21	246	38	577	615	k__Bacteria(100);p__Proteobacteria(100);c__Gammaproteobacteria(100);o__Alteromonadales(100);f__Alteromonadaceae(100);g__Alteromonas(100);unclassified(100);	GGATTAGATACCCTGGTAGTCCACACCGTAAACGCTGTCTACTAGCTGTTTGTGGCTTTAAGCCGTGAGTAGCGAAGCTAACGCGCTAAGTAGACCGCCTGGGGAGTACGGCCGCAAGGTTAAAACTCAAATGAATTGACGGGGGCCCGCACAAGCGGTGGAGCATGTGGTTTAATTCGATGCAACGCGAAGAACCTTACCTACACTTGACATGCAGAGAACTTTCCAGAGATGGATTGGTGCCTTCGGGAACTCTGACACAGGTGCTGCATGGCTGTCGTCAGCTCGTGCCG
Otu0020	0	3	0	50	0	0	0	0	39	102	159	164	0	0	0	517	0	517	k__Bacteria(100);p__Proteobacteria(100);unclassified(100);unclassified(100);unclassified(100);unclassified(100);unclassified(100);	GGATTAGATACCCTGGTAGTCCACGCTGTAAACGATGGATACTAGATGTATGAGGAATCGACCCCTTTTGCATCGTAGCTAACGCATTAAGTATCCCGCCTGGGGAGTACGGTCGCAAGATTAAAACTCAAAGGAATTGACGGGGGCCCGCACAAGCGGTGGAACATGTGGTTTAATTCGATGCAACGCGCAGAACCTTACCTGGGTTTGACATCCTTTGATGGTCTTAGAGATAAGACGTTCCCTCGGGACAGAGAGACAGGTGCTGCATGGCTGTCGTCAGCTCGTGCCG
Otu0021	0	0	0	0	0	0	0	0	499	0	0	0	0	0	0	499	0	499	k__Bacteria(100);p__Bacteroidetes(100);c__Cytophagia(100);o__Cytophagales(100);unclassified(100);unclassified(100);unclassified(100);	GGATTAGATACCCTGGTAGTCCACGCCGTAAACGATGATTACTCGATGCATGCGGTATACTGTGTGCGTCCAAGCGAAAGTGATAAGTAATCCACCTGGGGAGTACACTCGCAAGAGTGAAACTCAAAGGAATTGACGGGGGTCCGCACAAGCGGTGGAGCATGTGGTTTAATTCGATAATACGCGAGGAACCTTACCTAGGCTATAATGCCTCTGCATAAAGTAGAAATACTTTTTTCCTTCGGGACAGAGTGCAAGGTGCTGCATGGTTGTCGTCAGCTCGTGCCG
Otu0022	0	0	0	0	83	267	70	44	0	0	0	0	0	0	0	464	0	464	k__Bacteria(100);p__Proteobacteria(100);c__Alphaproteobacteria(100);o__Rhodospirillales(100);f__Rhodospirillaceae(100);unclassified(100);unclassified(100);	GGATTAGATACCCTGGTAGTCCACGCCGTAAACGATGTGTGCTAGCCGTTGGGGCACTTGGTGTTTCAGTGGCGCAGCTAACGCGTTAAGCACACCGCCTGGGGAGTACGGCCGCAAGGTTAAAACTCAAAGGAATTGACGGGGGCCCGCACAAGCGGTGGAGCATGTGGTTTAATTCGAAGCAACGCGCAGAACCTTACCAGCCCTTGACATGGGGAGTATGGGTGCCGGAGACGGCGTCCTTCAGTTCGGCTGGCTCCCGCACAGGTGCTGCATGGCTGTCGTCAGCTCGTGCCG
Otu0023	47	146	139	85	0	0	0	0	0	0	0	0	0	0	11	417	11	428	k__Bacteria(100);p__Proteobacteria(100);c__Gammaproteobacteria(100);o__Alteromonadales(100);f__Alteromonadaceae(100);g__Glaciecola(100);unclassified(100);	GGATTAGATACCCTGGTAGTCCACACCGTAAACGCTGTCTACTAGCTGTTTGTGTATTTAATACGTGAGTAGCGAAGCTAACGCGCTAAGTAGACCGCCTGGGGAGTACGGCCGCAAGGTTAAAACTCAAATGAATTGACGGGGGCCCGCACAAGCGGTGGAGCATGTGGTTTAATTCGATGCAACGCGAAGAACCTTACCTACTCTTGACATCCAGGAAATTTTTCAGAGATGAATTAGTGCCTTCGGGAATCCTGAGACAGGTGCTGCATGGCTGTCGTCAGCTCGTGCCG
Otu0024	0	0	1	0	1	0	1	0	0	0	1	0	114	108	191	4	413	417	k__Bacteria(100);p__Proteobacteria(100);c__Deltaproteobacteria(100);o__Sva0853(100);f__SAR324(100);unclassified(100);unclassified(100);	GGATTAGATACCCTGGTAGTCCACGCCGTAAACGATGAGCACTGGACGTTCGGAGGGTTCGACCCTTCTGGGTGTTTCAGCTAACGCATTAAGTGCTCCGCCTGGGGAGTACGGTCGCAAGACTAAAACTCAAAGGAATTGACGGGGGCCCGCACAAGCGGTGGAACATGTGGTTTAATTCGATGCAACGCGAAGAACCTTACCTGGTCTTGACATCCTCGGATCGTTTTAGAGATAAAGTTTCCTCTTCGGAGGCCGAGTGACAGGTGCTGCATGGCTGTCGTCAGCTCGTGCCG
Otu0025	0	0	0	0	0	1	0	0	0	0	0	0	394	0	14	1	408	409	k__Bacteria(100);p__Bacteroidetes(100);c__Flavobacteriia(100);o__Flavobacteriales(100);f__Flavobacteriaceae(100);g__Mesonia(100);unclassified(100);	GGATTAGATACCCTGGTAGTCTACGCCGTAAACGATGGTTACTAGCTGTTTGGACGATTGAGTCTGAGTGGCTAAGCGAAAGTGATAAGTAACCCACCTGGGGAGTACGTTCGCAAGAATGAAACTCAAAGGAATTGACGGGGGCCCGCACAAGCGGTGGAGCATGTGGTTTAATTCGATGATACGCGAGGAACCTTACCAGGGCTTAAATGCAGTCTGACGTATCTGGAAACAGATATTTCTTCGGACAGATTGCAAGGTGCTGCATGGTTGTCGTCAGCTCGTGCCG
Otu0026	4	156	120	56	12	28	13	11	0	1	3	1	0	0	1	405	1	406	k__Bacteria(100);p__Proteobacteria(100);c__Alphaproteobacteria(100);o__Caulobacterales(100);f__Caulobacteraceae(100);g__Caulobacter(100);s__henricii(100);	GGATTAGATACCCTGGTAGTCCACGCCGTAAACGATGAGTGCTAGTTGTCGGCATGCATGCATGTCGGTGACGCAGCTAACGCATTAAGCACTCCGCCTGGGGAGTACGGTCGCAAGATTAAAACTCAAAGGAATTGACGGGGGCCCGCACAAGCGGTGGAGCATGTGGTTTAATTCGAAGCAACGCGCAGAACCTTACCAGCTTTTGACATGCCCGGACCGCATCAGAGATGATGCTTTCCCTTCGGGGACTGGGACACAGGTGCTGCATGGCTGTCGTCAGCTCGTGCCG
Otu0027	9	3	93	61	38	46	76	62	0	0	16	1	0	0	0	405	0	405	k__Bacteria(100);p__Proteobacteria(100);c__Gammaproteobacteria(100);unclassified(100);unclassified(100);unclassified(100);unclassified(100);	GGATTAGATACCCTGGTAGTCCACGCCGTAAACGATGTCTACTAGCCGTTGGGGAACTTGATTCCTCAGTGGTGCAGCTAACGCAATAAGTAGACCGCCTGGGGAGTACGGCCGCAAGGTTAAAACTCAAATGAATTGACGGGGGCCCGCACAAGCGGTGGAGCATGTGGTTTAATTCGATGCAACGCGAAGAACCTTACCAGGTCTTGACATCCTGCGAATTTTCTAGAGATAGATTAGTGCCTTCGGGAGCGCAGTGACAGGTGCTGCATGGCTGTCGTCAGCTCGTGCCG
Otu0028	0	0	0	24	0	0	0	0	18	208	126	26	0	0	0	402	0	402	k__Bacteria(100);p__Proteobacteria(100);c__Gammaproteobacteria(100);unclassified(100);unclassified(100);unclassified(100);unclassified(100);	GGATTAGATACCCTGGTAGTCCACGCCCTAAACGATGTCAACTAGCCGTTGGGGGAATAAAATCCTTTAGTGGCGCAGCTAACGCGATAAGTTGACCGCCTGGGGAGTACGGCCGCAAGGTTAAAACTCAAAGGAATTGACGGGGGCCCGCACAAGCGGTGGAGCATGTGGTTTAATTCGATGCAACGCGAAGAACCTTACCAGCCCTTGACATCCTCGGAACTTGGCAGAGATGCCTTGGTGCCTTCGGGAATCGAGAGACAGGTGCTGCATGGCTGTCGTCAGCTCGTGCCG
Otu0029	0	0	0	0	34	211	75	55	0	0	0	0	0	0	0	375	0	375	k__Bacteria(100);p__Proteobacteria(100);c__Betaproteobacteria(100);o__Burkholderiales(100);f__Comamonadaceae(100);g__Methylibium(100);s__petroleiphilum(100);	GGATTAGATACCCTGGTAGTCCACGCCCTAAACGATGTCAACTGGTTGTTGGACGGCTTGCTGTTCAGTAACGAAGCTAACGCGTGAAGTTGACCGCCTGGGGAGTACGGCCGCAAGGTTGAAACTCAAAGGAATTGACGGGGACCCGCACAAGCGGTGGATGATGTGGTTTAATTCGATGCAACGCGAAAAACCTTACCTACCCTTGACATGCCAGGAACTTGCCAGAGATGGCTTGGTGCTCGAAAGAGAACCTGGACACAGGTGCTGCATGGCCGTCGTCAGCTCGTGCCG
Otu0030	0	0	0	0	88	94	82	109	0	0	0	0	0	0	0	373	0	373	k__Bacteria(100);p__Proteobacteria(100);c__Alphaproteobacteria(100);o__Rickettsiales(100);f__Rickettsiaceae(100);g__Rickettsia(100);s__Rickettsia_endosymbiont_of_Deronectes_platynotus(100);	GGATTAGATACCCTGGTAGTCCACGCCGTAAACGATGAGTGCTAGATATCGGGAATTAAATTTTCGGTTTCGCAGTTAACGCATTAAGCACTCCGCCTGGGGACTACGATCGCAAGATTAAAACTCAAAGGAATTGACGGGGGCTCGCACAAGTGGTGGAGCATGCGGTTTAATTCGATGCTACGCGAAAAACCTTACCAACCCTTGACATGGTGGTCGCGAGAGACAGAGATGACTCTCTTCAGTTCGGCTGGACCACACACAGGTGTTGCATGGCTGTCGTCAGCTCGTGCCG
Otu0031	0	0	0	18	0	0	0	0	34	89	112	106	0	0	0	359	0	359	k__Bacteria(100);p__Proteobacteria(100);c__Epsilonproteobacteria(100);o__Campylobacterales(100);f__Campylobacteraceae(100);g__Campylobacter(100);unclassified(100);	GGATTAGATACCCTGGTAGTCCACGCCCTAAACGATGAACACTAGTTGTTGGAGGACTTTGATCTTTCAGTAACACAGCTAACGCATTAAGTGTTCCGCCTGGGGAGTACGGTCGCAAGATTAAAACTCAAAGGAATAGACGGGGACCCGCACAAGCGGTGGAGCATGTGGTTTAATTCGAAGATACGCGAAGAACCTTACCAAGACTTGAAATCCTAAGAATTCGCTAGAAACAGTGAAGTGTCGGTTTACCGAAACTTAGTGACAGGTGCTGCACGGCTGTCGTCAGCTCGTGCCG
Otu0032	0	6	0	32	0	0	0	0	33	64	121	95	0	0	0	351	0	351	k__Bacteria(100);p__Proteobacteria(100);unclassified(100);unclassified(100);unclassified(100);unclassified(100);unclassified(100);	GGATTAGATACCCTGGTAGTCCACGCTGTAAACGATGGATACTAGATGTATGAGGAATCGACCCCTTTTGCATCGTAGCTAACGCATTAAGTATCCCGCCTGGGGAGTACGGTCGCAAGATTAAAACTCAAAGGAATTGACGGGGGCCCGCACAAGCGGTGGAACATGTGGTTTAATTCGATGCAACGCGCAGAACCTTACCTGGGTTTGACATCCTTTGATGGTCTTAGAGATAAGACGTTCCCTCGGGACAGAGAGACAGGTGCTGCATGGCTGTCGTCAGCTCGTGTTG
Otu0033	3	0	5	5	1	0	0	0	329	0	0	0	0	0	0	343	0	343	k__Bacteria(100);p__Nitrospirae(100);c__Nitrospira(100);o__Nitrospirales(100);f__Nitrospiraceae(100);unclassified(100);unclassified(100);	GGATTAGATACCCTGGTAGTCCACGCCGTAAACGATGGGCACTAAGTGTCGGCAGGTTACTGTCGGTGCCGCAGTTAACGCAGTAAGTGCCCCGCCTGGGGAGTACGGCCGCAAGGTTGAAACTCAAAGGAATTGACGGGGGCCCGCACAAGCGGTGGAGCATGTGGTTTAATTCGACGCAACGCGAAGAACCTTACCCAGGTTGGACATGCTCGTGGAAAAACTTGAAAGAGTAAAGACCCCTTCGGGGGGGCGAGCTCAGGTGCTGCATGGCTGTCGTCAGCTCGTGCCG
Otu0034	0	0	0	0	100	153	33	46	0	0	0	0	0	0	0	332	0	332	k__Bacteria(100);p__Proteobacteria(100);c__Alphaproteobacteria(100);o__Rhodospirillales(100);f__Rhodospirillaceae(100);unclassified(100);unclassified(100);	GGATTAGATACCCTGGTAGTCCACGCCGTAAACGATGTGTGCTAGCCGTTGGGGCCCTTAGGGTTTCGGTGGCGCAGCTAACGCGTTAAGCACACCGCCTGGGGAGTACGGCCGCAAGGTTAAAACTCAAAGGAATTGACGGGGGCCCGCACAAGCGGTGGAGCATGTGGTTTAATTCGAAGCAACGCGCAGAACCTTACCAGCCCTTGACATCCCGGTCGCGGGAACCAGAGATGGTTTCTTTCAGTTCGGCTGGACCGGAGACAGGTGCTGCATGGCTGTCGTCAGCTCGTGCCG
Otu0035	7	28	36	28	0	0	0	1	0	0	0	0	55	0	171	100	226	326	k__Bacteria(100);p__Proteobacteria(100);c__Gammaproteobacteria(100);o__Oceanospirillales(100);f__Oceanospirillaceae(100);g__Oleibacter(100);unclassified(100);	GGATTAGATACCCTGGTAGTCCACGCCGTAAACGATGTCTACTAGTTGTCGGGAGACTTGATCTTTTGGTAACGAAGCTAACGCGATAAGTAGACCGCCTGGGGAGTACGGCCGCAAGGTTAAAACTCAAATGAATTGACGGGGGCCCGCACAAGCGGTGGAGCATGTGGTTTAATTCGAAGCAACGCGAAGAACCTTACCTACTCTTGACATCCTGCGAACTTGGTAGAGATACCTTGGTGCCTTCGGGAACGCAGAGACAGGTGCTGCATGGCTGTCGTCAGCTCGTGCCG
Otu0036	0	0	0	0	67	172	54	32	0	0	0	0	0	0	0	325	0	325	k__Bacteria(100);p__Proteobacteria(100);c__Alphaproteobacteria(100);o__Rhodospirillales(100);f__Rhodospirillaceae(100);g__Inquilinus(92);unclassified(92);	GGATTAGATACCCTGGTAGTCCACGCCGTAAACGATGTGTGCTAGCCGTTGGGGCACTTAGTGTTTCAGTGGCGCAGCTAACGCGTTAAGCACACCGCCTGGGGAGTACGGCCGCAAGGTTAAAACTCAAAGGAATTGACGGGGGCCCGCACAAGCGGTGGAGCATGTGGTTTAATTCGAAGCAACGCGCAGAACCTTACCAGCCCTTGACATGGGGAGTATGGGTACCGGAGACGGCACCCTTCAGTTCGGCTGGCTCCCGCACAGGTGCTGCATGGCTGTCGTCAGCTCGTGCCG
Otu0037	0	51	94	25	17	19	34	60	0	0	0	12	0	0	0	312	0	312	k__Bacteria(100);p__Proteobacteria(100);c__Gammaproteobacteria(100);unclassified(100);unclassified(100);unclassified(100);unclassified(100);	GGATTAGATACCCTGGTAGTCCACGCCGTAAACGATGTCTACTAGCCGTTGGGAGACTTGATCTCTCAGTGGTGCAGCTAACGCAATAAGTAGACCGCCTGGGGAGTACGGCCGCAAGGTTAAAACTCAAATGAATTGACGGGGGCCCGCACAAGCGGTGGAGCATGTGGTTTAATTCGATGCAACGCGAAGAACCTTACCAGGTCTTGACATCCTGCGAATTTTCTAGAGATAGATTAGTGCCTTCGGGAACGCAGTGACAGGTGCTGCATGGCTGTCGTCAGCTCGTGCCG
Otu0038	0	0	0	0	122	67	52	58	0	0	0	0	0	0	0	299	0	299	k__Bacteria(100);p__Proteobacteria(100);c__Gammaproteobacteria(100);unclassified(100);unclassified(100);unclassified(100);unclassified(100);	GGATTAGATACCCTGGTAGTCCACGCCGTAAACGATGAGAACTGGCTGTTGGAAGGATTTACCTTTTAGTGGCGAAGCTAACGCGTTAAGTTCTCCGCCTGGGGAGTACGACCGCAAGGTTAAAACTCAAAGGAATTGACGGGGACCCGCACAAGCGGTGGAGCATGTGGTTTAATTCGATGCAACGCGAAGAACCTTACCTGGTCTTGACATCCTGCGAACTTTCTAGAGATAGATTGGTGCCTTAGGGAACGCAGTGACAGGTGCTGCATGGCTGTCGTCAGCTCGTGCCG
Otu0039	0	0	0	0	276	15	0	3	0	0	0	0	0	0	0	294	0	294	k__Bacteria(100);p__Proteobacteria(100);c__Gammaproteobacteria(100);unclassified(100);unclassified(100);unclassified(100);unclassified(100);	GGATTAGATACCCTGGTAGTCCACGCCGTAAACGATGAGAACTAGACGTTGGGCCGCATGACGGTTTAGTGTCGAAGCTAACGCGATAAGTTCTCCGCCTGGGGAGTACGGCCGCAAGGTTAAAACTCAAAGAAATTGACGGGGACCCGCACAAGCGGTGGAGCATGTGGTTTAATTCGATGCAACGCGAAGAACCTTACCTACCCTTGACATCCTGGAAAGCTCACATAATGGTGAGTGTGCCTTCGGGAATCCAGTGACAGGTGCTGCATGGCTGTCGTCAGCTCGTGCCG
Otu0040	0	0	0	0	1	2	3	271	0	0	0	0	0	0	0	277	0	277	k__Bacteria(100);p__Proteobacteria(100);c__Gammaproteobacteria(100);o__Oceanospirillales(100);f__Endozoicimonaceae(100);unclassified(100);unclassified(100);	GGATTAGATACCCTGGTAGTCCACGCCGTAAACGATGTCTACTAGTTGTCGGGAGTCTTGTACTTCTGGTAACGCAGCTAACGCGATAAGTAGACCGCCTGGGGAGTACGGCCGCAAGGTTAAAACTCAAATGAATTGACGGGGGCCCGCACAAGCGGTGGAGCATGTGGTTTAATTCGAAGCAACGCGAAGAACCTTACCTGGCCTTGACATCCTGCGAACTTTCTAGAGATAGATTGGTGCCTTCGGGAACGCAGAGACAGGTGCTGCATGGCTGTCGTCAGCTCGTGCCG
Otu0041	255	0	0	0	0	0	0	0	0	0	0	0	0	0	0	255	0	255	k__Bacteria(100);p__Chlamydiae(100);c__Chlamydiia(100);o__Chlamydiales(100);unclassified(100);unclassified(100);unclassified(100);	GGATTAGATACCCTGGTAGTCCTTGCCGTAAACGATGCATACTAGATGTAGCTGGTCTCAACCCCAGTTGTGTCGTAGCTAACGCGTTAAGTATGCCGCCTGGGGAGTACACTCGCAAGGGTGAAACTCAAAAGAATTGACGGGGGCCCGCACAAGCAGTGGAGCATGTGGTTTAATTCGATGCAACGCGAAGAACCTTACCTGGGTTCGAAATGTAGAGGACCGCACTGGAGACAGTGCTTCCCGCAAGGGCCTCTATATAGGTGCTGCATGGCTGTCGTCAGCTCGTGCCG
Otu0042	57	12	0	5	64	79	0	12	7	0	1	0	0	4	6	237	10	247	k__Bacteria(100);p__Proteobacteria(100);c__Gammaproteobacteria(100);o__Thiotrichales(100);f__Piscirickettsiaceae(100);unclassified(100);unclassified(100);	GGATTAGATACCCTGGTAGTCCACGCCGTAAACGATGAGAACTAGATGTTGGGAGGGTTACCTCTCGGTGTCGCAGCTAACGCGTTAAGTTCTCCGCCTGGGGAGTACGCCGGCAACGGTAAAACTCAAAGGAATTGACGGGGACCCGCACAAGCGGTGGAGCATGTGGTTTAATTCGATGCAACGCGAAGAACCTTACCTGCCCTTGACATCCTCAGAACTTGTTAGAGATAACTTGGTGCCTTCGGGAATTGAGTGACAGGTGCTGCATGGCTGTCGTCAGCTCGTGCCG
Otu0043	0	100	55	72	0	0	0	0	0	0	1	16	0	0	0	244	0	244	k__Bacteria(100);p__Actinobacteria(100);c__Actinobacteria(100);o__Actinomycetales(100);f__Dermabacteraceae(100);g__Brachybacterium(100);unclassified(100);	GGATTAGATACCCTGGTAGTCCATGCCGTAAACGTTGGGCACTAGGTGTGGGGGACATTCCACGTTTTCCGCGCCGTAGCTAACGCATTAAGTGCCCCGCCTGGGGAGTACGGCCGCAAGGCTAAAACTCAAAGGAATTGACGGGGGCCCGCACAAGCGGCGGAGCATGCTGATTAATTCGATGCAACGCGAAGAACCTTACCAAGGCTTGACATGGACCGGACGGCTGCAGAAATGTGGCTTTCTTCGGACTGGTTCACAGGTGGTGCATGGTTGTCGTCAGCTCGTGCCG
Otu0044	1	0	0	0	111	18	24	90	0	0	0	0	0	0	0	244	0	244	k__Bacteria(100);p__Proteobacteria(100);c__Alphaproteobacteria(100);unclassified(100);unclassified(100);unclassified(100);unclassified(100);	GGATTAGATACCCTGGTAGTCCACGCCGTAAACGATGTTCATTAGTCGTCGGGCATTGGCTCGGTGACGCAGCTAACGCATTAAATGAACCGCCTGGGGAGTACGGTCGCAAGATTAAAACTCAAAGGAATTGACGGGGACCCGCACAAGCGGTGGAGCATGTGGTTTAATTCGAAGCAACGCGAAGAACCTTACCTACACTTGACATCCTGATCGAGATTCGTGGAGACACTTATCGTCAGTTCGGCTGGATCAGTGACAGGTGCTGCATGGCTGTCGTCAGCTCGTGCCG
Otu0045	56	0	6	0	61	67	25	17	2	1	0	0	0	0	0	235	0	235	k__Bacteria(100);p__Proteobacteria(100);c__Gammaproteobacteria(100);unclassified(100);unclassified(100);unclassified(100);unclassified(100);	GGATTAGATACCCTGGTAGTCCACGCCGTAAACGATGTCAACTAGCCGTTGGGAGCATTTGGCTCTTGGTGGCGCAGCTAACGCGATAAGTTGACCGCCTGGGGAGTACGGTCGCAAGATTAAAACTCAAAGGAATTGACGGGGGCCCGCACAAGCGGTGGAGCATGTGGTTTAATTCGATGCAACGCGAAGAACCTTACCTGCCCTTGACATCCTGGGAAGGTCCTAGAGATAGGACTGTGCCTTCGGGAACCCAGTGACAGGTGCTGCATGGCTGTCGTCAGCTCGTGCCG
Otu0046	9	85	21	64	21	11	6	12	0	1	2	0	1	0	0	232	1	233	k__Bacteria(100);p__Proteobacteria(100);c__Betaproteobacteria(100);o__Burkholderiales(100);f__Oxalobacteraceae(100);g__Herbaspirillum(100);unclassified(100);	GGATTAGATACCCTGGTAGTCCACGCCCTAAACGATGTCTACTAGTTGTCGGGTCTTAATTGACTTGGTAACGCAGCTAACGCGTGAAGTAGACCGCCTGGGGAGTACGGTCGCAAGATTAAAACTCAAAGGAATTGACGGGGACCCGCACAAGCGGTGGATGATGTGGATTAATTCGATGCAACGCGAAAAACCTTACCTACCCTTGACATGGATGGAATCCCGAAGAGATTTGGGAGTGCTCGAAAGAGAACCATCACACAGGTGCTGCATGGCTGTCGTCAGCTCGTGCCG
Otu0047	0	1	0	2	0	0	0	0	107	62	3	44	0	0	0	219	0	219	k__Bacteria(100);p__Proteobacteria(100);unclassified(100);unclassified(100);unclassified(100);unclassified(100);unclassified(100);	GGATTAGATACCCTGGTAGTCCACGCCGTAAACGATGTATACTAGTTGTCGGGTTTTATACTCGGTGACGCAGCTAACGCATTAAGTATACCGCCTGGGGAGTACGGTCGCAAGATTAAAACTCAAAGAAATTGACGGGGACCCGCACAAGCGGTGGAGCATGTGGTTTAATTCGAAGCAACGCGAAGAACCTTACCCACCTTTGACATACTAGTTTGGGATAGTGGAGACACTTTCTTTCAGTTCGGCTGGGCTAGATACAGGTGCTGCAAGGCTGTCGTCAGCTCGTGCCG
Otu0048	3	56	40	57	15	26	8	11	0	0	1	0	0	0	0	217	0	217	k__Bacteria(100);p__Proteobacteria(100);c__Betaproteobacteria(100);o__Burkholderiales(100);f__Comamonadaceae(100);g__Pelomonas(99);s__puraquae(99);	GGATTAGATACCCTGGTAGTCCACGCCCTAAACGATGTCAACTGGTTGTTGGGAGGGTTTCTTCTCAGTAACGTAGCTAACGCGTGAAGTTGACCGCCTGGGGAGTACGGCCGCAAGGTTGAAACTCAAAGGAATTGACGGGGACCCGCACAAGCGGTGGATGATGTGGTTTAATTCGATGCAACGCGAAAAACCTTACCTACCCTTGACATGTCTGGAATCCTGAAGAGATTTGGGAGTGCTCGAAAGAGAGCCAGAACACAGGTGCTGCATGGCCGTCGTCAGCTCGTGCCG
Otu0049	4	13	114	46	5	22	5	2	0	0	0	0	0	0	0	211	0	211	k__Bacteria(100);p__Actinobacteria(100);c__Actinobacteria(100);o__Actinomycetales(100);f__Propionibacteriaceae(100);g__Propionibacterium(100);s__acnes(100);	GGATTAGATACCCTGGTAGTCCACGCTGTAAACGGTGGGTACTAGGTGTGGGGTCCATTCCACGGGTTCCGTGCCGTAGCTAACGCTTTAAGTACCCCGCCTGGGGAGTACGGCCGCAAGGCTAAAACTCAAAGGAATTGACGGGGCCCCGCACAAGCGGCGGAGCATGCGGATTAATTCGATGCAACGCGTAGAACCTTACCTGGGTTTGACATGGATCGGGAGTGCTCAGAGATGGGTGTGCCTCTTTTGGGGTCGGTTCACAGGTGGTGCATGGCTGTCGTCAGCTCGTGCCG
Otu0050	67	0	1	6	33	53	8	3	17	7	0	9	0	0	0	204	0	204	k__Bacteria(100);p__Proteobacteria(100);c__Alphaproteobacteria(100);o__Rhodobacterales(100);f__Rhodobacteraceae(100);unclassified(52);unclassified(52);	GGATTAGATACCCTGGTAGTCCACGCCGTAAACGATGAATGCCAGTTGTCGGGTAGTATACTACTCGGTGACGCAGCTAACGCATTAAGCATTCCGCCTGGGGAGTACGGTCGCAAGATTAAAACTCAAAGGAATTGACGGGGGCCCGCACAAGCGGTGGAGCATGTGGTTTAATTCGAAGCAACGCGCAGAACCTTACCGACCCTTGACATCCTGATCGCGGTTACCGGAGACGGTTTCCTTCAGTTCGGCTGGATCAGTGACAGGTGCTGCATGGCTGTCGTCAGCTCGTGCCG
Otu0051	0	0	0	0	22	16	38	115	0	0	3	0	0	0	0	194	0	194	k__Bacteria(100);p__Proteobacteria(100);c__Gammaproteobacteria(100);unclassified(100);unclassified(100);unclassified(100);unclassified(100);	GGATTAGATACCCTGGTAGTCCACGCCGTAAACGATGAGAACTAGACGTTGGGCCGCATGACGGTTTAGTGTCGAAGCTAACGCGATAAGTTCTCCGCCTGGGGAGTACGGCCGCAAGGTTAAAACTCAAAGAAATTGACGGGGACCCGCACAAGCGGTGGAGCATGTGGTTTAATTCGATGCAACGCGAAGAACCTTACCTACCCTTGACATCCTGGAAAGCTCACGTAATGGTGAGTGTGCCTTCGGGAAGCCAGTGACAGGTGCTGCATGGCTGTCGTCAGCTCGTGCCG
Otu0052	0	0	0	14	5	1	0	0	11	129	2	26	0	0	0	188	0	188	k__Bacteria(100);p__Nitrospirae(100);c__Nitrospira(100);o__Nitrospirales(100);f__Nitrospiraceae(100);unclassified(100);unclassified(100);	GGATTAGATACCCTGGTAGTCCACGCCCTAAACGATGTGCACTAAGTGTCGGCGGTTTACCGCCGGTGCCGCAGCTAACGCAGTAAGTGCACCGCCTGGGGAGTACGGCCGCAAGGTTGAAACTCAAAGGAATTGACGGGGGCCCGCACAAGCGGTGGAGCATGTGGTTTAATTCGACGCAACGCGAAGAACCTTACCCAGGTTGGACATGCTCGTATTAGAAGGGTGAAAGCCTGACGAGGTAGAAATACCAGCGAGCTCAGGTGCTGCATGGCTGTCGTCAGCTCGTGCCG
Otu0053	0	0	0	0	0	188	0	0	0	0	0	0	0	0	0	188	0	188	k__Bacteria(100);p__Bacteroidetes(100);c__Cytophagia(100);o__Cytophagales(100);f__Amoebophilaceae(100);g__Ucs1325(100);unclassified(100);	GGATTAGATACCCTGGTAGTCCACGCTGTAAACGATGGTCATTCGATATATGTACTTTGGTACATGTGTCCAAGCAAAAGCGTTAAGTGACCCACCTGGGGAGTACGCTCGCAAGAGTGAAACTTAAAGGAATTGACGGGGGTCCGCACAAGCGGTGGAGCATGTGGTTTAATTCGATACTACGCGAGGAACCTTACCTAGGCTAGAATGTATACTGCTACACTGAGAAACCAGTGGTTCTGCAAAGACGGTATACAAGATGCTGCATGGCTGTCGTCAGCTCGTGCCG
Otu0054	173	0	3	0	3	3	0	0	0	0	0	0	0	0	0	182	0	182	k__Bacteria(100);unclassified(100);unclassified(100);unclassified(100);unclassified(100);unclassified(100);unclassified(100);	GGATTAGATACCCTGGTAGTCCACGCCGTAAACGATGGGCACTAGATGTTGGTTTCATCGTAAGATGGGATCAGTGTCGCAGCTAACGCATTAAGTGCCCCGCCTGGGGAGTACGCTCGCAAGGGTGAAACTCAAAGGAATTGACGGGGGCCCGCACAAGCGGTGGAGCATGTGGTTTAATTCGATGCAACGCGCAGAACCTTACCGGGGCTTAAACTGTCAGGTAAACCCTGTGAAAGCAGGGCTGTTCCTTCGGGGACAATCTGATAGAGGTGCTGCATGGCTGTCGTCAGCTCGTGCCG
Otu0055	0	0	0	0	0	0	0	0	0	0	0	0	18	0	158	0	176	176	k__Bacteria(100);p__Proteobacteria(100);c__Alphaproteobacteria(100);o__BD7-3(100);unclassified(100);unclassified(100);unclassified(100);	GGATTAGATACCCTGGTAGTCCACGCCGTAAACGATGTGTGCTAGTTGTTGGGCATCATAGATGTTCAGTGACACAGCTAACGCGTTAAGCACACCGCCTGGGGAGTACGGTCGCAAGATTAAAACTCAAAGGAATTGACGGGGACCCGCACAAGCGGTGGAGCATGTTGTTTAATTCGAAGCAACGCGAAGAACCTTACCTACCCTTGACATACTTGTCGCACTTACCAGAGATGGTTTGTTTCAGTTAGGCTGGACAATGTACAGGTGCTGCATGGCTGTCGTCAGCTCGTGCCG
Otu0056	0	0	0	7	1	0	0	0	0	1	3	0	21	81	51	12	153	165	k__Bacteria(100);p__Proteobacteria(100);c__Gammaproteobacteria(100);o__Oceanospirillales(100);f__Halomonadaceae(100);g__Candidatus_Portiera(100);unclassified(100);	GGATTAGATACCCTGGTAGTCCACGCCGTAAACGATGAGAACTAGCCGTTGGAGGGAATTAACTCTTCGGTGGCGCAGCTAACGCATTAAGTTCTCCGCCTGGGGACTACGGCCGCAAGGCTAAAACTCAAATGAATTGACGGGGGCCCGCACAAGCGGTGGAGCATGTGGTTTAATTCGATGCAACGCGAAAAACCTTACCTACCCTTGAAATCCAGCGAAGTTCTTAGAGATAGGAATGTGCCTTCGGGAACGCTGTGACAGGTGTTGCATGGCTGTCGTCAGCTCGTGCCG
Otu0057	22	53	38	44	0	0	0	0	0	0	0	0	0	0	0	157	0	157	k__Bacteria(100);p__Proteobacteria(100);c__Gammaproteobacteria(100);o__Alteromonadales(100);f__Alteromonadaceae(100);g__BD2-13(100);unclassified(100);	GGATTAGATACCCTGGTAGTCCACGCCGTAAACGATGTCTACTAGCCGTTGGGGTCCTTGAGACTTTAGTGGCGCAGCTAACGCACTAAGTAGACCGCCTGGGGAGTACGGTCGCAAGATTAAAACTCAAATGAATTGACGGGGGCCCGCACAAGCGGTGGAGCATGTGGTTTAATTCGAAGCAACGCGAAGAACCTTACCAGGTCTTGACATCCAGAGAACCTTTCAGAGATGAGAGGGTGCCTTCGGGAATTCTGAGACAGGTGCTGCATGGCTGTCGTCAGCTCGTGCCG
Otu0058	2	45	28	5	4	0	0	4	0	0	1	0	9	4	52	89	65	154	k__Bacteria(100);p__Proteobacteria(100);c__Gammaproteobacteria(100);o__Alteromonadales(100);f__Alteromonadaceae(100);g__Marinobacter(100);unclassified(70);	GGATTAGATACCCTGGTAGTCCACGCCGTAAACGATGTCTACTAGCCGTTGGGACTCTTGAAGTCTTAGTGGCGCAGCTAACGCACTAAGTAGACCGCCTGGGGAGTACGGCCGCAAGGTTAAAACTCAAATGAATTGACGGGGGCCCGCACAAGCGGTGGAGCATGTGGTTTAATTCGACGCAACGCGAAGAACCTTACCTGGCCTTGACATGCAGAGAACTTTCCAGAGATGGATTGGTGCCTTCGGGAACTCTGACACAGGTGCTGCATGGCCGTCGTCAGCTCGTGCCG
Otu0059	1	0	1	9	0	1	0	0	0	0	0	0	46	44	52	12	142	154	k__Bacteria(100);p__Proteobacteria(100);c__Gammaproteobacteria(100);o__Thiohalorhabdales(100);f__Thiohalorhabdaceae(100);unclassified(100);unclassified(100);	GGATTAGATACCCTGGTAGTCCACGCCGTAAACGATGTCTACTAGCCGTCGGGGAGCTTGTCTCCTTGGTGGCGCAGCTAACGCGATAAGTAGACCGCCTGGGGAGTACGGCCGCAAGGCTAAAACTCAAAGGAATTGACGGGGGCCCGCACAAGCGGTGGAGCATGTGGTTTAATTCGATGCAACGCGAAGAACCTTACCTGCCCTTGACATCCTCGGAACGGTCCGGAAACGGACTGGTGCCTTCGGGAACCGAGAGACAGGTGCTGCATGGCTGTCGTCAGCTCGTGCCG
Otu0060	2	15	13	10	0	0	0	0	0	0	0	0	6	0	104	40	110	150	k__Bacteria(100);p__Proteobacteria(100);c__Gammaproteobacteria(100);o__Alteromonadales(100);f__Alteromonadaceae(100);g__Alteromonas(100);unclassified(100);	GGATTAGATACCCTGGTAGTCCACACCGTAAACGCTGTCTACTAGCTGTTTGTGACTTTAAGTCGTGAGTAGCGAAGCTAACGCGCTAAGTAGACCGCCTGGGGAGTACGGCCGCAAGGTTAAAACTCAAATGAATTGACGGGGGCCCGCACAAGCGGTGGAGCATGTGGTTTAATTCGATGCAACGCGAAGAACCTTACCTACACTTGACATGCTGAGAACTTTCTAGAGATAGATTGGTGCCTTCGGGAACTCAGACACAGGTGCTGCATGGCTGTCGTCAGCTCGTGCCG
Otu0061	4	0	6	4	1	0	0	0	0	0	1	0	20	68	45	16	133	149	k__Bacteria(100);p__Proteobacteria(100);c__Gammaproteobacteria(100);o__Thiotrichales(100);f__Piscirickettsiaceae(100);unclassified(100);unclassified(100);	GGATTAGATACCCTGGTAGTCCACGCCGTAAACGATGAGAACTAGATGTTGGAAGGATTGGCCTTTCAGTGTCGCAGCTAACGCAATAAGTTCTCCGCCTGGGGAGTACGACCGCAAGGTTGAAACTCAAAGGAATTGACGGGGACCCGCACAAGCGGTGGAGCATGTGGTTTAATTCGATGCAACGCGAAGAACCTTACCTGCTTTTGACATCCTTGGAACCCTTCAGAGATGAAGGGGTGCTTATAGAACCAAGTGACAGGTGCTGCATGGCTGTCGTCAGCTCGTGCCG
Otu0062	0	4	0	0	0	0	0	0	0	0	0	0	0	0	139	4	139	143	k__Bacteria(100);p__Proteobacteria(100);c__Gammaproteobacteria(100);o__Oceanospirillales(100);f__Alcanivoracaceae(100);g__Alcanivorax(100);unclassified(100);	GGATTAGATACCCTGGTAGTCCACGCCGTAAACGATGTCTACTAGTCGTTGGGAATCTTAGTATTCTTGGTGACGAAGTTAACGCGATAAGTAGACCGCCTGGGGAGTACGGCCGCAAGGTTAAAACTCAAATGAATTGACGGGGGCCCGCACAAGCGGTGGAGCATGTGGTTTAATTCGATGCAACGCGAAGAACCTTACCAGGCCTTGACATCCTTGGAACTTTCTAGAGATAGATTGGTGCCTTCGGGAGCCAAGTGACAGGTGCTGCATGGCTGTCGTCAGCTCGTGCCG
Otu0063	0	0	0	8	0	0	0	0	0	1	3	0	25	59	47	12	131	143	k__Bacteria(100);p__SAR406(100);c__AB16(100);o__Arctic96B-7(100);f__A714017(100);g__Arctic95A-2(100);unclassified(100);	GGATTAGATACCCTGGTAGTCCACGCCGTAAACGATGAGTACTTGATGTCGGAGGATTCGACCCCTTCGGTATCGTAGCTAACGCGTTAAGTACTCCGCCTGGGGACTACGGCCGCAAGGCTGAAACTCAAAGGAATTGACGGGGACCCGCACAAGCGGTGGAACATGTGGTTTAATTCGATGCAACGCGAAGAACCTTACCTGGGCTTGACATGTTCATGAAAGCTTTGTGAAAGCAGAGCCCTCTGCGAGCTTGCTCAAAGACATGATCACAGGTGGTGCATGGCTGTCGTCAGCTCGTGCCG
Otu0064	11	9	4	10	33	35	13	5	4	16	0	0	0	0	0	140	0	140	k__Bacteria(100);p__Proteobacteria(100);c__Gammaproteobacteria(100);o__Thiotrichales(100);f__Piscirickettsiaceae(100);unclassified(100);unclassified(100);	GGATTAGATACCCTGGTAGTCCACGCCGTAAACGATGAGAACTAGATGTTGGGAGGGTTTGCCTCTCGGTGTCGCAGCTAACGCGTTAAGTTCTCCGCCTGGGGAGTACGCCGGCAACGGTAAAACTCAAAGGAATTGACGGGGACCCGCACAAGCGGTGGAGCATGTGGTTTAATTCGATGCAACGCGAAGAACCTTACCTGCCCTTGACATCCTCGGAACTTGTCAGAGATGACTTGGTGCCTTCGGGAACCGAGTGACAGGTGCTGCATGGCTGTCGTCAGCTCGTGCCG
Otu0065	0	0	0	0	2	0	0	0	0	0	0	0	22	56	57	2	135	137	k__Bacteria(100);p__SAR406(100);c__AB16(100);o__Arctic96B-7(100);f__Sc-NB04(100);unclassified(100);unclassified(100);	GGATTAGATACCCTGGTAGTCCACGCCGTAAACGATGAGCACTTGGTGGTGGGAGATTCGACCCTTTCACTGTCGTAGCTAACGCGTTAAGTGCTCCGCCTGGGGACTACGGCCGCAAGGCTGAAACTCAAAGGAATTGACGGGGACCCGCACAAGCGGTGGAACATGTGGTTTAATTCGATGCAACGCGAAGAACCTTACCTGGGCTTGACATGTCAGTGCAATCCCGAGGAAACTCGGGCCCCCTGCGAGCTTGCTCAAAGGCGCTGTCACAGGTGGTGCATGGCTGTCGTCAGCTCGTGCCG
Otu0066	9	5	0	3	48	28	7	8	13	10	0	5	0	0	0	136	0	136	k__Bacteria(100);p__Actinobacteria(100);c__Acidimicrobiia(100);o__Acidimicrobiales(100);f__JdFBGBact(100);unclassified(100);unclassified(100);	GGATTAGATACCCTGGTAGTCCATGCCGTAAACGGTGGGCACTAGGTGTGGGGACTTTCAACGGTTTCCGTGCCGAAGCTAACGCATTAAGTGCCCCGCCTGGGGAGTACGGCCGCAAGGCTAAAACTCAAAGGAATTGACGGGGGCCCGCACAAGCGGCGGAGCATGTTGCTTAATTCGAGGCAACGCGAAGAACCTTACCTGGGTTTGACATGTACCGAAAAGCCATAGAGATATGGTGTCCTTCGGGGCGGTACACAGGTGGTGCATGGCTGTCGTCAGCTCGTGCCG
Otu0067	0	132	0	0	0	0	0	0	1	0	0	0	0	0	0	133	0	133	k__Bacteria(100);p__Proteobacteria(100);c__Betaproteobacteria(100);o__Burkholderiales(100);f__Oxalobacteraceae(100);g__Janthinobacterium(99);s__lividum(99);	GGATTAGATACCCTGGTAGTCCACGCCCTAAACGATGTCTACTAGTTGTCGGGTCTTAATTGACTTGGTAACGCAGCTAACGCGTGAAGTAGACCGCCTGGGGAGTACGGTCGCAAGATTAAAACTCAAAGGAATTGACGGGGACCCGCACAAGCGGTGGATGATGTGGATTAATTCGATGCAACGCGAAAAACCTTACCTACCCTTGACATGGCTGGAATCCCCGAGAGATTGGGGAGTGCTCGAAAGAGAACCAGTACACAGGTGCTGCATGGCTGTCGTCAGCTCGTGCCG
Otu0068	96	0	0	0	6	10	7	0	4	0	9	0	0	0	0	132	0	132	k__Bacteria(100);p__Proteobacteria(100);c__Gammaproteobacteria(100);unclassified(100);unclassified(100);unclassified(100);unclassified(100);	GGATTAGATACCCTGGTAGTCCACGCCGTAAACGATGTCAACTAGCCGTTGGGAGCCCTGGTGCTCTTAGTGGCGCAGCTAACGCGATAAGTTGACCGCCTGGGGAGTACGCCGGCAACGGTAAAACTCAAAGGAATTGACGGGGGCCCGCACAAGCGGTGGAGCATGTGGTTTAATTCGATGATACGCGAAAAACCTTACCTACCCTTGACATCCTCAGAACTTGTTAGAGATAACTTGGTGCCTTCGGGAATTGAGTGACAGGTGCTGCATGGCTGTCGTCAGCTCGTGCCG
Otu0069	0	0	0	11	0	0	0	0	0	0	116	1	0	0	0	128	0	128	k__Bacteria(100);p__Proteobacteria(100);c__Gammaproteobacteria(100);o__Alteromonadales(100);f__Alteromonadaceae(100);g__Candidatus_Endobugula(91);unclassified(91);	GGATTAGATACCCTGGTAGTCCATGCCGTAAACGATGTCAACTAGCCGTTGGATTCCTAGAGGATTGAGTGGCGCAGCTAACGCGATAAGTTGACCGCCTGGGGAGTACGGCCGCAAGGTTAAAACTCAAATGAATTGACGGGGGCCCGCACAAGCGGTGGAGCATGTGGTTTAATTCGACGCAACGCGAAGAACCTTACCAGGTCTTGACATCCTCGGAACCTTCCAGAGATGGGGGGGTGCCTTCGGGAGCCGGGTGACAGGTGCTGCATGGCTGTCGTCAGCTCGTGCCG
Otu0070	2	0	32	2	27	23	32	7	0	0	0	0	0	0	0	125	0	125	k__Bacteria(100);p__Proteobacteria(100);c__Gammaproteobacteria(100);unclassified(100);unclassified(100);unclassified(100);unclassified(100);	GGATTAGATACCCTGGTAGTCCACGCCGTAAACGATGTCTACTAGCCGTTGGGGAACTTGTTTCCTTAGTGGTGCAGCTAACGCGATAAGTAGACCGCCTGGGGAGTACGGCCGCAAGGTTAAAACTCAAATGAATTGACGGGGGCCCGCACAAGCGGTGGAGCATGTGGTTTAATTCGATGCAACGCGAAGAACCTTACCAAGTCTTGACATCCTGCGAATTTTCTAGAGATAGATGAGTGCCTTCGGGAACGCAGTGACAGGTGCTGCATGGCTGTCGTCAGCTCGTGCCG
Otu0071	0	0	0	9	0	0	0	0	43	34	0	35	0	0	0	121	0	121	k__Bacteria(100);p__Proteobacteria(100);c__Epsilonproteobacteria(100);o__Campylobacterales(100);f__Campylobacteraceae(100);g__Campylobacter(100);unclassified(63);	GGATTAGATACCCTGGTAGTCCACGCCGTAAACGATGTATACTAGTTGTCGGGTTTTATACTCGGTGACGCAGCTAACGCATTAAGTATACCGCCTGGGGAGTACGGTCGCAAGATTAAAACTCAAAGAAATTGACGGGGACCCGCACAAGCGGTGGAGCATGTGGTTTAATTCGAAGCAACGCGAAGAACCTTACCCACCTTTGACATACTAGTTTGGGATAGTGGAGACACTTTCTTTCAGTTCGGCTTGGCTAGATACAGGTGCTGCACGGCTGTCGTCAGCTCGTGCCG
Otu0072	0	0	0	20	0	0	0	0	2	1	87	6	0	0	0	116	0	116	k__Bacteria(100);p__Bacteroidetes(100);c__Flavobacteriia(100);o__Flavobacteriales(100);f__Cryomorphaceae(97);unclassified(97);unclassified(97);	GGATTAGATACCCTGGTAGTCCACGCTGTAAACGATGATCACTATATATTGGCGATAAACTGTCAGTGTTAAAGCGAAAGTGTTAAGTGATCCACCTGGGGAGTACGATCGCAAGGTTGAAACTCAAAGGAATTGACGGGGGCCCGCACAAGCGGTGGAGCATGTGGTTTAATTCGATGATACGCGAGGAACCTTACCAAGGCTTAAATGTATGTTGACAGGACTGGAAACAGTTTTTTCTTCGGACAATATACAAGGTGCTGCATGGCTGTCGTCAGCTCGTGCCG
Otu0073	0	0	0	9	0	0	0	0	104	0	0	0	0	0	0	113	0	113	k__Bacteria(100);p__Proteobacteria(100);c__Gammaproteobacteria(100);o__Chromatiales(100);f__Ectothiorhodospiraceae(100);unclassified(100);unclassified(100);	GGATTAGATACCCTGGTAGTCCACGCCCTAAACGATGAGAACTAGCCGTTGGGGGTATTTGAAACCTTTAGTGGCGCAGCTAACGCGATAAGTTCTCCGCCTGGGGAGTACGGCCGCAAGGCTAAAACTCAAAGGAATTGACGGGGGCCCGCACAAGCGGTGGAGCATGTGGTTTAATTCGATGCAACGCGAAGAACCTTACCTGCCCTTGACATCCTCGGAACCGCTCAGAGATGAGCGGGTGCCTTCGGGAACCGAGAGACAGGTGCTGCATGGCTGTCGTCAGCTCGTGCCG
Otu0074	55	0	0	0	10	21	13	4	9	0	0	0	0	0	0	112	0	112	k__Bacteria(100);p__Proteobacteria(100);c__Alphaproteobacteria(100);o__Rhodospirillales(100);f__Rhodospirillaceae(91);unclassified(91);unclassified(91);	GGATTAGATACCCTGGTAGTCCACGCCGTAAACGATGTGTGCTAGCCGTTGGGGAACGTCAGTTCTTCGGTGGCGCAGTTAACGCGTTAAGCACACCGCCTGGGGAGTACGGTCGCAAGATTAAAACTCAAAGGAATTGACGGGGGCCCGCACAAGCGGTGGAGCATGTGGTTTAATTCGAAGCAACGCGCAGAACCTTACCAGCTCTTGACATGGGGGTTATGGTCTTTGGCGACAGAGACCTTCAGTTCGGCTGGGCCCCACACAGGTGCTGCATGGCTGTCGTCAGCTCGTGCCG
Otu0075	10	56	24	19	0	0	0	0	0	0	0	0	0	0	1	109	1	110	k__Bacteria(100);p__Proteobacteria(100);c__Gammaproteobacteria(100);o__Oceanospirillales(100);unclassified(100);unclassified(100);unclassified(100);	GGATTAGATACCCTGGTAGTCCACGCCGTAAACGATGTCTACTAGCCGTTGGGGGACTTGATCTTTTAGTGGCGCAGCTAACGCGATAAGTAGACCGCCTGGGGAGTACGGCCGCAAGGTTAAAACTCAAATGAATTGACGGGGGCCCGCACAAGCGGTGGAGCATGTGGTTTAATTCGAAGCAACGCGAAGAACCTTACCAACTCTTGACATCCAGAGAACTTGCTAGAGATAGCTTGGTGCCTTCGGGAACTCTGAGACAGGTGCTGCATGGCTGTCGTCAGCTCGTGCCG
Otu0076	36	0	3	8	12	7	1	4	1	0	36	0	0	0	0	108	0	108	k__Bacteria(100);p__Nitrospirae(100);c__Nitrospira(100);o__Nitrospirales(100);f__Nitrospiraceae(100);unclassified(100);unclassified(100);	GGATTAGATACCCTGGTAGTCCACGCCGTAAACGATGGGCACTAAGTGTCGGCGGTTTACCGTCGGTGCCGCAGCTAACGCAGTAAGTGCCCCGCCTGGGGAGTACGGCCACAAGGTTGAAACTCAAAGGAATTGACGGGGGCCCGCACAAGCGGTGGAGCATGTGGTTTAATTCGACGCAACGCGAAGAACCTTACCCAGGTTAGACACGCTGGTAGTAAGACCCTGAGAGGGGAATGATCCTGAAAGGGAAGCTTGCGCAGGTGCTGCATGGCTGTCGTCAGCTCGTGCCG
Otu0077	32	0	0	0	12	50	7	4	2	0	0	0	0	0	0	107	0	107	k__Bacteria(100);p__Proteobacteria(100);c__Alphaproteobacteria(100);unclassified(100);unclassified(100);unclassified(100);unclassified(100);	GGATTAGATACCCTGGTAGTCCACGCCGTAAACGATGAATGTTAGCCGTCGGGTAGCATGCTATTCGGTGGCGCAGCTAACGCATTAAACATTCCGCCTGGGGAGTACGGTCGCAAGATTAAAACTCAAAGGAATTGACGGGGGCCCGCACAAGCGGTGGAGCATGTGGTTTAATTCGAAGCAACGCGAAGAACCTTACCTACCCTTGACATACCAATCGCGATTTCCAGAGATGGATTTCATCAGTTCGGCTGGATTGGATACAGGTGCTGCATGGCTGTCGTCAGCTCGTGCCG
Otu0078	0	21	53	30	0	0	0	0	0	0	0	3	0	0	0	107	0	107	k__Bacteria(100);p__Actinobacteria(100);c__Actinobacteria(100);o__Actinomycetales(100);f__Dietziaceae(100);g__Dietzia(100);unclassified(100);	GGATTAGATACCCTGGTAGTCCATGCCGTAAACGGTGGGCGCTAGGTGTGGGGTCCTTCCACGGACTCCGTGCCGTAGCTAACGCATTAAGCGCCCCGCCTGGGGAGTACGGCCGCAAGGCTAAAACTCAAAGGAATTGACGGGGGCCCGCACAAGCGGCGGAGCATGTGGATTAATTCGATGCAACGCGAAGAACCTTACCTAGGCTTGACATATACAGGACGACGGCAGAGATGTCGTTTCCCTTGTGGCTTGTATACAGGTGGTGCATGGTTGTCGTCAGCTCGTGCCG
Otu0079	4	3	24	26	3	17	11	14	1	0	1	1	0	0	0	105	0	105	k__Bacteria(100);p__Proteobacteria(100);c__Gammaproteobacteria(100);o__Legionellales(100);f__Francisellaceae(100);unclassified(100);unclassified(100);	GGATTAGATACCCTGGTAGTCCACGCTGTAAACGATGAGTACTAGCTGTTGGTCCTGGTGTAAAAGGATTAGTGGCGCAGCTAACGCGCTAAGTACTCCGCCTGGGGACTACGGCCGCAAGGTTAAAACTCAAAGGAATTGACGGGGACCCGCACAAGCGGTGGAGCATGTGGTTTAATTCGATGCAACGCGAAGAACCTTACCTACCCTTGACATCCTAAGAAGACGAAAGAGATTTTGTTGTGCCTTCGGGAACTTAGAGACAGGTGCTGCATGGCTGTCGTCAGCTCGTGCCG
Otu0080	1	0	0	0	0	1	0	0	0	0	0	0	7	0	94	2	101	103	k__Bacteria(100);p__Proteobacteria(100);c__Alphaproteobacteria(100);o__Kiloniellales(100);f__Kiloniellaceae(100);g__Thalassospira(100);s__xiamenensis(100);	GGATTAGATACCCTGGTAGTCCACGCCGTAAACGATGAGTGCTAGTTGTCGGGACTTCGGTTTCGGTGACGCAGCTAACGCATTAAGCACTCCGCCTGGGGAGTACGGTCGCAAGATTAAAACTCAAAGGAATTGACGGGGGCCCGCACAAGCGGTGGAGCATGTGGTTTAATTCGAAGCAACGCGCAGAACCTTACCAACCCTTGACATCCCTATCGCGATTACCAGAGATGGTTTTCATCAGTTCGGCTGGATAGGTGACAGGTGCTGCATGGCTGTCGTCAGCTCGTGCCG
Otu0081	0	0	32	0	10	15	2	6	0	0	0	0	9	20	6	65	35	100	k__Bacteria(100);p__Proteobacteria(100);c__Gammaproteobacteria(100);o__Oceanospirillales(100);f__Halomonadaceae(100);g__Halomonas(100);unclassified(100);	GGATTAGATACCCTGGTAGTCCACGCCGTAAACGATGTCGACCAGCCGTTGGGTGCCTAGCGCACTTTGTGGCGAAGTTAACGCGATAAGTCGACCGCCTGGGGAGTACGGCCGCAAGGTTAAAACTCAAATGAATTGACGGGGGCCCGCACAAGCGGTGGAGCATGTGGTTTAATTCGATGCAACGCGAAGAACCTTACCTACTCTTGACATCCTGCGAATTTGGTAGAGATACCTTAGTGCCTTCGGGAACGCAGAGACAGGTGCTGCATGGCTGTCGTCAGCTCGTGCCG
Otu0082	1	0	0	0	0	0	0	0	98	0	0	0	0	0	0	99	0	99	k__Bacteria(100);p__Bacteroidetes(100);c__Cytophagia(100);o__Cytophagales(100);unclassified(100);unclassified(100);unclassified(100);	GGATTAGATACCCTGGTAGTCCACGCCGTAAACGATGATTACTCGATGCATGCGATATATTGTGTGCGTCCAAGCGAAAGTAATAAGTAATCCACCTGGGGAGTACACTCGCAAGAGTGAAACTCAAAGGAATTGACGGGGGTCCGCACAAGCGGTGGAGCATGTGGTTTAATTCGATAATACGCGAGGAACCTTACCTAGTCTATAATGCCTCTGCATAGAGTAGAAATACTTTTTTCCTTCGGGACTGAGTGCAAGGTGCTGCATGGTTGTCGTCAGCTCGTGCCG
Otu0083	31	0	0	0	29	32	1	4	0	0	0	1	0	0	0	98	0	98	k__Bacteria(100);p__Acidobacteria(100);c__Sva0725(100);o__Sva0725(100);unclassified(100);unclassified(100);unclassified(100);	GGATTAGATACCCTGGTAGTCCACGCTGTAAACGATGGGCACTCGGTGCTGCGGGTATTGACCCCTGCAGTGCCTTAGTTAACGCGTTAAGTGCCCCGCCTGGGGAGTACGGTCGCAAGGCTGAAACTCAAAGGAATTGACGGGGGCCCGCACAAGCGGTGGAGCATGTGGTTTAATTCGATGCAACGCGAAGAACCTTACCTGGGCTTGAACTGTAGTGGACCGCCTGCGAGATCAGGTTTTCACTTCGGTGACTGCTGCAGAGGTGCTGCATGGCTGTCGTCAGCTCGTGCCG
Otu0084	0	0	0	0	4	18	0	6	70	0	0	0	0	0	0	98	0	98	k__Bacteria(100);p__Proteobacteria(100);c__Gammaproteobacteria(100);o__Thiotrichales(100);f__Piscirickettsiaceae(100);unclassified(100);unclassified(100);	GGATTAGATACCCTGGTAGTCCACGCCGTAAACGATGAGAACTAGATGTCGGGAGGATCAGCCTCTCGGTGTCGCAGCTAACGCATTAAGTTCTCCGCCTGGGGAGTACGCCGGCAACGGTAAAACTCAAAGGAATTGACGGGGACCCGCACAAGCGGTGGAGCATGTGGTTTAATTCGATGCAACGCGAAGAACCTTACCTGCCCTTGACATCCTCAGAACTTGTTAGTGATAACTTGGTGCCTTCGGGAATTGAGTGACAGGTGCTGCATGGCTGTCGTCAGCTCGTGCCG
Otu0085	0	0	0	0	2	0	0	0	0	2	1	0	10	57	25	5	92	97	k__Bacteria(100);p__Proteobacteria(100);c__Gammaproteobacteria(100);o__Oceanospirillales(100);f__SUP05(100);unclassified(100);unclassified(100);	GGATTAGATACCCTGGTAGTCCACGCCGTAAACGATGATAACTAGCCGTTGGGGGGATTTACCCCTTAGTGGCGAAGCTAACGCGTTAAGTTATCCGCCTGGGGAGTACGGCCGCAAGGCTAAAACTCAAAGGAATTGACGGGGACCCGCACAAGCGGTGGAGCATGTGGTTTAATTCGATGCAACGCGAAGAACCTTACCTGGTCTTGACATCCTGTGAACTTTCTAGAAATAGATTGGTGCCTTCGGGAACGCAGTGACAGGTGCTGCATGGCTGTCGTCAGCTCGTGCCG
Otu0086	9	0	0	0	10	14	6	7	22	19	0	10	0	0	0	97	0	97	k__Bacteria(100);p__Nitrospirae(100);c__Nitrospira(100);o__Nitrospirales(100);f__Nitrospiraceae(100);unclassified(100);unclassified(100);	GGATTAGATACCCTGGTAGTCCACGCCCTAAACGATGGGCACTAAGTGTCGGCGGGTTACCGCCGGTGCCGCAGCTAACGCAGTAAGTGCCCCGCCTGGGGAGTACGGCCGCAAGGTTGAAACTCAAAGGAATTGACGGGGGCCCGCACAAGCGGTGGAGCATGTGGTTTAATTCGACGCAACGCGAAGAACCTTACCCAGGTTGGACATGCTCGTGGTACGAACCTGAAAGGGCGAGGACCTCGAAAGAGGAGCGAGCTCAGGTGCTGCATGGCTGTCGTCAGCTCGTGCCG
Otu0087	0	13	0	0	21	48	6	9	0	0	0	0	0	0	0	97	0	97	k__Bacteria(100);p__Proteobacteria(100);c__Alphaproteobacteria(100);o__Rhodospirillales(100);f__Rhodospirillaceae(100);unclassified(87);unclassified(87);	GGATTAGATACCCTGGTAGTCCACGCCGTAAACGATGTGTGCTAGCCGTTGGGGCACTTAGTGTTTCAGTGGCGCAGCTAACGCGTTAAGCACACCGCCTGGGGAGTACGGCCGCAAGGTTAAAACTCAAAGGAATTGACGGGGGCCCGCACAAGCGGTGGAGCATGTGGTTTAATTCGAAGCAACGCGCAGAACCTTACCAGCCCTTGACATCCCGGTCGCGGTTTTCAGAGATGGGAACCTTCAGTTCGGCTGGACCGGAGACAGGTGCTGCATGGCTGTCGTCAGCTCGTGCCG
Otu0088	0	0	12	0	0	0	0	0	0	1	0	0	19	30	35	13	84	97	k__Bacteria(100);p__SAR406(100);c__AB16(100);o__Arctic96B-7(100);f__A714017(100);g__SargSea-WGS(100);unclassified(100);	GGATTAGATACCCTGGTAGTCCACGCCGTAAACGATGAGTACTTGGTGGTGGGGGATTCGACCCCTTCACTATCGGAGCTAACGCGTTAAGTACTCCGCCTGGGGACTACGGCCGCAAGGCTGAAACTCAAAGGAATTGACGGGGACCCGCACAAGCGGTGGAACATGTGGTTTAATTCGATGCAACGCGAAGAACCTTACCTGGACTTGACATGTTAGTGAAATCCCAATGAAAATTGGGACCTCTACGAGCTTGCTCAAAGACACTATCACAGGTGGTGCATGGCTGTCGTCAGCTCGTGCCG
Otu0089	0	0	0	0	32	41	6	18	0	0	0	0	0	0	0	97	0	97	k__Bacteria(100);p__Proteobacteria(100);c__Alphaproteobacteria(100);o__Rhodospirillales(100);f__Rhodospirillaceae(100);unclassified(100);unclassified(100);	GGATTAGATACCCTGGTAGTCCACGCCGTAAACGATGTGTGCTAGCCGCTGGGGTCCTTAGGGCTTCGGTGGCGCAGCTAACGCGTTAAGCACACCGCCTGGGGAGTACGGCCGCAAGGTTAAAACTCAAAGGAATTGACGGGGGCCCGCACAAGCGGTGGAGCATGTGGTTTAATTCGAAGCAACGCGCAGAACCTTACCAGCCCTTGACATCCCGGTCGCGGGGAGTGGAGACACACCCTTTCAGTTCGGCTGGACCGGAGACAGGTGCTGCATGGCTGTCGTCAGCTCGTGCCG
Otu0090	0	0	0	14	0	0	0	0	0	64	18	0	0	0	0	96	0	96	k__Bacteria(100);p__Bacteroidetes(100);c__Flavobacteriia(100);o__Flavobacteriales(100);f__Flavobacteriaceae(100);unclassified(66);unclassified(66);	GGATTAGATACCCTGGTAGTCCACGCAGTAAACGATGATTACTAGATGTTGGATTTTTATAATTCAGTGTCCAAGCGAAAGTGATAAGTAATCCACCTGGGGAGTACGTTCGCAAGAATGAAACTCAAAGGAATTGACGGGGGTCCACACAAGCGGTGGAGCATGTGGTTTAATTCGATGATACGCGAGGAACCTTACCCAGGCTTAAATGTATGTTGACAGGTTTAGAAATAAACCCTTTTTCGGACAATATACAAGGTGCTGCATGGTTGTCGTCAGCTCGTGCCG
Otu0091	0	0	2	0	0	0	0	1	0	0	0	0	24	25	44	3	93	96	k__Bacteria(100);p__Proteobacteria(100);c__Alphaproteobacteria(100);o__Rickettsiales(100);f__Pelagibacteraceae(100);unclassified(100);unclassified(100);	GGATTAGATACCCTGGTAGTCCATGCTGTAAACGATGTGTGCTAGACGTTGGAAATTTAGTTTTCAGTGTCGCAGCAAAAGCGTTAAGCACACCGCCTGGGGAGTACGACCGCAAGGTTAAAACTCAAATGAATTGACGGGGACCCGCACAAGTAGTGGAGCATGTGGTTTAATTCGAAGATACGCGCAGAACCTTACCAACACTTGACATGTTCGTCGCGACTCTAAGAGATTGGAGTCTTCGGTTCGGCCGGACGAAACACAGGTGCTGCATGGCTGTCGTCAGCTCGTGCCG
Otu0092	5	0	21	0	34	19	13	0	0	3	0	0	0	0	0	95	0	95	k__Bacteria(100);p__Proteobacteria(100);c__Gammaproteobacteria(100);o__Enterobacteriales(100);f__Enterobacteriaceae(100);g__Salmonella(100);s__enterica(100);	GGATTAGATACCCTGGTAGTCCACGCCGTAAACGATGTCGACTTGGAGGTTGTGCCCTTGAGGCGTGGCTTCCGGAGCTAACGCGTTAAGTCGACCGCCTGGGGAGTACGGCCGCAAGGTTAAAACTCAAATGAATTGACGGGGGCCCGCACAAGCGGTGGAGCATGTGGTTTAATTCGATGCAACGCGAAGAACCTTACCTGGTCTTGACATCCACGGAAGTTTTCAGAGATGAGAATGTGCCTTCGGGAACCGTGAGACAGGTGCTGCATGGCTGTCGTCAGCTCGTGCCG
Otu0093	0	0	0	0	93	0	0	0	0	0	0	0	0	0	0	93	0	93	k__Bacteria(100);p__Proteobacteria(100);c__Alphaproteobacteria(100);o__Rickettsiales(100);unclassified(100);unclassified(100);unclassified(100);	GGATTAGATACCCTGGTAGTCTATGCTGTAAATGATGAGTGCTAGATGTAGGTATATCTGTATCGAAGCTAACGCGTTAAGCACTCCGCCTGGGAATTACGATCGCAAGATTAAAACTCAAAGGAATTGACGGGGACCCGCACAAGCGGTGGATCATGTGGTTTAATTCGATGCAACGCGAAGAACCTTACCACACCTTGACATGGAAGTCGTATTTTTTTGAAGAAAAAAAGTCAGTTCGGCTGGACTTCACACAGGTGTTGCATGGCTGTCGTCAGCTCGTGCCG
Otu0094	0	0	3	2	0	0	0	0	0	0	0	0	18	58	11	5	87	92	k__Bacteria(100);p__Proteobacteria(100);c__Gammaproteobacteria(100);o__Vibrionales(100);f__Pseudoalteromonadaceae(100);g__Pseudoalteromonas(100);unclassified(98);	GGATTAGATACCCTGGTAGTCCACGCCGTAAACGATGTCTACTAGAAGCTCGACTCTTCGGAGTTGTTTTTCAAAGCTAACGCATTAAGTAGACCGCCTGGGGAGTACGGCCGCAAGGTTAAAACTCAAATGAATTGACGGGGGCCCGCACAAGCGGTGGAGCATGTGGTTTAATTCGATGCAACGCGAAGAACCTTACCTACACTTGACATACAGCGAACTTACCAGAGATGGTTTGGTGCCTTCGGGAACGCTGATACAGGTGCTGCATGGCTGTCGTCAGCTCGTGCCG
Otu0095	68	15	0	0	1	4	0	2	1	0	0	0	0	0	0	91	0	91	k__Bacteria(100);p__Caldithrix(100);c__KSB1(100);o__Ucn15732(100);unclassified(100);unclassified(100);unclassified(100);	GGATTAGATACCCTGGTAGTCCACGCTGTAAACGATGGGCACTAGGTGTTGGCGGATTCGACCCCGTCAGTGCCGCAGCTAACGCATTAAGTGCCCCGCCTGGGGAGTACGACCGCAAGGTTGAAACTCAAAGGAATTGACGGGGGCCCGCACAAGCGGTGGAGCATGTGGTTTAATTCGATGCAACGCGAAGAACCTTACCTGGGCTTGACATGTTACTTATCAACCTGAAAGGGAAGAGACCTCTAGTTTACTAGAGGAGGTATCACAGGTGCTGCATGGCTGTCGTCAGCTCGTGCCG
Otu0096	0	0	0	0	0	1	0	0	0	0	0	0	17	35	38	1	90	91	k__Bacteria(100);p__Proteobacteria(100);c__Deltaproteobacteria(100);o__Sva0853(100);f__SAR324(100);unclassified(100);unclassified(100);	GGATTAGATACCCTGGTAGTCCACGCCGTAAACGATGAGCACTGGACGTTCGGAGGGTTCGACCCTTCTGGGTGTTTCAGCTAACGCATTAAGTGCTCCGCCTGGGGAGTACGGTCGCAAGACTAAAACTCAAAGGAATTGACGGGGGCCCGCACAAGCGGTGGAACATGTGGTTTAATTCGATGCAACGCGAAGAACCTTACCTGGTCTTGACATCCTCGGACAGCTCCAGAGATGGAGTTTCCTCTTCGGAGGCCGAGTGACAGGTGCTGCATGGCTGTCGTCAGCTCGTGCCG
Otu0097	16	0	0	0	13	23	2	5	12	7	11	1	0	0	0	90	0	90	k__Bacteria(100);p__Nitrospirae(100);c__Nitrospira(100);o__Nitrospirales(100);f__Nitrospiraceae(100);unclassified(99);unclassified(99);	GGATTAGATACCCTGGTAGTCCACGCCCTAAACGATGGGCACTAAGTGTCGGCGGGTTACCGCCGGTGCCGCAGCTAACGCAGTAAGTGCCCCGCCTGGGGAGTACGGCCGCAAGGTTGAAACTCAAAGGAATTGACGGGGGCCCGCACAAGCGGTGGAGCATGTGGTTTAATTCGACGCAACGCGAAGAACCTTACCCAGGTTGGACATGCAAGTAGTAAGAACCTGAAAGGGGGATGAGCCCGCAAGGGCAGCTTGCTCAGGTGCTGCATGGCTGTCGTCAGCTCGTGCCG
Otu0098	0	0	0	13	0	0	0	0	0	31	26	18	0	0	0	88	0	88	k__Bacteria(100);p__Proteobacteria(100);unclassified(100);unclassified(100);unclassified(100);unclassified(100);unclassified(100);	GGATTAGATACCCTGGTAGTCCACGCCGTAAACGATGTATGCTAGTTGTCGGGTTTTAACGCTCGGTGACGCAGCTAACGCAATAAGCATACCGCCTGGGGAGTACGGTCGCAAGATTAAAACTCGAAGAAATTGACGGGGACCCGCACAAGCGGTGGAGCATGTGGTTTAATTCGAAGCAACGCGAAGAACCTTACCCACCTTTGACATACTAGTTTGGGATAGTGGAGACACTTTCTTTCAGTTCGGCTGGGCTAGATACAGGTGCTGCACGGCTGTCGTCAGCTCGTGCCG
Otu0099	0	8	0	0	32	22	7	5	13	0	0	0	0	0	0	87	0	87	k__Bacteria(100);p__Proteobacteria(100);c__Gammaproteobacteria(100);o__Thiotrichales(100);f__Piscirickettsiaceae(100);unclassified(100);unclassified(100);	GGATTAGATACCCTGGTAGTCCACGCCGTAAACGATGAGAACTAGATGTCGGGAGGATTTGCCTTTCGGTGTCGCAGCTAACGCGTTAAGTTCTCCGCCTGGGGAGTACGCCGGCAACGGTAAAACTCAAAGGAATTGACGGGGACCCGCACAAGCGGTGGAGCATGTGGTTTAATTCGATGCAACGCGAAGAACCTTACCTGCCCTTGACATTGACAGAATCCTGTAGAGATACGGGAGTGCTTCGGCCTGGAAAACAGGTGCTGCATGGCTGTCGTCAGCTCGTGCCG
Otu0100	6	0	0	0	0	0	1	2	77	1	0	0	0	0	0	87	0	87	k__Bacteria(100);p__Proteobacteria(100);c__Alphaproteobacteria(100);o__Rhodospirillales(100);f__Rhodospirillaceae(100);unclassified(100);unclassified(100);	GGATTAGATACCCTGGTAGTCCACGCCGTAAACGATGAGTGCTAGACGTTGGGGGGCATGCCCTTCAGTGTCGAAGCTAACGCGCTTAGCACTCCGCCTGGGGAGTACGGCCGCAAGGTTAAAACTCAAAGGAATTGACGGGGGCCCGCACAAGCGGTGGAGCATGTGGTTTAATTCGACGCAACGCGCAGAACCTTACCAGCCCTTGATATGGGGGTCGCGAAGGCGGGAGACCGCCTTCTTCGGTTCGGCCGGACCCCACACAGGTGCTGCATGGCTGTCGTCAGCTCGTGCCG
Otu0101	0	0	0	0	0	84	0	0	0	0	0	0	0	0	0	84	0	84	k__Bacteria(100);p__Proteobacteria(100);c__Gammaproteobacteria(100);o__Oceanospirillales(100);f__Endozoicimonaceae(100);unclassified(100);unclassified(100);	GGATTAGATACCCTGGTAGTCCACGCCGTAAACGATGTCTACTAGTTGTCGGTGTTCTTGTAACGCTGGTAACGAAGCTAACGCGATAAGTAGACCGCCTGGGGAGTACGGCCGCAAGGTTAAAACTCAAATGAATTGACGGGGGCCCGCACAAGCGGTGGAGCATGTGGTTTAATTCGAAGCAACGCGAAGAACCTTACCTGGCCTTGACATCCTGCGAACTTTCTAGAGATAGATTGGTGCCTTCGGGAACGCAGAGACAGGTGCTGCATGGCTGTCGTCAGCTCGTGCCG
Otu0102	1	10	34	13	3	14	0	3	0	0	2	0	3	0	0	80	3	83	k__Bacteria(100);p__Firmicutes(100);c__Bacilli(100);o__Bacillales(100);f__Staphylococcaceae(100);g__Staphylococcus(100);s__epidermidis(76);	GGATTAGATACCCTGGTAGTCCACGCCGTAAACGATGAGTGCTAAGTGTTAGGGGGTTTCCGCCCCTTAGTGCTGCAGCTAACGCATTAAGCACTCCGCCTGGGGAGTACGACCGCAAGGTTGAAACTCAAAGGAATTGACGGGGACCCGCACAAGCGGTGGAGCATGTGGTTTAATTCGAAGCAACGCGAAGAACCTTACCAAATCTTGACATCCTCTGACCCCTCTAGAGATAGAGTTTTCCCCTTCGGGGGACAGAGTGACAGGTGGTGCATGGTTGTCGTCAGCTCGTGCCG
Otu0103	0	0	0	0	0	0	0	0	0	1	0	0	12	41	29	1	82	83	k__Bacteria(100);p__SAR406(100);c__AB16(100);o__Arctic96B-7(100);f__A714017(100);g__SargSea-WGS(100);unclassified(100);	GGATTAGATACCCTGGTAGTCCACGCCGTAAACGATGAGTACTTGGTGGTGGGGGATTCGACCCCTTCACTATCGGAGCTAACGCGTTAAGTACTCCGCCTGGGGACTACGGCCGCAAGGCTGAAACTCAAAGGAATTGACGGGGACCCGCACAAGAGGTGGAACATGTGGTTTAATTCGATGCAACGCGAAGAACCTTACCTGGACTTGACATGTTAGTGAAAGTCCTGTGAAAGCAGGACCTTCTACGAGCTTGCTCAAGGACACTATCACAGGTGATGCATGGCTGTCGTCAGCTCGTGCCG
Otu0104	46	4	0	0	11	11	3	3	2	1	1	0	0	0	0	82	0	82	k__Bacteria(100);p__Proteobacteria(100);c__Gammaproteobacteria(100);o__Thiotrichales(100);f__Piscirickettsiaceae(100);unclassified(100);unclassified(100);	GGATTAGATACCCTGGTAGTCCACGCCGTAAACGATGAGAACTAGATGTTGGGAGGGTTGCCTCTCGGTGTCGCAGCTAACGCGTTAAGTTCTCCGCCTGGGGAGTACGCCGGCAACGGTAAAACTCAAAGGAATTGACGGGGACCCGCACAAGCGGTGGAGCATGTGGTTTAATTCGATGCAACGCGAAGAACCTTACCTGCCCTTGACATACTCGGAACTTTCCAGAGATGGATTGGTGCCTTCGGGAATCGAGATACAGGTGCTGCATGGCTGTCGTCAGCTCGTGCCG
Otu0105	2	0	0	0	0	0	0	0	1	0	0	0	21	4	53	3	78	81	k__Bacteria(100);p__Proteobacteria(100);c__Alphaproteobacteria(100);o__Sphingomonadales(100);f__Erythrobacteraceae(100);g__Erythrobacter(100);unclassified(100);	GGATTAGATACCCTGGTAGTCCACGCCGTAAACGATGATAACTAGCTGCTTGGGCTCATGGAGCTTGGGTGGCGCAGCTAACGCATTAAGTTATCCGCCTGGGGAGTACGGTCGCAAGATTAAAACTCAAAGGAATTGACGGGGGCCTGCACAAGCGGTGGAGCATGTGGTTTAATTCGAAGCAACGCGCAGAACCTTACCAGCCTTTGACATCCTAGGACGGTTTCTGGAGACAGATTCCTTCCCTTCGGGGACCTAGTGACAGGTGCTGCATGGCTGTCGTCAGCTCGTGCCG
Otu0106	5	0	0	13	2	11	0	0	11	35	0	3	0	0	0	80	0	80	k__Bacteria(100);p__Nitrospirae(100);c__Nitrospira(100);o__Nitrospirales(100);f__Nitrospiraceae(100);unclassified(100);unclassified(100);	GGATTAGATACCCTGGTAGTCCACGCCCTAAACGATGTGCACTAAGTGTCGGCGGTTTACCGCCGGTGCCGCAGCTAACGCAGTAAGTGCACCGCCTGGGGAGTACGGCCGCAAGGTTGAAACTCAAAGGAATTGACGGGGGCCCGCACAAGCGGTGGAGCATGTGGTTTAATTCGACGCAACGCGAAGAACCTTACCCAGGTTGGACATGCTCGTGGTACGAACCTGAAAGGGTTAGGACTCTGAAAGGAGAGCGAGCTCAGGTGCTGCATGGCTGTCGTCAGCTCGTGCCG
Otu0107	34	4	0	0	9	15	3	13	1	0	0	0	0	0	0	79	0	79	k__Bacteria(100);p__Proteobacteria(100);c__Gammaproteobacteria(100);o__Thiotrichales(100);f__Piscirickettsiaceae(100);unclassified(100);unclassified(100);	GGATTAGATACCCTGGTAGTCCACGCCGTAAACGATGAGAACTAGATGTCGGGAGAATCTGTCTTTCGGTGTCGCAGCTAACGCGTTAAGTTCTCCGCCTGGGGAGTACGCCGGCAACGGTAAAACTCAAAGGAATTGACGGGGACCCGCACAAGCGGTGGAGCATGTGGTTTAATTCGATGCAACGCGAAGAACCTTACCTGCCCTTGACATTGACAGAATCCTGTAGAGATACGGGAGTGCTTCGGCCTGGAAAACAGGTGCTGCATGGCTGTCGTCAGCTCGTGCCG
Otu0108	0	0	0	0	9	29	21	20	0	0	0	0	0	0	0	79	0	79	k__Bacteria(100);p__Proteobacteria(100);c__Gammaproteobacteria(100);unclassified(100);unclassified(100);unclassified(100);unclassified(100);	GGATTAGATACCCTGGTAGTCCACGCCGTAAACGATGTCAACTAGCCGTTGGGGAGATTTAACTCTTTAGTGGCGCAGCTAACGCGATAAGTTGACCGCCTGGGGAGTACGCCGGCAACGGTAAAACTCAAAGGAATTGACGGGGGCCCGCACAAGCGGTGGAGCATGTGGTTTAATTCGATGCAACGCGAAGAACCTTACCAGCCCTTGACATCCTGCGAACTTTCTAGAGATAGATTGGTGCCTTCGGGAATGCAGTGACAGGTGCTGCATGGCTGTCGTCAGCTCGTGCCG
Otu0109	1	0	0	0	2	0	0	0	75	0	0	0	0	0	0	78	0	78	k__Bacteria(100);p__Proteobacteria(100);c__Deltaproteobacteria(100);o__Entotheonellales(100);f__Entotheonellaceae(100);unclassified(100);unclassified(100);	GGATTAGATACCCTGGTAGTCCACGCCGTAAACGATGGGCACTAGGTGCCGGCGGTATTGATCCCGTCGGTGCCGGCGCTAACGCAGTAAGTGCCCCGCCTGGGGAGTACGGTCGCAAGGCTGAAACTCAAAGGAATTGACGGGGGCCCGCACAAGCGGTGGAGCATGTGGTTTAATTCGACGCAACGCGAAGAACCTTACCTGGACTTGACATGTACAGGATCGGCAATGAAAGTTGCCTTCTCTTCGGAGCCTGTACACAGGTGCTGCATGGCTGTCGTCAGCTCGTGCCG
Otu0110	0	0	0	7	0	0	0	0	0	2	1	0	15	21	31	10	67	77	k__Bacteria(100);p__SAR406(100);c__AB16(100);o__Arctic96B-7(100);f__A714017(100);g__Arctic95A-2(100);unclassified(100);	GGATTAGATACCCTGGTAGTCCACGCCGTAAACGATGAGTACTTGATGTCGGAGGATTCGACCCCTTCGGTGTCGTAGCTAACGCGATAAGTACTCCGCCTGGGGACTACGACCGCAAGGTTGAAACTCAAAGGAATTGACGGGGACCCGCACAAGCGGTGGAACATGTGGTTTAATTCGATGCAACGCGAAGAACCTTACCTGGGCTTGACATGTTCATGAAAGCTCTGTGAAAGCAGAGCCCTCTGCGAGCTTGCTCAAAGACATGATCACAGGTGGTGCATGGCTGTCGTCAGCTCGTGCCG
Otu0111	0	0	0	8	0	0	0	0	0	0	0	0	13	35	21	8	69	77	k__Bacteria(100);p__Actinobacteria(100);c__Acidimicrobiia(100);o__Acidimicrobiales(100);f__ZA3409c(100);unclassified(100);unclassified(100);	GGATTAGATACCCTGGTAGTCCATGCCGTAAACGTTGGGCACTAGGTGTGGGGTCTAGCTAACAGATTCCGTGCCGCAGCTAACGCATTAAGTGCCCCGCCTGGGGAGTACGGCCGCAAGGCTAAAACTCAAAGGAATTGACGGGGGCCCGCACAAGCGGCGGAGCATGTTGCTTAATTCGAGGCAACGCGAAGAACCTTACCTGGGTTTGACATGTAGGGAAAAGCCATAGAGATATGGTGTCCTTCGGGGCCCTACACAGGTGGTGCATGGCTGTCGTCAGCTCGTGCCG
Otu0112	1	4	2	24	0	0	0	1	0	0	0	0	9	15	21	32	45	77	k__Bacteria(100);p__Proteobacteria(100);c__Alphaproteobacteria(100);o__Rickettsiales(100);f__Pelagibacteraceae(100);unclassified(100);unclassified(100);	GGATTAGATACCCTGGTAGTCCATGCCGTAAACGATGTGTGTTAGACGTTGGAAATTTATTTTCAGTGTCGCAGCGAAAGCAATAAACACACCGCCTGGGGAGTACGACCGCAAGGTTAAAACTCAAATGAATTGACGGGGACCCGCACAAGTAGTGGAGCATGTGGTTTAATTCGAAGATACGCGCAGAACCTTACCAACACTTGACATGTTCGTCGCGACTCTAAGAGATTAGAGTTTTCGGTTCGGCCGGACGAAACACAGGTGCTGCATGGCTGTCGTCAGCTCGTGCCG
Otu0113	37	0	7	0	2	15	8	1	1	3	2	0	0	0	0	76	0	76	k__Bacteria(100);p__Bacteroidetes(100);c__Cytophagia(100);o__Cytophagales(100);f__Flammeovirgaceae(100);unclassified(58);unclassified(58);	GGATTAGATACCCTGGTAGTCCACGCCGTAAACGATGATTACTCGCTGCTGGCGATACACTGTCAGTGGCCAAGCGAAAGCGTTAAGTAATCCACCTGGGGAGTACGCTCGCAAGAGTGAAACTCAAAGGAATTGACGGGGGTCCGCACAAGCGGTGGAGCATGTGGTTTAATTCGATGATACGCGAGGAACCTTACCTGGGCTAGAATGTGAGCGCAATCCCCAGAGATGGGGAGTTCTTCGGACGTGAAACAAGGTGCTGCATGGCTGTCGTCAGCTCGTGCCG
Otu0114	4	45	8	7	0	0	0	0	0	0	0	0	1	0	11	64	12	76	k__Bacteria(100);p__Proteobacteria(100);c__Alphaproteobacteria(100);o__Rhodobacterales(100);f__Rhodobacteraceae(100);g__Phaeobacter(100);unclassified(100);	GGATTAGATACCCTGGTAGTCCACACCGTAAACGATGAATGCCAGTCGTCGGGTAGCATGCTATTCGGTGACACACCTAACGGATTAAGCATTCCGCCTGGGGAGTACGGTCGCAAGATTAAAACTCAAAGGAATTGACGGGGGCCCGCACAAGCGGTGGAGCATGTGGTTTAATTCGAAGCAACGCGCAGAACCTTACCAACCCTTGACATCCTCGGACCGCCAGAGAGATCTGGTTTTCACTTCGGTGACCGAGTGACAGGTGCTGCATGGCTGTCGTCAGCTCGTGCCG
Otu0115	4	4	13	3	32	0	18	1	0	0	0	0	0	0	0	75	0	75	k__Bacteria(100);p__Proteobacteria(100);unclassified(100);unclassified(100);unclassified(100);unclassified(100);unclassified(100);	GGATTAGATACCCTGGTAGTCCACGCCGTAAACGATGTATACTAGTTGTCGGGTCTTGATACTCGGTGACGCAGCTAACGCATTAAGTATACCGCCTGGGGAGTACGGTCGCAAGATTAAAACTCAAAGAAATTGACGGGGACCCGCACAAGCGGTGGAGCATGTGGTTTAATTCGAAGCAACGCGAAGAACCTTACCCACCTTTGACATACTAGTTTGGGATAGTGGAGACACTTTCTTTCAGTTCGGCTTGGCTAGATACAGGTGCTGCATGGCTGTCGTCAGCTCGTGCCG
Otu0116	0	0	8	0	1	0	2	1	0	0	0	0	2	0	60	12	62	74	k__Bacteria(100);p__Proteobacteria(100);c__Gammaproteobacteria(100);o__Pseudomonadales(100);f__Moraxellaceae(100);g__Psychrobacter(100);s__pacificensis(100);	GGATTAGATACCCTGGTAGTCCACGCCGTAAACGATGTCTACTAGTCGTTGGGTCCCTTGAGGACTTAGTGACGCAGCTAACGCAATAAGTAGACCGCCTGGGGAGTACGGCCGCAAGGTTAAAACTCAAATGAATTGACGGGGGCCCGCACAAGCGGTGGAGCATGTGGTTTAATTCGATGCAACGCGAAGAACCTTACCTGGTCTTGACATACACAGAATCTTGTAGAGATACGAGAGTGCCTTCGGGAATTGTGATACAGGTGCTGCATGGCTGTCGTCAGCTCGTGCCG
Otu0117	0	0	0	0	4	55	0	15	0	0	0	0	0	0	0	74	0	74	k__Bacteria(100);unclassified(100);unclassified(100);unclassified(100);unclassified(100);unclassified(100);unclassified(100);	GGATTAGATACCCTGGTAGTCCACGCCGTAAACGTTCTTCACTAGGTATATGGGCAACTGTGTGCCGCAGCTAACGCGTTAAGTGAAGCGCCTGGGGAGTACGCGCGCAAGCGTAAAACTCAAAGGAATTGACGGGGACCCGCACAAGCGGTGGAGCATGTGGTTTAATTCGATGATACGCGAAGAACCTTACCTGAACTTGACATCCTGAGCAATGCTATGGAAACATAGCGGAGGTTAACTGAGTGACAGGTGGTGCATGGTCGTCGTCAGCTCGTGCCG
Otu0118	0	0	0	12	0	0	0	0	0	1	60	0	0	0	0	73	0	73	k__Bacteria(100);p__Bacteroidetes(100);c__Flavobacteriia(100);o__Flavobacteriales(100);f__Flavobacteriaceae(100);unclassified(81);unclassified(81);	GGATTAGATACCCTGGTAGTCCATGCAGTAAACGATGATTACTAGATGTTGGATTTTTATAATTCAGTGTCCAAGCGAAAGTGATAAGTAATCCACCTGGGGAGTACGTTCGCAAGAATGAAACTCAAAGGAATTGACGGGGGTCCACACAAGCGGTGGAGCATGTGGTTTAATTCGATGATACGCGAGGAACCTTACCCAGGCTTAAATGTATGTTGACAGGTTTAGAAATAAACCCCTCTTCGGACAATATACAAGGTGCTGCATGGTTGTCGTCAGCTCGTGCCG
Otu0119	2	0	3	0	0	0	0	0	67	0	0	0	1	0	0	72	1	73	k__Bacteria(100);p__Proteobacteria(100);c__Deltaproteobacteria(100);o__Syntrophobacterales(100);f__Syntrophobacteraceae(100);unclassified(100);unclassified(100);	GGATTAGATACCCTGGTAGTCCACGCCGTAAACGATGGGCACTAGGTGTCGGGGGTATCCACTCCCTCGGTGCCGCCGCTAACGCATTAAGTGTCCCGCCTGGGAACTACGGTCGCAAGATTAAAACTCAAAGGAATTGACGGGGGCCCGCACAAGCGGTGGAGCATGTGGTTCAATTCGATGCAACGCGAAAAACCTTACCTGGGTTTGACATCTGGTGAACCTCTGTGAAAGCAGAGGGTGCCCTTCGGGGAATGCCAAGACAGGTGCTGCATGGCTGTCGTCAGCTCGTGCCG
Otu0120	0	11	11	21	12	4	2	5	0	0	2	2	0	0	2	70	2	72	k__Bacteria(100);p__Proteobacteria(100);c__Gammaproteobacteria(100);o__Pseudomonadales(100);f__Moraxellaceae(100);g__Acinetobacter(100);s__guillouiae(56);	GGATTAGATACCCTGGTAGTCCATGCCGTAAACGATGTCTACTAGCCGTTGGGGCCTTTGAGGCTTTAGTGGCGCAGCTAACGCGATAAGTAGACCGCCTGGGGAGTACGGTCGCAAGACTAAAACTCAAATGAATTGACGGGGGCCCGCACAAGCGGTGGAGCATGTGGTTTAATTCGATGCAACGCGAAGAACCTTACCTGGTCTTGACATAGTAAGAACTTTCCAGAGATGGATTGGTGCCTTCGGGAACTTACATACAGGTGCTGCATGGCTGTCGTCAGCTCGTGCCG
Otu0121	54	0	0	2	5	9	0	0	2	0	0	0	0	0	0	72	0	72	k__Bacteria(100);p__Nitrospirae(100);c__Nitrospira(100);o__Nitrospirales(100);f__Nitrospiraceae(100);unclassified(100);unclassified(100);	GGATTAGATACCCTGGTAGTCCACGCCGTAAACGATGGGTACTAAGTGTCGGCAGGTTACTGTCGGTGCCGCAGCTAACGCAGTAAGTACCCCGCCTGGGGAGTACGGCCGCAAGGTTGAAACTCAAAGGAATTGACGGGGGCCCGCACAAGAGGTGGAGCATGTGGTTTAATTCGACGCAACGCGAAGAACCTTACCCAGGTTGGACATGCAAGTAGTAAGAACCTGAAAGGGGGATGAGCCCTTCGGGGCAGCTTGCTCAGGTGCTGCATGGCTGTCGTCAGCTCGTGCCG
Otu0122	0	10	17	29	5	1	1	7	0	0	0	1	0	0	0	71	0	71	k__Bacteria(100);p__Proteobacteria(100);c__Gammaproteobacteria(100);o__Oceanospirillales(100);f__Endozoicimonaceae(96);unclassified(96);unclassified(96);	GGATTAGATACCCTGGTAGTCCACGCCGTAAACGATGTCGACTAGTTGTTGGAGATCTTAGTATCTTTGGTGACGAAGCTAACGCGATAAGTCGACCGCCTGGGGAGTACGGCCGCAAGGTTAAAACTCAAATGAATTGACGGGGGCCCGCACAAGCGGTGGAGCATGTGGTTTAATTCGAAGCAACGCGAAGAACCTTACCTGGTCTTGACATCCTGCGAACTTTCTAGAGATAGATGGGTGCCTTCGGGAGCGCAGTGACAGGTGCTGCATGGCTGTCGTCAGCTCGTGCCG
Otu0123	63	0	0	0	3	2	2	0	0	0	0	0	0	0	0	70	0	70	k__Bacteria(100);unclassified(100);unclassified(100);unclassified(100);unclassified(100);unclassified(100);unclassified(100);	GGATTAGATACCCTGGTAGTCCACGCCTTAAACGATGGGCACTAAGTGTCGGCGGGTTACCGTCGGTGCCGCAGCTAACGCATTAAGTGCCCCGCCTGGGGAGTACGGTCGCAAGATTGAAACTCAAAGGAATTGACGGGGGCCCGCACAAGCGGTGGAGCATGTGGTTTAATTCGACGCAACGCGAAGAACCTTACCCAGACTGGACATGCTAGTAGTAAAAACCTGAAAAGGGGATGAGCCCTTCGGGGCAGCTAGCTCAGGTGCTGCATGGCTGTCGTCAGCTCGTGCCG
Otu0124	62	4	0	0	1	3	0	0	0	0	0	0	0	0	0	70	0	70	k__Bacteria(100);p__Bacteroidetes(100);c__Cytophagia(100);o__Cytophagales(100);f__Flammeovirgaceae(100);unclassified(100);unclassified(100);	GGATTAGATACCCTGGTAGTCCACGCTGTAAACGATGCTCACTCGCTGTTGGCGATATATTACAGTCAGCGGCCAAGCGAAAGCGTTAAGTGAGCCACCTGGGGAGTACGCTGGCAACAGTGAAACTCAAAGGAATTGACGGGGGTCCGCACAAGCGGTGGAGCATGTGGTTTAATTCGATGATACGCGAGGAACCTTACCTGGGCTCGAATGGTATATGACGTATTCAGAAATGGATATTCCTTCGGGCATTTATCAAGGTGCTGCATGGCTGTCGTCAGCTCGTGCCG
Otu0125	0	0	0	0	11	38	15	3	2	0	0	0	0	0	0	69	0	69	k__Bacteria(100);p__Proteobacteria(100);c__Gammaproteobacteria(100);unclassified(100);unclassified(100);unclassified(100);unclassified(100);	GGATTAGATACCCTGGTAGTCCACGCCGTAAACGATGTCAACTAGCCGTTGGGCTCATTAAAGGGCTTAGTGGCGCAGCTAACGCGATAAGTTGACCGCCTGGGGAGTACGCCGGCAACGGTAAAACTCAAAGGAATTGACGGGGGCCCGCACAAGCGGTGGAGCATGTGGTTTAATTCGATGCAACGCGAAGAACCTTACCAGCCCTTGACATCCTCGGAACTTTCTAGAGATAGATTGGTGCCTTCGGGAACCGAGAGACAGGTGCTGCATGGCTGTCGTCAGCTCGTGCCG
Otu0126	64	0	0	0	3	1	0	0	0	0	0	0	0	0	0	68	0	68	k__Bacteria(100);p__Proteobacteria(100);c__Gammaproteobacteria(100);o__Marinicellales(100);f__Marinicellaceae(100);unclassified(100);unclassified(100);	GGATTAGATACCCTGGTAGTCCACGCCCTAAACGATGAGAACTAGACGTTGGTCCCAATTCAAGGGATTAGTGTCGCAGCTAACGCATTAAGTTCTCCGCCTGGGGAGTACGGCCGCAAGGTTGAAACTCAAAGGAATTGACGGGGGCCCGCACAAGCGGTGGAGCATGTGGTTTAATTCGATGCAACGCGAAGAACCTTACCAGCCCTTGACATCCTCGGAACTTGGTAGAGATACCTTGGTGCCTTCGGGAATCGAGTGACAGGTGCTGCATGGCTGTCGTCAGCTCGTGCCG
Otu0127	0	0	0	0	45	2	19	0	1	0	0	0	0	0	0	67	0	67	k__Bacteria(100);p__Proteobacteria(100);c__Alphaproteobacteria(100);o__Kordiimonadales(100);f__Kordiimonadaceae(100);unclassified(100);unclassified(100);	GGATTAGATACCCTGGTAGTCCACACCGTAAACGATGGATGCTAGCCGTTGGACAGTTTACTGTTCAGTGGCGCAGCTAACGCATTAAGCATCCCGCCTGGGGAGTACGGTCGCAAGATTAAAACTCAAAGGAATTGACGGGGGCCCGCACAAGCGGTGGAGCATGTGGTTTAATTCGAAGCAACGCGCAGAACCTTACCAGCCCTTGACATACCAATCGCGATTTCCGGAGACGGATTTCTTCAGTTCGGCTGGATTGGATACAGGTGCTGCATGGCTGTCGTCAGCTCGTGCCG
Otu0128	0	0	0	0	0	0	0	0	0	0	0	0	11	0	56	0	67	67	k__Bacteria(100);p__Proteobacteria(100);c__Gammaproteobacteria(100);o__Oceanospirillales(100);f__Alcanivoracaceae(100);g__Alcanivorax(100);unclassified(100);	GGATTAGATACCCTGGTAGTCCACGCCGTAAACGATGTCTACTAGTCGTTGGGGATCTTAGTATTCTTGGTGACGAAGTTAACGCGATAAGTAGACCGCCTGGGGAGTACGGCCGCAAGGTTAAAACTCAAATGAATTGACGGGGGCCCGCACAAGCGGTGGAGCATGTGGTTTAATTCGATGCAACGCGAAGAACCTTACCAGGCCTTGACATCCTGCGAACTTTCTAGAGATAGATTGGTGCCTTCGGGAACGCAGTGACAGGTGCTGCATGGCTGTCGTCAGCTCGTGCCG
Otu0129	0	0	0	66	0	0	0	0	0	0	0	0	0	0	0	66	0	66	k__Bacteria(100);p__Bacteroidetes(100);c__Cytophagia(100);o__Cytophagales(100);f__Cytophagaceae(100);g__Spirosoma(100);unclassified(100);	GGATTAGATACCCTGGTAGTCCATGCCGTAAACGATGATTACTGGCTGTGTGTGTTTAAGCATGCGTGGCTGAGCGAAAGCGTTAAGTAATCCACCTGGGGAGTACGCTGGCAACAGTGAAACTCAAAGGAATTGACGGGGGTCCGCACAAGCGGTGGAGCATGTGGTTTAATTCGATGATACGCGAGGAACCTTACCTGGGCTAGAATGTGCGTGAAGGGTTCAGAAATGGGTCCGTGTAGCAATACACACAAAACAAGGTGCTGCATGGCTGTCGTCAGCTCGTGCCG
Otu0130	0	0	0	0	4	0	62	0	0	0	0	0	0	0	0	66	0	66	k__Bacteria(100);p__Proteobacteria(100);c__Alphaproteobacteria(100);o__Rhizobiales(100);unclassified(100);unclassified(100);unclassified(100);	GGATTAGATACCCTGGTAGTCCACGCTGTAAACGATGTCTGCTAGCCGTCGGATGTTTTGCATTCGGTGGCGCAGCTAACGCATTAAGCAGACCGCCTGGGGAGTACGGTCGCAAGATTAAAACTCAAAGGAATTGACGGGGGCCCGCACAAGCGGTGGAGCATGTGGTTTAATTCGAAGCAACGCGCAGAACCTTACCAACCCTTGACATGGAGAGTATAAATTTCGGAGACGAGATTTTTCAGTTAGGCTGGCTCTCACACAGGTGCTGCATGGCTGTCGTCAGCTCGTGCCG
Otu0131	60	0	0	0	2	2	0	0	0	0	0	0	0	0	0	64	0	64	k__Bacteria(100);p__Proteobacteria(100);c__Alphaproteobacteria(100);o__Rhodospirillales(100);f__Rhodospirillaceae(100);unclassified(100);unclassified(100);	GGATTAGATACCCTGGTAGTCCACGCCGTAAACGATGTCTGCTAGCCGTTGGGACAGATGCTGTCTCGGTGGCGTCGCTAACGCATTAAGCAGACCGCCTGGGGAGTACGGCCGCAAGGTTAAAACTCAAAGGAATTGACGGGGGCCCGCACAAGCGGTGGAGCATGTGGTTTAATTCGAAGCAACGCGCAGAACCTTACCAGCCCTTGACATGGGGGTTATGGGTTCGGGAGATCGAACCCTTCAGTTCGGCTGGGCCCCGCACAGGTGCTGCATGGCTGTCGTCAGCTCGTGCCG
Otu0132	9	0	0	0	12	28	13	2	0	0	0	0	0	0	0	64	0	64	k__Bacteria(100);p__Acidobacteria(100);c__Sva0725(100);o__Sva0725(100);unclassified(100);unclassified(100);unclassified(100);	GGATTAGATACCCTGGTAGTCCACGCTGTAAACGATGGGTGCTCGGTGTTGCGGGTGTTGACCCCTGCAATGCCTTAGCTAACGCGTTAAGCACCCCGCCTGGGGAGTACGGTCGCAAGGCTGAAACTCAAAGGAATTGACGGGGGCCCGCACAAGCGGTGGAGCATGTGGTTTAATTCGATGCAACGCGAAAAACCTTACCTGGGCTTGAACTGTGGGGGACCGCTCTAGAAATAGAGCTTCCACTTCGGTGGTCGCCACAGAGGTGCTGCATGGCTGTCGTCAGCTCGTGCCG
Otu0133	6	0	0	7	14	23	1	2	7	3	0	0	0	0	0	63	0	63	k__Bacteria(100);p__Proteobacteria(100);c__Alphaproteobacteria(100);o__Rhizobiales(100);f__Phyllobacteriaceae(100);unclassified(86);unclassified(86);	GGATTAGATACCCTGGTAGTCCACGCCGTAAACGATGGAAGCTAGCCGTCGGGCAGTTTACTGTTCGGTGGCGCAGCTAACGCATTAAGCTTCCCGCCTGGGGAGTACGGTCGCAAGATTAAAACTCAAAGGAATTGACGGGGGCCCGCACAAGCGGTGGAGCATGTGGTTTAATTCGAAGCAACGCGCAGAACCTTACCAGCCCTTGACATCCCGATCGCGGTTTCCAGAGATGGTTACCTTCAGTTAGGCTGGATCGGTGACAGGTGCTGCATGGCTGTCGTCAGCTCGTGCCG
Otu0134	38	0	3	0	11	1	8	2	0	0	0	0	0	0	0	63	0	63	k__Bacteria(100);p__Acidobacteria(100);c__Sva0725(100);o__Sva0725(100);unclassified(100);unclassified(100);unclassified(100);	GGATTAGATACCCTGGTAGTCCACGCTGTAAACGATGGGTACTCGGTGTTGCGGGTGTTGACCCCTGCAATGCCTTAGCTAACGCGTTAAGTACCCCGCCTGGGGAGTACGGTCGCAAGGCTGAAACTCAAAGGAATTGACGGGGGCCCGCACAAGCGGTGGAGCATGTGGTTTAATTCGATGCAACGCGAAAAACCTTACCTGGGCTTGAACTGTGGGGGACCGCTCCAGAAACGGAGCTTCCACTTCGGTGGTCGCCACAGAGGTGCTGCATGGCTGTCGTCAGCTCGTGCCG
Otu0135	0	0	0	0	0	0	0	0	0	0	0	1	7	30	23	1	60	61	k__Bacteria(100);p__SAR406(100);c__AB16(100);o__Arctic96B-7(100);f__A714017(100);g__SHAG537(100);unclassified(100);	GGATTAGATACCCTGGTAGTCCACGCCGTAAACGATGAGTACTGAACGTCGGAGGATTCGACCCCTTCGGTGTTGTAGCTAACGCGATAAGTACTCCGCCTGGGGACTACGGCCGCAAGGCTGAAACTCAAAGGAATTGACGGGGACCCGCACAAGCGGTGGAACATGTGGTTTAATTCGATGCAACGCGAAGAACCTTACCTGGGCTTGACATGTAAGTGAAAGTTCCGTGAAAGCGGAACCCTCTGCGAGCTTGCTCAAAGACACTTTCACAGGTGGTGCATGGCTGTCGTCAGCTCGTGCCG
Otu0136	1	3	0	0	4	31	3	2	17	0	0	0	0	0	0	61	0	61	k__Bacteria(100);p__Proteobacteria(100);c__Gammaproteobacteria(100);unclassified(100);unclassified(100);unclassified(100);unclassified(100);	GGATTAGATACCCTGGTAGTCCACGCTGTAAACGATGGGTACTAGACGTAGGGGGAGTAATTCCCTTTGTGTCGCAGCTAACGCAATCAGTACCCCGCCTGGGGAGTACGGCCGCAAGGTTAAAACTCAAAGGAATTGACGGGGGCCCGCACAAGCGGTGGAGCATGTGGTTCAATTCGATGCAACGCGAAAAACCTTACCTGCCCTTGACATCCTCGGAACTTGGCAGAGATGCCTTGGTGCCTTCGGGAACCGAGTGACAGGTGCTGCATGGCTGTCGTCAGCTCGTGCCG
Otu0137	1	0	0	0	3	0	0	0	0	0	0	0	17	19	20	4	56	60	k__Bacteria(100);p__Proteobacteria(100);c__Deltaproteobacteria(100);unclassified(100);unclassified(100);unclassified(100);unclassified(100);	GGATTAGATACCCTGGTAGTCCACGCCGTAAACGATGGGCACTAAGCGTCCGACGGGTTCGACCCTGTTGGGTGCTGCAGTTAACGCGTTAAGTGCCCCGCCTGGGGAGTACGGTCGCAAGACTAAAACTCAAAGGAATTGACGGGGGCCCGCACAAGCGGTGGAACATGTGGTTTAATTCGACGCAACGCGAAGAACCTTACCTGGGTTTGACATCCCCGGCCGACACCAGAGATGGTGTTTTCTCTTCGGAGACCGGGTGACAGGTGCTGCATGGCTGTCGTCAGCTCGTGCCG
Otu0138	60	0	0	0	0	0	0	0	0	0	0	0	0	0	0	60	0	60	k__Bacteria(100);p__Proteobacteria(100);c__Deltaproteobacteria(100);o__Myxococcales(100);f__Haliangiaceae(100);unclassified(100);unclassified(100);	GGATTAGATACCCTGGTAGTCCACGCCGTAAACGCTGAGTGCTAGGTGTCGCGGGTATTGACCCCTGCGGTGCCGCAGTTAACGCGCTAAGCACTCCGCCTGGGGAGTACGGCCGCAAGGCTAAAACTCAAAGGAATTGACGGGGGCCCGCACAAGCGGTGGAGCATGTGGTTCAATTCGACGCAACGCGCAGAACCTTACCTGGGTTAAATCCACCAGAATCCCGCCGAGAAGTGGGAGTGCCCTTCGGGGAATTGGTGAGAAGGTGCTGCATGGCTGTCGTCAGCTCGTGCCG
Otu0139	1	0	0	0	31	17	1	4	2	0	0	2	0	0	0	58	0	58	k__Bacteria(100);p__Proteobacteria(100);c__Gammaproteobacteria(100);o__Thiohalorhabdales(100);unclassified(100);unclassified(100);unclassified(100);	GGATTAGATACCCTGGTAGTCCACGCCGTAAACGATGTCTACTAGCCGTTGGGGGACTTGATCCCTTAGTGGCGCAGCTAACGCGATAAGTAGACCGCCTGGGGAGTACGGCCGCAAGGCTAAAACTCAAAGGAATTGACGGGGGCCCGCACAAGCGGTGGAGCATGTGGTTTAATTCGATGCAACGCGAAGAACCTTACCTACCCTTGACATCATCAGAACTTGTCAGAGATGACTCGGTGCCTTCGGGAACTGATTGACAGGTGCTGCATGGCTGTCGTCAGCTCGTGCCG
Otu0140	0	4	0	0	15	23	6	8	1	0	1	0	0	0	0	58	0	58	k__Bacteria(100);p__Proteobacteria(100);c__Gammaproteobacteria(100);o__Chromatiales(100);unclassified(100);unclassified(100);unclassified(100);	GGATTAGATACCCTGGTAGTCCACGCCGTAAACGATGGGTACTAGACGTAGGGGGAGTCAATCCCTTTGTGTCGCAGCTAACGCAATCAGTACCCCGCCTGGGGAGTACGGCCGCAAGGTTAAAACTCAAAGGAATTGACGGGGGCCCGCACAAGCGGTGGAGCATGTGGTTCAATTCGATGCAACGCGAAAAACCTTACCTGCCCTTGACATCCTCGGAACTTGGCAGAGATGCCTTGGTGCCTTCGGGAACCGAGTGACAGGTGCTGCATGGCTGTCGTCAGCTCGTGCCG
Otu0141	0	0	0	11	6	13	6	7	0	12	1	0	0	0	0	56	0	56	k__Bacteria(100);p__Acidobacteria(100);c__Sva0725(100);o__Sva0725(100);unclassified(100);unclassified(100);unclassified(100);	GGATTAGATACCCTGGTAGTCCACGCTGTAAACGATGGGCACTCGTTGCCGCGGGTATTGACCCCTGCGGTGACTTAGTTAACGCGTTAAGTGCCCCGCCTGGGGAGTACGGTCGCAAGGCTGAAACTCAAAGGAATTGACGGGGGCCCGCACAAGCGGTGGAGCATGTGGTTTAATTCGATGCAACGCGAAGAACCTTACCTGGGTTTAAACTGTAGTGGACCGCCACCAGAGATGGGGCTTTCCCTTCGGGGACTGCTATAGAGGTGCTGCATGGCTGTCGTCAGCTCGTGCCG
Otu0142	21	0	0	6	5	4	0	0	11	6	0	2	0	0	0	55	0	55	k__Bacteria(100);p__Actinobacteria(100);c__Acidimicrobiia(100);o__Acidimicrobiales(100);unclassified(100);unclassified(100);unclassified(100);	GGATTAGATACCCTGGTAGTCCACGCCGTAAACGTTGGGCACTAGGTGTGGGGTCTATTCAACGGATTCCGTGCCGTAGCTAACGCATTAAGTGCCCCGCCTGGGGAGTACGGCCGCAAGGCTAAAACTCAAAGGAATTGACGGGGGCCCGCACAAGCAGCGGAGCATGTTGCTTAATTCGAGGCAACGCGAAGAACCTTACCTGGGTTTGACATGTACCGAAAAGCCATAGAGATATGGTGTCCTTCGGGGCGGTACACAGGTGGTGCATGGCTGTCGTCAGCTCGTGCCG
Otu0143	1	0	3	0	0	1	0	0	0	3	0	1	11	10	25	9	46	55	k__Bacteria(100);p__Actinobacteria(100);c__Acidimicrobiia(100);o__Acidimicrobiales(100);f__ZA3409c(100);unclassified(100);unclassified(100);	GGATTAGATACCCTGGTAGTCCACGCCGTAAACGTTGGGCACTAGATGTGGGATCCAGTCAACGGATTCCGTGTCGTAGCTAACGCATTAAGTGCCCCGCCTGGGGAGTACGGCCGCAAGGCTAAAACTCAAAGGAATTGACGGGGGCCCGCACAAGCGGCGGAGCATGTTGCTTAATTCGAGGCAACGCGAAGAACCTTACCTGGGTTTGACATGTAGGGAAAAGCTATAGAGATATGGTGTCCTTAGGGGCCTTACACAGGTGGTGCATGGCTGTCGTCAGCTCGTGCCG
Otu0144	0	0	0	15	0	0	0	0	0	28	12	0	0	0	0	55	0	55	k__Bacteria(100);p__Proteobacteria(100);c__Alphaproteobacteria(100);o__Rhodobacterales(100);f__Rhodobacteraceae(100);unclassified(100);unclassified(100);	GGATTAGATACCCTGGTAGTCCACACTGTAAACGATGAATGCCAGACGTCGGACAGCATGCTGTTCGGTGTCACACCTAACGGATTAAGCATTCCGCCTGGGGAGTACGGTCGCAAGATTAAAACTCAAAGGAATTGACGGGGGCCCGCACAAGCGGTGGAGCATGTGGTTTAATTCGAAGCAACGCGCAGAACCTTACCAACCCTTGACATCCTGTGCTATATCCAGGGATGGATAGTTTCCTTCGGGAACGCAGTGACAGGTGCTGCATGGCTGTCGTCAGCTCGTGCCG
Otu0145	2	0	1	7	8	0	0	1	13	1	21	1	0	0	0	55	0	55	k__Bacteria(100);p__Proteobacteria(100);c__Gammaproteobacteria(100);o__Thiotrichales(100);f__Piscirickettsiaceae(100);unclassified(100);unclassified(100);	GGATTAGATACCCTGGTAGTCCACGCCGTAAACGATGAGAACTAGATGTCGGGAGGGTCTGCCTTTCGGTGTCGCAGCTAACGCGTTAAGTTCTCCGCCTGGGGAGTACGCCGGCAACGGTAAAACTCAAAGGAATTGACGGGGACCCGCACAAGCGGTGGAGCATGTGGTTTAATTCGATGCAACGCGAAGAACCTTACCTGCCCTTGACATCCTCAGAACTTGTTAGAGATAACTTGGTGCCTTCGGGAATTGAGTGACAGGTGCTGCATGGCTGTCGTCAGCTCGTGCCG
Otu0146	2	0	0	0	24	15	5	8	0	0	0	0	0	0	0	54	0	54	k__Bacteria(100);p__Proteobacteria(100);c__Gammaproteobacteria(100);o__Thiotrichales(100);f__Piscirickettsiaceae(100);unclassified(100);unclassified(100);	GGATTAGATACCCTGGTAGTCCACGCTGTAAACGATGAGAACTAGATGTCGGAGGAATCTGTCCTTCGGTGTCGCAGCTAACGCGTTAAGTTCTCCGCCTGGGGAGTACGCCGGCAACGGTAAAACTCAAAGGAATTGACGGGGACCCGCACAAGCGGTGGAGCATGTGGTTTAATTCGATGCAACGCGAAGAACCTTACCTGCCCTTGACATTGACAGAATCCTGTAGAGATACGGGAGTGCTTCGGCCTGGAAAACAGGTGCTGCATGGCTGTCGTCAGCTCGTGCCG
Otu0147	0	0	0	0	0	0	0	4	0	0	0	0	10	20	20	4	50	54	k__Bacteria(100);p__Proteobacteria(100);c__Alphaproteobacteria(100);unclassified(100);unclassified(100);unclassified(100);unclassified(100);	GGATTAGATACCCTGGTAGTCCACGCAGTAAACGATGAGTGCTAGTCGCTGGGACAATAGTTTCAGTGTCGTAGCTAACGCATTAAGCACTCCGCCTGGGAAGTACGGTCGCAAGATTAAAACTCAAATAAATTGACGGGGGCCCGCACAAGCGGTGGAGCATGTGGTTTAATTCGAAGCAACGCGAAGAACCTTACCAGACCTTGACATGGTGTGTTTGAATTACAGAATCGTAATTCTTCAGTTCGGCTGGCACACACACAGGTGCTGCATGGCTGTCGTCAGCTCGTGCCG
Otu0148	0	0	0	3	0	0	0	0	1	36	12	1	0	0	0	53	0	53	k__Bacteria(100);p__Proteobacteria(100);c__Epsilonproteobacteria(100);o__Campylobacterales(100);f__Helicobacteraceae(100);unclassified(100);unclassified(100);	GGATTAGATACCCTGGTAGTCCACGCCCTAAACGATGAATGCTAGTCGTTGTGGTGCTTAGACACTGCAGTGATGCAGCTAACGCATTAAGCATTCCGCCTGGGGAGTACGGTCGCAAGATTAAAACTCAAAGGAATAGACGGGGACCCGCACAAGTGGTGGAGCATGTGGTTTAATTCGAAGATACACGAAGAACCTTACCTGGCCTTGACATTGATAGAACCTAATAGAGATATTGGGGTGCTGTTTACAGAACTTGAAAACAGGTGCTGCACGGCTGTCGTCAGCTCGTGCCG
Otu0149	0	0	3	0	0	0	0	0	0	0	0	0	12	19	19	3	50	53	k__Bacteria(100);unclassified(100);unclassified(100);unclassified(100);unclassified(100);unclassified(100);unclassified(100);	GGATTAGATACCCTGGTAGTCCACGCTGTAAACGATGGGCACTAAGTGTCGGCAGATTACTGTCGGTGCCGCAGCTAACGCAGTAAGTGCCCCGCCTGGGGAGTACGGCCGCAAGGTTGAAACTCAAAGGAATTGACGGGGGCCCGCACAAGCGGTGGAGCATGTGGTTTAATTCGACGCAACGCGAAGAACCTTACCCAGGTTAGACACGCTTGTATTAGGAACCCGAAAGGGTGACGAGTCCTTCGGGACAGCTTGCGCAGGTGCTGCATGGCTGTCGTCAGCTCGTGCCG
Otu0150	0	0	0	0	15	28	3	7	0	0	0	0	0	0	0	53	0	53	k__Bacteria(100);p__Proteobacteria(100);c__Alphaproteobacteria(100);o__Rhodospirillales(100);f__Rhodospirillaceae(100);g__Inquilinus(87);unclassified(87);	GGATTAGATACCCTGGTAGTCCACGCCGTAAACGATGTGTGCTAGCCGTTGGGGAGCCTAGCTCTTCGGTGGCGCAGCTAACGCGTTAAGCACACCGCCTGGGGAGTACGGCCGCAAGGTTAAAACTCAAAGGAATTGACGGGGGCCCGCACAAGCGGTGGAGCATGTGGTTTAATTCGAAGCAACGCGCAGAACCTTACCGGCCCTTGACATGCCCGTCGCGGGTACCGGAGACGGTATCCTTCGGTTCGGCCGGACGGGACACAGGTGCTGCATGGCTGTCGTCAGCTCGTGCCG
Otu0151	2	20	21	0	4	3	1	0	0	0	1	0	0	1	0	52	1	53	k__Bacteria(100);p__Proteobacteria(100);c__Alphaproteobacteria(100);o__Sphingomonadales(100);f__Sphingomonadaceae(100);g__Sphingomonas(100);s__echinoides(100);	GGATTAGATACCCTGGTAGTCCACGCCGTAAACGATGATAACTAGCTGTCGGGGCTCTTAGAGCTTCGGTGGCGCAGCTAACGCATTAAGTTATCCGCCTGGGGAGTACGGCCGCAAGGTTAAAACTCAAATGAATTGACGGGGGCCTGCACAAGCGGTGGAGCATGTGGTTTAATTCGAAGCAACGCGCAGAACCTTACCAGCGTTTGACATGTCCGGACGATTTCGGGAGACCGATCTCTTCCCTTCGGGGACTGGAACACAGGTGCTGCATGGCTGTCGTCAGCTCGTGCCG
Otu0152	39	0	2	0	5	3	3	1	0	0	0	0	0	0	0	53	0	53	k__Bacteria(100);p__Proteobacteria(100);c__Alphaproteobacteria(100);unclassified(100);unclassified(100);unclassified(100);unclassified(100);	GGATTAGATACCCTGGTAGTCCACGCCGTAAACGATGTGTGCTAGCCGCTGGGGTCCTTAGGGCTTCGGTGGCGCAGCTAACGCGTTAAGCACACCGCCTGGGGAGTACGGCCGCAAGGTTAAAACTCAAAGGAATTGACGGGGGCCCGCACAAGCGGTGGAGCATGTGGTTTAATTCGAAGCAACGCGCAGAACCTTACCAGCCCTTGACATCCCGATCGCGGGGAGTGGAGACACACCCTTTCAGTTCGGCTGGATCGGAGACAGGTGCTGCATGGCTGTCGTCAGCTCGTGCCG
Otu0153	0	0	0	0	0	51	0	0	0	0	0	0	0	0	0	51	0	51	k__Bacteria(100);p__Tenericutes(100);c__Mollicutes(100);o__Mycoplasmatales(100);f__Mycoplasmataceae(100);g__Candidatus_Hepatoplasma(100);unclassified(100);	GGATTAGATACCCTGGTAGTCCACGCTGTAAACGATCTTCACTAGTTGTTAGAGTATTTAGCAACGCAGCTAACGCATTAAGTGAAGCGCCTGGGGAGTACGCACGCAAGTGTAAAACTCAAAGGAATTGACGGGGACCCGCACAAGCGGTGGAGCATGTGGTTTAATTCGATGATACGCGAAGAACCTTACCTATACTTGACATCCTTGGCTAAACTATAGAGATATAGCGGAGGCTAACCAAGTGACAGGTGGTGCATGGTCGTCGTCAGCTCGTGCCG
Otu0154	26	0	0	0	4	6	4	3	4	0	1	2	0	0	0	50	0	50	k__Bacteria(100);unclassified(100);unclassified(100);unclassified(100);unclassified(100);unclassified(100);unclassified(100);	GGATTAGATACCCTGGTAGTCCACGCCGTAAACGATGGGCACTAAGTGTCGGCAGGTTACTGCCGGTGCCGCAGCTAACGCAGTAAGTGCCCCGCCTGGGGAGTACGGCCACAAGGTTGAAACTCAAAGGAATTGACGGGGGCCCGCACAAGCGGTGGAGCATGTGGTTTAATTCGACGCAACGCGAAGAACCTTACCCAGGTTAGACATGCTTGTAGTAAAAAACCGAAAGGTAGATGAGTCCGAAAGGACAGCTTGCGCAGGTGCTGCATGGCTGTCGTCAGCTCGTGCCG
Otu0155	49	0	0	0	0	0	0	0	0	0	0	1	0	0	0	50	0	50	k__Bacteria(100);p__Bacteroidetes(100);c__Cytophagia(100);o__Cytophagales(100);f__Flammeovirgaceae(100);unclassified(100);unclassified(100);	GGATTAGATACCCTGGTAGTCCATGCCGTAAACGATGATCACTCGATGTGTGCGATAAACAGTACGCGTCTTAGCGAAAGCGTTAAGTGATCCACCTGGGGAGTACGATCGCAAGATTGAAACTCAAAGGAATTGACGGGGGTCCGCACAAGCGGTGGAGCATGTGGTTTAATTCGATGATACGCGAGGAACCTTACCTGGGCTAGAATGTGATTGCCATCCCCAGAGATGGGGAGTTCTTCGGACATGAAACAAGGTGCTGCATGGCTGTCGTCAGCTCGTGCCG
Otu0156	0	0	1	0	2	0	0	0	42	4	0	1	0	0	0	50	0	50	k__Bacteria(100);p__Proteobacteria(100);c__Gammaproteobacteria(100);o__Alteromonadales(100);f__Alteromonadaceae(100);g__nsmpVI18(100);unclassified(100);	GGATTAGATACCCTGGTAGTCCACGCCGTAAACGATGTCTACTAGCCGTTGGAGTCCTTGAGGCTTTAGTGGCGCAGCTAACGCGATAAGTAGACCGCCTGGGGAGTACGGCCGCAAGGTTAAAACTCAAATGAATTGACGGGGGCCCGCACAAGCGGTGGAGCATGTGGTTTAATTCGATGCAACGCGAAGAACCTTACCAGGTCTTGACATCCAGAGAACTTTCCAGAGATGGATTGGTGCCTTCGGGAACTCTGTGACAGGTGCTGCATGGCTGTCGTCAGCTCGTGCCG
Otu0157	26	0	0	7	0	2	1	0	1	0	11	0	0	0	0	48	0	48	k__Bacteria(100);p__Proteobacteria(100);c__Alphaproteobacteria(100);o__Rhizobiales(100);f__Phyllobacteriaceae(100);unclassified(61);unclassified(61);	GGATTAGATACCCTGGTAGTCCACGCCGTAAACGATGGAAGCTAGCCGTCAGGTTGTTTACAACTTGGTGGCGCAGCTAACGCATTAAGCTTCCCGCCTGGGGAGTACGGTCGCAAGATTAAAACTCAAAGGAATTGACGGGGGCCCGCACAAGCGGTGGAGCATGTGGTTTAATTCGAAGCAACGCGCAGAACCTTACCAGCCCTTGACATACCAATCGCGGTTTTCAGAGATGGATTCCTTCAGTTCGGCTGGATTGGATACAGGTGCTGCATGGCTGTCGTCAGCTCGTGCCG
Otu0158	0	0	0	0	0	0	0	0	0	1	2	0	8	18	19	3	45	48	k__Bacteria(100);p__SAR406(100);c__AB16(100);o__Arctic96B-7(100);unclassified(100);unclassified(100);unclassified(100);	GGATTAGATACCCTGGTAGTCCACGCCGTAAACGATGAGCACTTGGTGTCGGAAGATTCGACCCTTTCGGCGCCGGAGTTAACGCGTTAAGTGCTCCGCCTGGGGACTACGACCGCAAGGTTGAAACTCAAAGGAATTGACGGGGACCCGCACAAGCGGTGGAACATGTGGTTTAATTCGATGCAACGCGAAGAACCTTACCTGGACTTGACATGTTTGTGATCATTCCGTGAAAGCGGGATTTTCTGAGAGCTTGCTCAAAGACACATTCACAGGTGATGCATGGCTGTCGTCAGCTCGTGCCG
Otu0159	16	0	0	0	16	0	1	0	9	0	0	5	0	0	0	47	0	47	k__Bacteria(100);p__Proteobacteria(100);c__Gammaproteobacteria(100);unclassified(100);unclassified(100);unclassified(100);unclassified(100);	GGATTAGATACCCTGGTAGTCCACGCCGTAAACGATGTCAACTAGCCGTTGGGTTCATTCAGGAATTTAGTGGCGCAGCTAACGCGATAAGTTGACCGCCTGGGGAGTACGCCGGCAACGGTAAAACTCAAAGGAATTGACGGGGGCCCGCACAAGCGGTGGAGCATGTGGTTTAATTCGATGCAACGCGAAGAACCTTACCAGGCCTTGACATCCTCGGAACTTTTCAGAGATGAATTGGTGCCTTCGGGAACCGAGTGACAGGTGCTGCATGGCTGTCGTCAGCTCGTGCCG
Otu0160	0	0	0	0	23	18	4	2	0	0	0	0	0	0	0	47	0	47	k__Bacteria(100);p__Proteobacteria(100);c__Alphaproteobacteria(100);o__Rhizobiales(100);f__Phyllobacteriaceae(100);unclassified(100);unclassified(100);	GGATTAGATACCCTGGTAGTCCACGCCGTAAACGATGGAAGCTAGCCGTCGGGCGGTTTACTGTTCGGTGGCGCAGCTAACGCATTAAGCTTCCCGCCTGGGGAGTACGATCGCAAGATTAAAACTCAAAGGAATTGACGGGGGCCCGCACAAGCGGTGGAGCATGTGGTTTAATTCGAAGCAACGCGCAGAACCTTACCAGCCCTTGACATCCCGATCGCGGTTTTCAGAGATGAATACCTTCAGTTCGGCTGGATCGGTGACAGGTGCTGCATGGCTGTCGTCAGCTCGTGCCG
Otu0161	9	0	0	0	8	14	1	0	9	0	1	0	0	3	2	42	5	47	k__Bacteria(100);p__Gemmatimonadetes(100);c__Gemm-4(100);unclassified(100);unclassified(100);unclassified(100);unclassified(100);	GGATTAGATACCCTGGTAGTCCACGCCGTAAACGCTGGGCACTAGGTGTCGGGAGGCTTGGCCCTTTCGGTGCCGCAGCTAACGCATTAAGTGCCCCGCCTGGGGATTACGGCCGCAAGGCTGAAACTCAAAGGAATTGACGGGGGCCCGCACAAGCGGTGGAGCATGTGGTTTAATTCGAAGCAACGCGAAGAACCTTACCTGGGCTTGACATGTCGGTGGTACTCTCTTGGAAACAGGAGGGGACCCTTCGGGGAGCCGTCACAGGTGCTGCATGGCTGTCGTCAGCTCGTGCCG
Otu0162	0	0	0	0	0	0	0	0	0	1	0	0	14	18	14	1	46	47	k__Bacteria(100);p__SAR406(100);c__AB16(100);o__Arctic96B-7(100);f__A714017(100);g__SGSH944(100);unclassified(100);	GGATTAGATACCCTGGTAGTCCACGCCGTAAACGATGAGTACTTGGTGTCGGGGGAATCGACCCCTTCGGTACCGTAGCTAACGCATTAAGTACTCCGCCTGGGAACTACGACCGCAAGGTTGAAACTCAAAGGAATTGACGGGGACCCGCACAAGCGGTGGAACATGTGGTTTAATTCGATGCAACGCGAAGAACCTTACCTGGGCTTGACATGTTCATGAAAGCTCTGTGAAAGCAGAGCCCTCAGAAGCTTCGGCTAATGACATGATCACAGGTGATGCATGGCTGTCGTCAGCTCGTGCCG
Otu0163	1	17	6	13	5	1	0	4	0	0	0	0	0	0	0	47	0	47	k__Bacteria(100);p__Proteobacteria(100);c__Alphaproteobacteria(100);o__Sphingomonadales(100);f__Sphingomonadaceae(100);g__Sphingobium(100);s__yanoikuyae(100);	GGATTAGATACCCTGGTAGTCCACGCCGTAAACGATGATAACTAGCTGTCAGGGCACATGGTGTTTTGGTGGCGCAGCTAACGCATTAAGTTATCCGCCTGGGGAGTACGGTCGCAAGATTAAAACTCAAAGGAATTGACGGGGGCCTGCACAAGCGGTGGAGCATGTGGTTTAATTCGAAGCAACGCGCAGAACCTTACCAACGTTTGACATCCCTATCGCGGATCGTGGAGACACTTTCCTTCAGTTCGGCTGGATAGGTGACAGGTGCTGCATGGCTGTCGTCAGCTCGTGCCG
Otu0164	4	0	0	0	16	14	2	1	3	2	1	3	0	0	0	46	0	46	k__Bacteria(100);p__Actinobacteria(100);c__Acidimicrobiia(100);o__Acidimicrobiales(100);f__wb1_P06(81);unclassified(81);unclassified(81);	GGATTAGATACCCTGGTAGTCCATGCCGTAAACGTTGGGCACTAGGTGTGGGGTCTTCTTAACGGATTCCGTGCCGTAGCTAACGCATTAAGTGCCCCGCCTGGGGAGTACGGCCGCAAGGCTAAAACTCAAAGGAATTGACGGGGGCCCGCACAAGCGGCGGAGCATGTTGCTTAATTCGAGGCAACGCGAAGAACCTTACCTGGGTTTGACATGTACGGAAAAGCCATAGAGATATGGTGTCCTTCGGGGCCGTACACAGGTGGTGCATGGCTGTCGTCAGCTCGTGCCG
Otu0165	0	44	0	2	0	0	0	0	0	0	0	0	0	0	0	46	0	46	k__Bacteria(100);p__Bacteroidetes(100);c__Flavobacteriia(100);o__Flavobacteriales(100);f__Flavobacteriaceae(100);unclassified(100);unclassified(100);	GGATTAGATACCCTGGTAGTCCACGCCGTAAACGATGGTCACTAGCTGTTCGGCGTAAGCTGAGTGGCTAAGCGAAAGTGATAAGTGACCCACCTGGGGAGTACGTTCGCAAGAATGAAACTCAAAGGAATTGACGGGGGCCCGCACAAGCGGTGGAGCATGTGGTTTAATTCGATGATACGCGAGGAACCTTACCAGGGCTTAAATGTAGGTTGCATGATTTAGAGATAGATCTTTCTTCGGACTACTTACAAGGTGCTGCATGGTTGTCGTCAGCTCGTGCCG
Otu0166	14	0	7	0	6	14	2	1	1	0	0	0	0	0	0	45	0	45	k__Bacteria(100);p__Acidobacteria(100);c__Sva0725(100);o__Sva0725(100);unclassified(100);unclassified(100);unclassified(100);	GGATTAGATACCCTGGTAGTCCACGCTGTAAACGATGGGTACTCGGTGCTGCGGGTGTTGACCCCTGCGGTGCCTTAGCTAACGCGTTAAGTACCCCGCCTGGGGAGTACGGTCGCAAGGCTGAAACTCAAAGGAATTGACGGGGGCCCGCACAAGCGGTGGAGCATGTGGTTTAATTCGATGCAACGCGAAGAACCTTACCTGGGCTTGAACTGCAGGGGACCGTCCTGGAAACAGGATTTCCACTTCGGTGGCCGCTGTAGAGGTGCTGCATGGCTGTCGTCAGCTCGTGCCG
Otu0167	3	0	0	0	0	0	0	2	0	1	1	0	7	15	16	7	38	45	k__Bacteria(100);p__Gemmatimonadetes(100);c__Gemm-2(100);unclassified(100);unclassified(100);unclassified(100);unclassified(100);	GGATTAGATACCCTGGTAGTCCACGCCGTAAACGATGGGCACTAGGTACTGGGTCTATAGACGGATTCAGTGCCGCAGCTAACGCATTAAGTGCCCCGCCTGGGGAGTACGGTCGCAAGGCTGAAACTCAAAGGAATTGACGGGGGCCCGCACAAGCGGTGGAGCATGTGGTTTAATTCGAAGCAACGCGAAGAACCTTACCCAGGCTTGACATCCTAGGGAAATCTCCTGGAAACAGGAGGCCTCCTTCGGGACTCTAGGACAGGTGCTGCATGGCTGTCGTCAGCTCGTGCCG
Otu0168	0	0	10	0	0	2	23	7	0	0	1	0	1	0	0	43	1	44	k__Bacteria(100);p__Proteobacteria(100);c__Gammaproteobacteria(100);o__Oceanospirillales(100);f__Endozoicimonaceae(100);unclassified(100);unclassified(100);	GGATTAGATACCCTGGTAGTCCATGCTGTAAACGATGTCTACTGGTTGTCGGTATCCTTGAGGTATCGGTAACGAAGCTAACGCATTAAGTAGACCGCCTGGGGAGTACGGCCGCAAGGTTAAAACTCAAATGAATTGACGGGGGCCCGCACAAGCGGTGGAGCATGTGGTTTAATTCGAAGCAACGCGAAGAACCTTACCTGGCCTTGACATCGTGCGAATCTTTTAGAGATAAGAGAGTGCCTTCGGGAGCGCATGGACAGGTGCTGCATGGCTGTCGTCAGCTCGTGCCG
Otu0169	6	0	0	0	11	20	2	5	0	0	0	0	0	0	0	44	0	44	k__Bacteria(100);p__Acidobacteria(100);c__Sva0725(100);o__Sva0725(100);unclassified(100);unclassified(100);unclassified(100);	GGATTAGATACCCTGGTAGTCCACGCTGTAAACGATGAGTGCTCGGTGTTGCGGGTGTTGACCCCTGCAATGCCTTAGCTAACGCGTTAAGCACTCCGCCTGGGGAGTACGGTCGCAAGGCTGAAACTCAAAGGAATTGACGGGGGCCCGCACAAGCGGTGGAGCATGTGGTTTAATTCGATGCAACGCGAAAAACCTTACCTGGGCTTGAACTGCGGGGGACCGCTGTAGAAATACAGTTTCCACTTCGGTGGTCGCCGTAGAGGTGCTGCATGGCTGTCGTCAGCTCGTGCCG
Otu0170	0	0	0	0	0	0	3	0	0	0	0	0	7	14	19	3	40	43	k__Bacteria(100);p__Proteobacteria(100);c__Alphaproteobacteria(100);unclassified(100);unclassified(100);unclassified(100);unclassified(100);	GGATTAGATACCCTGGTAGTCCACGCAGTAAACGATGAGTGCTAGTCGCTGGGTCAATAGATTCGGTGTCGAAGCTAACGCATTAAGCACTCCGCCTGGGAAGTACGGTCGCAAGATTAAAACTCAAATAAATTGACGGGGGCCCGCACAAGCGGTGGAGCATGTGGTTTAATTCGAAGCAACGCGAAGAACCTTACCAGACCTTGACATGGTGTGTTTGAATTACAGAATCGTAATTCTTCAGTTCGGCTGGCACACACACAGGTGCTGCATGGCTGTCGTCAGCTCGTGCCG
Otu0171	0	0	0	0	0	0	0	0	43	0	0	0	0	0	0	43	0	43	k__Bacteria(100);p__Proteobacteria(100);c__Alphaproteobacteria(100);o__Rhodospirillales(100);f__Rhodospirillaceae(100);unclassified(100);unclassified(100);	GGATTAGATACCCTGGTAGTCCACGCCGTAAACGATGAGTGCTAGACGTCGGGGGGCTTGCCCTTCGGTGTCGCAGCTAACGCATGAAGCACTCCGCCTGGGGAGTACGGCCGCAAGGTTAAAACTCAAAGGAATTGACGGGGGCCCGCACAAGCGGTGGAGCATGTGGTTCAATTCGACGCAACGCGCAGAACCTTACCAGCCCTTGACATGCAGGGTCGCGGGAGCCGGAGACGGCTCCCTTCAGTTCGGCTGGACCCAGCACAGGTGCTGCATGGCTGTCGTCAGCTCGTGCCG
Otu0172	27	0	3	0	1	10	1	1	0	0	0	0	0	0	0	43	0	43	k__Bacteria(100);p__Nitrospirae(100);c__Nitrospira(100);o__Nitrospirales(100);f__Nitrospiraceae(100);g__Nitrospira(98);unclassified(98);	GGATTAGATACCCTGGTAGTCCACGCCTTAAACGATGGACACTAAGTGTCGGCGGTTTACCGCCGGTGCCGCAGCTAACGCAGTAAGTGTCCCGCCTGGGGAGTACGGCCGCAAGGTTGAAACTCAAAGGAATTGACGGGGGCCCGCACAAGCGGTGGAGCATGTGGTTTAATTCGACGCAACGCGAAGAACCTTACCCAGGCTGGACATGTACGAAGTAAGAACCTGAAAAGGGGATGAGCTAGCAATAGCATCGTACTCAGGTGCTGCATGGCTGTCGTCAGCTCGTGCCG
Otu0173	2	0	32	0	8	0	0	0	0	0	0	0	0	0	0	42	0	42	k__Bacteria(100);p__Proteobacteria(100);c__Gammaproteobacteria(100);o__Oceanospirillales(100);f__SUP05(100);unclassified(100);unclassified(100);	GGATTAGATACCCTGGTAGTCCACGCCGTAAACTATGACAACTAGCCGTTGGGAGGATTTACCTTTTAGTGGCGAAGCTAACGCGTTAAGTTGTCCGCCTGGGGAGTACGGCCGCAAGGCTAAAACTCAAAGGAATTGACGGGGACCCGCACAAGCGGTGGAGCATGTGGTTTAATTCGATGCAACGCGAAGAACCTTACCTGGTTTTGACATACACGGAACTTTCTAGAGATAGATTGGTGCCTTCGGGAACCGTGATACAGGTGCTGCATGGCTGTCGTCAGCTCGTGCCG
Otu0174	0	0	0	0	0	0	0	0	2	0	31	9	0	0	0	42	0	42	k__Bacteria(100);p__Lentisphaerae(100);c__Lentisphaeria(100);o__Lentisphaerales(100);f__Arctic95B-10(100);unclassified(100);unclassified(100);	GGATTAGATACCCTGGTAGTCCTAGCCGTAAACGTTGTACACTAGGTGTGGGGGGAATTGACCCCCTCTGTGCCCAAGCTAACGCGATAAGTGTACCGCCTGGGGAGTACGGCGGCAACGCTAAAACTCAAAGGAATTGACGGGGGCCCGCACAAGCGGTGGAGCATGTGGCTTAATTCGAGGCAACGCGAAGAACCTTACCTGGGTTTGACATATAGTGGACCGGATGTGAAAGCATCCTTCCCTTCGGGGCTGCTATACAGATGCTGCATGGCTGTCGTCAGCTCGTGCCG
Otu0175	11	0	0	0	0	0	0	0	0	0	0	0	1	0	29	11	30	41	k__Bacteria(100);p__Proteobacteria(100);c__Gammaproteobacteria(100);o__Alteromonadales(100);f__Alteromonadaceae(100);g__BD2-13(100);unclassified(100);	GGATTAGATACCCTGGTAGTCCACGCCGTAAACGATGTCTACTAGCCGTTGGGGTCCTTGAGACTTTAGTGGCGCAGCTAACGCACTAAGTAGACCGCCTGGGGAGTACGGTCGCAAGATTAAAACTCAAATGAATTGACGGGGGCCCGCACAAGCGGTGGAGCATGTGGTTTAATTCGAAGCAACGCGAAGAACCTTACCAGGTCTTGACATCCTAGAAACTTAGCAGAGATGCTTTGGTGCCTTCGGGAATCTAGTGACAGGTGCTGCATGGCTGTCGTCAGCTCGTGCCG
Otu0176	0	0	0	0	38	0	0	3	0	0	0	0	0	0	0	41	0	41	k__Bacteria(100);p__Proteobacteria(100);c__Gammaproteobacteria(100);o__Thiotrichales(100);f__Piscirickettsiaceae(100);g__Methylophaga(100);unclassified(100);	GGATTAGATACCCTGGTAGTCCACGCCCTAAACGATGTCAACTAGGTGTATGAGAGTTTAACTTTTGTGTATCGAAGCTAACGCGATAAGTTGACCGCCTGGGGAGTACGGTCGCAAGACTAAAACTCAAATGAATTGACGGGGGCCCGCACAAGCGGTGGAGCATGTGGTTTAATTCGATGCAACGCGAAGAACCTTACCAGGTTTTGACATGTACGGAAGATTTCAGAGATGAAATTGTGCCTTCGGGAGCCGTAACACAGGTGCTGCATGGCTGTCGTCAGCTCGTGCCG
Otu0177	38	0	0	0	1	1	0	0	0	0	0	0	0	0	0	40	0	40	k__Bacteria(100);p__Proteobacteria(100);c__Alphaproteobacteria(100);o__Rhizobiales(100);unclassified(98);unclassified(98);unclassified(98);	GGATTAGATACCCTGGTAGTCCACGCCGTAAACGATGAATGTTAGCCGTCGGGCAGTATACTGTTCGGTGGCGCAGCTAACGCATTAAACATTCCGCCTGGGGAGTACGGTCGCAAGATTAAAACTCAAAGGAATTGACGGGGGCCCGCACAAGCGGTGGAGCATGTGGTTTAATTCGAAGCAACGCGCAGAACCTTACCAGCCCTTGACATCCCGATCGCGGTTAGTGGAGACACTATCCTTCAGTTAGGCTGGATCGGTGACAGGTGCTGCATGGCTGTCGTCAGCTCGTGCCG
Otu0178	0	0	0	0	0	0	0	0	39	0	0	0	0	0	0	39	0	39	k__Bacteria(100);p__Chloroflexi(100);c__SAR202(100);unclassified(100);unclassified(100);unclassified(100);unclassified(100);	GGATTAGATACCCTGGTAGTCCACGCCCTAAACGATGGATGCTAGGTATAGGGGGTATCGACCCCCCCTGTGCCGCAGCTAACGCGATAAGCATCCCGCCTGGGGACTACGGCCGCAAGGCTAAAACTCAAAGGAATTGACGGGGGCCCGCACAAGCGGTGGAGCGTGTGGTTTAATTCGATGCTAAGCGAAGAACCTTACCAGGGCTTGACATGTTGGTAGTAGGAACCCGAAAGGGTGACGATTCGGGGGTAACTCCGGAAGCCATCACAGGTGCTGCATGGCTGTCGTCAGCTCGTGCCG
Otu0179	1	0	18	10	1	8	0	0	0	0	0	0	0	0	0	38	0	38	k__Bacteria(100);p__Proteobacteria(100);c__Gammaproteobacteria(100);o__Oceanospirillales(100);f__Endozoicimonaceae(100);unclassified(100);unclassified(100);	GGATTAGATACCCTGGTAGTCCACGCCGTAAACGATGTCTACTAGTTGTCGGGTCTCTTGCAGACTTGGTAACGAAGCTAACGCGATAAGTAGACCGCCTGGGGAGTACGGCCGCAAGGTTAAAACTCAAATGAATTGACGGGGGCCCGCACAAGCGGTGGAGCATGTGGTTTAATTCGAAGCAACGCGAAGAACCTTACCCGGCCTTGACATCCTGCGAACTTTCTAGAGATAGATTGGTGCCTTCGGGAACGCAGTGACAGGTGCTGCATGGCTGTCGTCAGCTCGTGCCG
Otu0180	0	0	0	0	0	0	0	0	0	0	0	0	1	0	37	0	38	38	k__Bacteria(100);p__Proteobacteria(100);c__Gammaproteobacteria(100);o__Alteromonadales(100);f__Alteromonadaceae(100);g__BD2-13(100);unclassified(100);	GGATTAGATACCCTGGTAGTCCACGCCGTAAACGATGTCTACTAGCCGTTGGGATCCTTGAGATCTTAGTGGCGCAGCTAACGCACTAAGTAGACCGCCTGGGGAGTACGGTCGCAAGATTAAAACTCAAATGAATTGACGGGGGCCCGCACAAGCGGTGGAGCATGTGGTTTAATTCGAAGCAACGCGAAGAACCTTACCAGGTCTTGACATCCTCGGAACTTTCTAGAGATAGATTGGTGCCTTCGGGAACCGAGTGACAGGTGCTGCATGGCTGTCGTCAGCTCGTGCCG
Otu0181	0	0	0	1	23	0	0	13	0	0	0	0	0	0	0	37	0	37	k__Bacteria(100);p__Proteobacteria(100);c__Gammaproteobacteria(100);o__Oceanospirillales(100);unclassified(92);unclassified(92);unclassified(92);	GGATTAGATACCCTGGTAGTCCACGCCGTAAACGATGTCGACTAGTTGTTGGAGATCTTAGTATCTTTGGTGACGAAGCTAACGCGATAAGTCGACCGCCTGGGGAGTACGGCCGCAAGGTTAAAACTCAAATGAATTGACGGGGGCCCGCACAAGCGGTGGAGCATGTGGTTTAATTCGAAGCAACGCGAAGAACCTTACCTGGTCTTGACATCCTGCGAACTTTCCAGAGATGGATTGGTGCCTTCGGGAGCGCAGTGACAGGTGCTGCATGGCTGTCGTCAGCTCGTGCCG
Otu0182	0	19	11	0	0	6	0	0	0	0	0	0	1	0	0	36	1	37	k__Bacteria(100);p__Actinobacteria(100);c__Actinobacteria(100);o__Actinomycetales(100);f__Corynebacteriaceae(100);g__Corynebacterium(100);unclassified(100);	GGATTAGATACCCTGGTAGTCCATGCCGTAAACGGTGGGCGCTAGGTGTGAGGGTCTTTTCACGACTTTCGTGCCGTAGCTAACGCATTAAGCGCCCCGCCTGGGGAGTACGGCCGCAAGGCTAAAACTCAAAGGAATTGACGGGGGCCCGCACAAGCGGCGGAGCATGTGGATTAATTCGATGCAACGCGAAGAACCTTACCTGGGCTTGACATACACCGGATCGGGCTAGAGATAGTCTTTCCCTTTGTGGCTGGTGTACAGGTGGTGCATGGTTGTCGTCAGCTCGTGCCG
Otu0183	16	0	0	0	11	3	0	6	0	0	0	0	0	0	0	36	0	36	k__Bacteria(100);p__Nitrospirae(100);c__Nitrospira(100);o__Nitrospirales(100);f__Nitrospiraceae(100);unclassified(100);unclassified(100);	GGATTAGATACCCTGGTAGTCCACGCCCTAAACGATGGGCACTAAGTATCGGCAGGTTACTGTCGGTGCCGCAGCTAACGCAGTAAGTGCCCCGCCTGGGGAGTACGGCCGCAAGGTTGAAACTCAAAGGAATTGACGGGGGCCCGCACAAGCGGTGGAGCATGTGGTTTAATTCGACGCAACGCGAAGAACCTTACCCAGGTTGGACATGCAGGGAGTAAGAACCGGAAACGGGGATGAGCCCGCAAGGGCAACCTGCTCAGGTGCTGCATGGCTGTCGTCAGCTCGTGCCG
Otu0184	12	0	0	0	22	0	0	0	2	0	0	0	0	0	0	36	0	36	k__Bacteria(100);p__Proteobacteria(100);c__Gammaproteobacteria(100);unclassified(100);unclassified(100);unclassified(100);unclassified(100);	GGATTAGATACCCTGGTAGTCCACGCCGTAAACGATGTCAACTAGCCGTTGGGCTCATTAAAGGGCTTAGTGGCGCAGCTAACGCGATAAGTTGACCGCCTGGGGAGTACGCCGGCAACGGTAAAACTCAAAGGAATTGACGGGGGCCCGCACAAGCGGTGGAGCATGTGGTTTAATTCGATGCAACGCGAAGAACCTTACCAGCCCTTGACATCCTGCGAACTTTCTAGAGATAGATTGGTGCCTTCGGGAATGCAGTGACAGGTGCTGCATGGCTGTCGTCAGCTCGTGCCG
Otu0185	10	0	0	0	6	6	1	6	7	0	0	0	0	0	0	36	0	36	k__Bacteria(100);p__Acidobacteria(100);c__Sva0725(100);o__Sva0725(100);unclassified(100);unclassified(100);unclassified(100);	GGATTAGATACCCTGGTAGTCCACGCCGTAAACGATGGGCACTCGGTGCCGCGGGTATTGACCCCTGCGGTGCCTTAGTTAACGCGTTAAGTGCCCCGCCTGGGGAGTACGGTCGCAAGGCTGAAACTCAAAGGAATTGACGGGGGCCCGCACAAGCGGTGGAGCATGTGGTTTAATTCGATGCAACGCGAAGAACCTTACCTGGGCTTGAACTGTAGTGGACCGCCTGAGAGACCAGGCTTTCTCTTCGGAGACTGCTATAGAGGTGCTGCATGGCTGTCGTCAGCTCGTGCCG
Otu0186	0	0	14	20	0	0	0	0	0	0	0	0	1	0	0	34	1	35	k__Bacteria(100);p__Proteobacteria(100);c__Alphaproteobacteria(100);o__Rhodobacterales(100);f__Rhodobacteraceae(100);g__Nautella(69);unclassified(69);	GGATTAGATACCCTGGTAGTCCACACCGTAAACGATGAATGCCAGTCGTCGGGTAGCATGCTATTCGGTGACACACCTAACGGATTAAGCATTCCGCCTGGGGAGTACGGTCGCAAGATTAAAACTCAAAGGAATTGACGGGGGCCCGCACAAGCGGTGGAGCATGTGGTTTAATTCGAAGCAACGCGCAGAACCTTACCAACCCTTGACATCCTGTGCTAACTCCAGAGATGGAGTGTTCCCTTCGGGGACGCAGTGACAGGTGCTGCATGGCTGTCGTCAGCTCGTGCCG
Otu0187	0	0	0	0	0	0	0	0	0	0	0	0	5	10	20	0	35	35	k__Bacteria(100);p__Actinobacteria(100);c__Acidimicrobiia(100);o__Acidimicrobiales(100);f__ZA3409c(100);unclassified(100);unclassified(100);	GGATTAGATACCCTGGTAGTCCACGCCGTAAACGTTGGGCACTAGGTGTGGGGTCGAATTAACCGATTCCGTGCCGTAGCTAACGCATTAAGTGCCCCGCCTGGGGAGTACGGCCGCAAGGCTAAAACTCAAAGGAATTGACGGGGGCCCGCACAAGCGGCGGAGCATGTTGCTTAATTCGAGGCAACGCGAAGAACCTTACCTGGGTTTGACATGTAGGGAAAAGCCATAGAGATATGGTGTCCTTATGGGCCCTACACAGGTGGTGCATGGCTGTCGTCAGCTCGTGCCG
Otu0188	9	0	0	0	2	4	4	3	1	9	0	3	0	0	0	35	0	35	k__Bacteria(100);p__Lentisphaerae(100);c__Lentisphaeria(100);o__Lentisphaerales(100);f__Arctic95B-10(100);unclassified(100);unclassified(100);	GGATTAGATACCCTGGTAGTCCTAGCCGTAAACGTTGTACACTAGGTGGGGGGAGAGTTGATCCTCTCCCTGCCCAAGCTAACGTGATAAGTGTACCGCCTGGGGAGTACGGCGGCAACGCTAAAACTCAAAGGAATTGACGGGGGCCCGCACAAGCGGTGGAGCATGTGGCTTAATTCGAGGCAACGCGAAGAACCTTACCTGGGTTTGACATATAGGGGACCGACTGTGAAAGCAGTTTTCCCTTCGGGGCCGCTATACAGATGCTGCATGGCTGTCGTCAGCTCGTGCCG
Otu0189	25	0	3	0	0	0	0	6	0	0	0	0	0	0	0	34	0	34	k__Bacteria(100);p__Proteobacteria(100);c__Alphaproteobacteria(100);o__Rhizobiales(100);unclassified(100);unclassified(100);unclassified(100);	GGATTAGATACCCTGGTAGTCCACGCCGTAAACGATGAATGTTAGCCGTCGGGCAGCATGCTGTTCGGTGGCGCAGCTAACGCATTAAACATTCCGCCTGGGGAGTACGGTCGCAAGATTAAAACTCAAAGGAATTGACGGGGGCCCGCACAAGCGGTGGAGCATGTGGTTTAATTCGAAGCAACGCGAAGAACCTTACCTACCCTTGACATACCAATCGCGAGTTCCAGAGATGGATCTCTTCAGTTCGGCTGGATTGGATACAGGTGCTGCATGGCTGTCGTCAGCTCGTGCCG
Otu0190	30	0	0	0	0	0	1	0	3	0	0	0	0	0	0	34	0	34	k__Bacteria(100);p__Proteobacteria(100);c__Gammaproteobacteria(100);o__Chromatiales(100);f__Ectothiorhodospiraceae(100);unclassified(86);unclassified(86);	GGATTAGATACCCTGGTAGTCCACGCCCTAAACGATGAGAACTAGCCGTTGGGGGTATAAAAACCTTTAGTGGCGCAGCTAACGCGATAAGTTCTCCGCCTGGGGAGTACGGCCGCAAGGCTAAAACTCAAAGGAATTGACGGGGGCCCGCACAAGCGGTGGAGTATGTGGTTTAATTCGATGCAACGCGAAGAACCTTACCTGCTTTTGACATCCTCGGAATCCCACAGAGATGCGGGAGTGCCTTCGGGAACCGAGAGACAGGTGCTGCATGGCTGTCGTCAGCTCGTGCCG
Otu0191	0	0	5	0	6	14	0	9	0	0	0	0	0	0	0	34	0	34	k__Bacteria(100);p__Proteobacteria(100);c__Alphaproteobacteria(100);o__Rhodospirillales(100);f__Rhodospirillaceae(100);g__Inquilinus(100);unclassified(100);	GGATTAGATACCCTGGTAGTCCACGCCGTAAACGATGTGTGCTAGCCGTCGGTCAGCTTGCTGTTCGGTGGCGCCGCTAACGCATTAAGCACACCGCCTGGGGAGTACGGCCGCAAGGTTAAAACTCAAAGGAATTGACGGGGGCCCGCACAAGCGGTGGAGCATGTGGTTTAATTCGAAGCAACGCGCAGAACCTTACCAGCTCTTGACTTGGGATGTTTGGCCACCGGAGACGGTGGTCTTCAGTTCGGCTGGCGTCCACACAGGTGCTGCATGGCTGTCGTCAGCTCGTGCCG
Otu0192	0	0	2	0	0	0	0	0	0	0	0	0	8	9	15	2	32	34	k__Bacteria(100);p__Proteobacteria(100);c__Alphaproteobacteria(100);o__Rickettsiales(100);f__Pelagibacteraceae(100);unclassified(100);unclassified(100);	GGATTAGATACCCTGGTAGTCCATGCCGTAAACGATGTGTGCTAGACGTTGGAAATTTATTTTCAGTGTCGCAGCAAAAGCATTAAGCACACCGCCTGGGGAGTACGACCGCAAGGTTAAAACTCAAATGAATTGACGGGGACCCGCACAAGCAGTGGAGCATGTGGTTTAATTCGAAGATACGCGCAGAACCTTACCAACACTTGACATGTTCGTCGCGACTTTAAGAGATTAAAGTCTTCGGTTCGGCCGGACGAAACACAGGTGCTGCATGGCTGTCGTCAGCTCGTGCCG
Otu0193	14	0	0	0	1	8	0	6	3	0	1	0	0	0	0	33	0	33	k__Bacteria(100);p__Proteobacteria(100);c__Alphaproteobacteria(100);o__Rhodospirillales(100);f__Rhodospirillaceae(100);unclassified(100);unclassified(100);	GGATTAGATACCCTGGTAGTCCACGCCGTAAACGATGTGTGCTAGACGTTGGGGGCCTTAGGCCCTGGGTGTCGCAGCTAACGCGTTAAGCACACCGCCTGGGGAGTACGGCCGCAAGGTTAAAACTCAAAGGAATTGACGGGGGCCCGCACAAGCGGTGGAGCATGTGGTTTAATTCGAAGCAACGCGCAGAACCTTACCAGCCCTTGACATCCCGGTCGCGCGGATCAGAGATGAACCGCTTCAGTTCGGCTGGACCGGTGACAGGTGCTGCATGGCTGTCGTCAGCTCGTGCCG
Otu0194	10	3	0	0	8	6	2	3	1	0	0	0	0	0	0	33	0	33	k__Bacteria(100);p__Nitrospirae(100);c__Nitrospira(100);o__Nitrospirales(100);f__Nitrospiraceae(100);g__Nitrospira(73);unclassified(73);	GGATTAGATACCCTGGTAGTCCACGCCCTAAACGATGGGCACTAAGTGTCGGCGGGTTACCGCCGGTGCCGCAGCTAACGCAGTAAGTGCCCCGCCTGGGAAGTACGGCCGCAAGGTTGAAACTCAAAGGAATTGACGGGGGCCCGCACAAGCGGTGGAGCATGTGGTTTAATTCGACGCAACGCGAAGAACCTTACCCAGGTTGGACATGCAGGTAGTAAGAACCTGAAAGGGGGATGAGCCCGCAAGGGCAGCCTGCTCAGGTGCTGCATGGCTGTCGTCAGCTCGTGCCG
Otu0195	1	21	0	0	0	0	0	0	0	0	0	0	1	0	10	22	11	33	k__Bacteria(100);p__Proteobacteria(100);c__Alphaproteobacteria(100);o__Rhodobacterales(100);f__Rhodobacteraceae(100);unclassified(94);unclassified(94);	GGATTAGATACCCTGGTAGTCCACACCGTAAACGATGAATGCCAGTCGTCAGCAAGCATGCTTGTTGGTGACACACCTAACGGATTAAGCATTCCGCCTGGGGAGTACGGTCGCAAGATTAAAACTCAAAGGAATTGACGGGGGCCCGCACAAGCGGTGGAGCATGTGGTTTAATTCGAAGCAACGCGCAGAACCTTACCAACCCTTGACATCCTGTGCTACATCCAGAGATGGATGGTTCCCTTCGGGGACGCAGTGACAGGTGCTGCATGGCTGTCGTCAGCTCGTGCCG
Otu0196	6	0	0	0	5	0	2	0	5	0	13	2	0	0	0	33	0	33	k__Bacteria(100);p__Proteobacteria(100);c__Gammaproteobacteria(100);o__Thiotrichales(100);f__Piscirickettsiaceae(100);unclassified(100);unclassified(100);	GGATTAGATACCCTGGTAGTCCACGCTGTAAACGATGAGAACTAGATGTTGGGAGGGTCTGCCTCTCGGTGTCGCAGCTAACGCGTTAAGTTCTCCGCCTGGGGAGTACGGCCGCAAGGCTGAAACTCAAAGGAATTGACGGGGACCCGCACAAGCGGTGGAGCATGTGGTTTAATTCGATGCAACGCGAAGAACCTTACCTGCCCTTGACATACAGAGAACTTTCTAGAGATAGATCGGTGCCTTCGGGAATTCTGATACAGGTGCTGCATGGCTGTCGTCAGCTCGTGCCG
Otu0197	2	14	0	8	5	0	0	0	0	0	0	3	0	0	0	32	0	32	k__Bacteria(100);p__Bacteroidetes(100);c__Cytophagia(100);o__Cytophagales(100);f__Amoebophilaceae(100);unclassified(88);unclassified(88);	GGATTAGATACCCTGGTAGTCCACGCCGTAAACGATGATTACTCGATATATAAAGTTTTATTTATGTGTCCAAGCGAAAGCGTTAAGTAATCCACCTGGGGAGTATACTCGCAAGGGTGAAACTCAAAGGAATTGACGGGAGTCCGCACAAGCGGTGGAGCATGTGGTTTAATTCGATAATACGCGAGGAACCTTACCTGGGCTAGAATGTATTATGACATTTCAAGAAATTGAAAGTTCTTTCGAGACATAATACAAGGTGCTGCATGGTTGTCGTCAGCTCGTGCCG
Otu0198	0	0	0	11	0	0	0	0	0	21	0	0	0	0	0	32	0	32	k__Bacteria(100);unclassified(100);unclassified(100);unclassified(100);unclassified(100);unclassified(100);unclassified(100);	GGATTAGATACCCTGGTAGTCCACGCTGTAAACGATGGATACTAGATGTATGAGGAATCGACCCCTTTTGCATCGTAGCTAACGCGTTAAGTATCCCGCCTGGGGAGTACGGTCGCAAGATTAAAACTCAAAGGAATTGACGGGGGCCCGCACAAGCGGTGGAACATGTGGTTTAATTCGATGCAACGCGCAGAACCTTACCTGGGTTTGACATCCTTTGATGGTCTTAGAGATAAGACGTTCCCTCGGGACAGAGAGACAGGTGCTGCATGGCTGTCGTCAGCTCGTGCCG
Otu0199	8	0	0	0	15	3	0	3	2	0	0	1	0	0	0	32	0	32	k__Bacteria(100);p__Acidobacteria(100);c__RB25(100);unclassified(100);unclassified(100);unclassified(100);unclassified(100);	GGATTAGATACCCTGGTAGTCCATGCTGTAAACGATGAGCACTTGGTGTTGCGGGTATCGACCCCTGCAGTGCCGAAGCTAACGCATTAAGTGCTCCGCCTGGGGAGTACGGTCGCAAGGCTGAAACTCAAAGGAATTGACGGGGGCCCGCACAAGCGGTGGAGCATGTGGTTTAATTCGACGCAACGCGAAGAACCTTACCTGGGTTTAAATTGCAGTGGACCGCTCCAGAGATGGAGTTTCCCTTCGGGGCTGCTGTGAAGGTGCTGCATGGCTGTCGTCAGCTCGTGCCG
Otu0200	0	0	0	1	0	0	0	0	0	20	11	0	0	0	0	32	0	32	k__Bacteria(100);p__Proteobacteria(100);c__Alphaproteobacteria(100);unclassified(100);unclassified(100);unclassified(100);unclassified(100);	GGATTAGATACCCTGGTAGTCCACGCCGTAAACGATGTATGCTAGTTGTCGGGTTTTAACGCTCGGTGACGCAGCTAACGCAATAAGCATACCGCCTGGGGAGTACGGTCGCAAGATTAAAACTCAAAGAAATTGACGGGGACCCGCACAAGCGGTGGAGCATGTGGTTTAATTCGAAGCAACGCGAAGAACCTTACCCACCTTTGACATACTAGTTTGGGATAGTGGAGACACTTTCTTTCAGTTCGGCTGGGCTAGATACAGGTGCTGCAAGGCTGTCGTCAGCTCGTGTTG
Otu0201	32	0	0	0	0	0	0	0	0	0	0	0	0	0	0	32	0	32	k__Bacteria(100);p__Proteobacteria(100);c__Alphaproteobacteria(100);o__Rhizobiales(100);unclassified(100);unclassified(100);unclassified(100);	GGATTAGATACCCTGGTAGTCCACGCCGTAAACGATGGGTGCTAGCTGTCAGACAGCATGCTGTTTGGTGGCGCAGCTAACGCATTAAGCACCCCGCCTGGGGAGTACGGTCGCAAGATTAAAACTCAAAGGAATTGACGGGGGCCCGCACAAGCGGTGGAGCATGTGGTTTAATTCGAAGCAACGCGCAGAACCTTACCAGCCCTTGACATCCCGATCGCGGATAGTGGAGACACTTTCCTTCAGTTAGGCTGGATCGGTGACAGGTGCTGCATGGCTGTCGTCAGCTCGTGCCG
Otu0202	2	0	3	0	0	0	26	1	0	0	0	0	0	0	0	32	0	32	k__Bacteria(100);p__Proteobacteria(100);c__Gammaproteobacteria(100);o__Vibrionales(100);f__Vibrionaceae(100);g__Vibrio(100);unclassified(100);	GGATTAGATACCCTGGTAGTCCACGCCGTAAACGATGTCTACTTGGAGGTTGTGGCCTTGAGCCGTGGCTTTCGGAGCTAACGCGTTAAGTAGACCGCCTGGGGAGTACGGTCGCAAGATTAAAACTCAAATGAATTGACGGGGGCCCGCACAAGCGGTGGAGCATGTGGTTTAATTCGATGCAACGCGAAGAACCTTACCTACTCTTGACATCCAGAGAAGCCAGCGGAGACGCAGGTGTGCCTTCGGGAGCTCTGAGACAGGTGCTGCATGGCTGTCGTCAGCTCGTGCCG
Otu0203	0	0	0	0	31	1	0	0	0	0	0	0	0	0	0	32	0	32	k__Bacteria(100);p__Tenericutes(100);c__Mollicutes(100);o__Mycoplasmatales(100);f__Mycoplasmataceae(100);g__Mycoplasma(100);unclassified(100);	GGATTAGATACCCTGGTAGTCCACGCCGTAAACGTTGATCATTAGCCGCTGGAAGATTCAGTGGCGCAGCTAACGCGTTAAATGATCCGCCTGAGTAGTATGCTCGCAAGAGTGAAACTTAAAGGAATTGACGGGGACCCGCACAAGCGGTGGAGCATGTGGTTTAATTTGAAGATACGCGGAGAACCTTACCCACTTTTGACATCTACTGCAATTCTATAGAGATATAGCGGAGGTTAACAGTATGACAGATGGTGCATGGTTGTCGTCAGCTCGTGCCG
Otu0204	0	0	0	0	3	27	0	0	0	2	0	0	0	0	0	32	0	32	k__Bacteria(100);p__Proteobacteria(100);c__Alphaproteobacteria(100);o__Rhizobiales(100);f__Phyllobacteriaceae(94);unclassified(94);unclassified(94);	GGATTAGATACCCTGGTAGTCCACGCCGTAAACGATGGAAGCTAGCTGTTGGACAGTTTACTGTTCAGTGGCGCAGCTAACGCATTAAGCTTCCCGCCTGGGGAGTACGGTCGCAAGATTAAAACTCAAAGGAATTGACGGGGGCCCGCACAAGCGGTGGAGCATGTGGTTTAATTCGAAGCAACGCGCAGAACCTTACCAGCCCTTGACATCCTGGTCGCGGTTTCCGGAGACGGTTTCCTTCAGTTCGGCTGGACCAGTGACAGGTGCTGCATGGCTGTCGTCAGCTCGTGCCG
Otu0205	0	0	0	0	0	0	0	0	25	7	0	0	0	0	0	32	0	32	k__Bacteria(100);p__Proteobacteria(100);c__Gammaproteobacteria(100);o__Oceanospirillales(100);unclassified(100);unclassified(100);unclassified(100);	GGATTAGATACCCTGGTAGTCCACGCCGTAAACGATGTCAACTAGCCGTTGGGGGACTTGATCCTTTAGTGGCGTAGCTAACGCGCTAAGTTGACCGCCTGGGGAGTACGGCCGCAAGGTTAAAACTCAAATGAATTGACGGGGGCCCGCACAAGCGGTGGAGCATGTGGTTTAATTCGATGCAACGCGAAGAACCTTACCTGGTCTTGACATCCAGAGAACTTTCCAGAGATGGATTGGTGCCTTCGGGAACTCTGAGACAGGTGCTGCATGGCTGTCGTCAGCTCGTGCCG
Otu0206	31	0	0	0	0	0	0	0	0	0	0	0	0	0	0	31	0	31	k__Bacteria(100);p__Proteobacteria(100);c__Alphaproteobacteria(100);unclassified(100);unclassified(100);unclassified(100);unclassified(100);	GGATTAGATACCCTGGTAGTCCACGCCGTAAACGATGAGAGCTAGATGTCGGGCGGCATGCCGTTCGGTGTCGGAGTTAACGCATTAAGCTCTCCGCCTGGGGAGTACGGCCGCAAGGTTAAAACTCAAAGGAATTGACGGGGGCCCGCACAAGCGGTGGAGCATGTGGTTTAATTCGATGCAACGCGCAGAACCTTACCAGCCCTTGACATCCCGATCGCGGGGACCGGAGACGGACCCTTTCAGCTAGGCTGGATCGGAGACAGGTGCTGCATGGCTGTCGTCAGCTCGTGCCG
Otu0207	27	0	0	0	1	3	0	0	0	0	0	0	0	0	0	31	0	31	k__Bacteria(100);p__Proteobacteria(100);c__Gammaproteobacteria(100);o__Thiotrichales(100);f__Piscirickettsiaceae(100);unclassified(100);unclassified(100);	GGATTAGATACCCTGGTAGTCCACGCCGTAAACGATGAGAACTAGATGTCGGGAGGGTTTGCCTTTCGGTGTCGCAGCTAACGCGTTAAGTTCTCCGCCTGGGGAGTACGCCGGCAACGGTAAAACTCAAAGGAATTGACGGGGACCCGCACAAGCGGTGGAGCATGTGGTTTAATTCGATGCAACGCGAAGAACCTTACCTGCCCTTGACATCCTCGGAACATGTCAGAGATGACTTGGTGCCTTCGGGAACTGAGTGACAGGTGCTGCATGGCTGTCGTCAGCTCGTGCCG
Otu0208	1	8	3	0	1	8	3	7	0	0	0	0	0	0	0	31	0	31	k__Bacteria(100);p__Proteobacteria(100);c__Alphaproteobacteria(100);o__Caulobacterales(100);f__Caulobacteraceae(100);unclassified(94);unclassified(94);	GGATTAGATACCCTGGTAGTCCACGCCGTAAACGATGAGTGCTAGTTGTCGGCATGCATGCATGTCGGTGACGCAGCTAACGCATTAAGCACTCCGCCTGGGGAGTACGGTCGCAAGATTAAAACTCAAAGGAATTGACGGGGGCCCGCACAAGCGGTGGAGCATGTGGTTTAATTCGAAGCAACGCGCAGAACCTTACCACCTTTTGACATGCCTGGACCGCCACAGAGATGTGGTTTTCCCTTCGGGGACTGGGACACAGGTGCTGCATGGCTGTCGTCAGCTCGTGCCG
Otu0209	1	0	0	1	0	0	0	0	0	0	0	1	16	0	12	3	28	31	k__Bacteria(100);p__Proteobacteria(100);c__Alphaproteobacteria(100);o__Rhodobacterales(100);f__Rhodobacteraceae(100);unclassified(100);unclassified(100);	GGATTAGATACCCTGGTAGTCCACACCGTAAACGATGAATGCCAGTCGTCGGGTAGCATGCTATTCGGTGACACACCTAACGGATTAAGCATTCCGCCTGGGGAGTACGGTCGCAAGATTAAAACTCAAAGGAATTGACGGGGGCCCGCACAAGCGGTGGAGCATGTGGTTTAATTCGAAGCAACGCGCAGAACCTTACCAACCCTTGACATCCTCAGCTACATCCAGAGATGGATGGTTCCCTTCGGGGACTGAGTGACAGGTGCTGCATGGCTGTCGTCAGCTCGTGCCG
Otu0210	1	4	13	0	0	1	0	0	0	0	1	0	11	0	0	20	11	31	k__Bacteria(100);p__Proteobacteria(100);c__Gammaproteobacteria(100);o__Pseudomonadales(100);f__Pseudomonadaceae(100);g__Azomonas(75);unclassified(75);	GGATTAGATACCCTGGTAGTCCACGCCGTAAACGATGTCAACTAGCCGTTGGAATCCTTGAGATTTTAGTGGCGCAGCTAACGCACTAAGTTGACCGCCTGGGGAGTACGGTCGCAAGATTAAAACTCAAATGAATTGACGGGGGCCCGCACAAGCGGTGGAGCATGTGGTTTAATTCGAAGCAACGCGAAGAACCTTACCTGGCCTTGACATGCAGAGAACTTTCCAGAGATGGATTGGTGCCTTCGGGAACTCTGACACAGGTGCTGCATGGCTGTCGTCAGCTCGTGCCG
Otu0211	0	0	2	0	0	0	0	0	0	0	0	0	29	0	0	2	29	31	k__Bacteria(100);p__Proteobacteria(100);c__Deltaproteobacteria(100);o__GMD14H09(100);unclassified(100);unclassified(100);unclassified(100);	GGATTAGATACCCTGGTAGTCTACGCTGTAAACGATGTTCACTAGTTGCTGGGCGCCTTGGTGTGCTCAGTGACGTAGCTAACGCGTTAAGTGAACCGCCTGGGGAGTACGGTCGCAAGATTAAAACTCAAAGGAATTGACGGGGACCCGCACAAGCGGTGGAGCATGTGGTTTAATTCGAAGCAACGCGCAGAACCTTACCTGGGTTTGACATGAGAGGAAGTCTCGGTAATGCGAGATGTGCCCTTCGGGGAGCCTCTGCACAGGTGCTGCATGGCTGTCGTCAGCTCGTGCCG
Otu0212	0	0	0	0	7	16	6	2	0	0	0	0	0	0	0	31	0	31	k__Bacteria(100);p__Proteobacteria(100);c__Alphaproteobacteria(100);o__Rhizobiales(100);f__Phyllobacteriaceae(100);unclassified(81);unclassified(81);	GGATTAGATACCCTGGTAGTCCACACCGTAAACGATGGAAGCTAGCCGTCAGGTAGTATACTACTTGGTGGCGCAGCTAACGCATTAAGCTTCCCGCCTGGGGAGTACGGTCGCAAGATTAAAACTCAAAGGAATTGACGGGGGCCCGCACAAGCGGTGGAGCATGTGGTTTAATTCGAAGCAACGCGCAGAACCTTACCAGCCCTTGACATCCCGATCGCGGTTTCCAGAGATGGTTTCCTTCAGTTAGGCTGGATCGGTGACAGGTGCTGCATGGCTGTCGTCAGCTCGTGCCG
Otu0213	31	0	0	0	0	0	0	0	0	0	0	0	0	0	0	31	0	31	k__Bacteria(100);p__Planctomycetes(100);c__Phycisphaerae(100);o__MSBL9(100);unclassified(100);unclassified(100);unclassified(100);	GGATTAGATACCCTGGTAGTCCACGCTGTAAACGATGTCTACTAGGTCGTGGAGGTTCTGACGCCGTCACGGCCGGAGCAAAAGTATTAAGTAGACCGCCTGGGGAGTACGGTCGCAAGGCTAAAACTCAAAGGAATTGACGGGGGCTCACACAAGCGGTGGAGCATGTGGATTAATTCGAAGCAACGCGTAGAACCTTACCTGGGTTTGACATGCTTGGATGCCCTCCTGGAAACGGGAGTAAGCTGCCCTTCGGGGTGAAACTTGCACAGGTGCTGCATGGCTGTCGTCAGCTCGTGCCG
Otu0214	1	0	0	0	3	1	0	4	4	0	12	6	0	0	0	31	0	31	k__Bacteria(100);p__Lentisphaerae(100);c__Lentisphaeria(100);o__Lentisphaerales(100);f__Arctic95B-10(100);unclassified(100);unclassified(100);	GGATTAGATACCCTGGTAGTCCTAGCCGTAAACGTTGTACACTAGGTGTGGGGGGAATTGACCCCCTCTGTGCCCAAGCTAACGCGATAAGTGTACCGCCTGGGGAGTACGGCGGCAACGCTAAAACTCAAAGGAATTGACGGGGGCCCGCACAAGCGGTGGAGCATGTGGCTTAATTCGAGGCAACGCGAAGAACCTTACCTGGGTTTGACATATAGTGGACCGGCTGTGAAAGCAGCTTTCCCTTCGGGGCCGCTATACAGATGCTGCATGGCTGTCGTCAGCTCGTGCCG
Otu0215	6	0	0	0	9	5	5	6	0	0	0	0	0	0	0	31	0	31	k__Bacteria(100);p__Nitrospirae(100);c__Nitrospira(100);o__Nitrospirales(100);f__Nitrospiraceae(100);unclassified(100);unclassified(100);	GGATTAGATACCCTGGTAGTCCACGCCTTAAACGATGGGCACTAAGTGTCGGCGGGTTACCGCCGGTGCCGCAGCTAACGCAGTAAGTGCCCCGCCTGGGGAGTACGGTCGCAAGATTGAAACTCAAAGGAATTGACGGGGGCCCGCACAAGCGGTGGAGCATGTGGTTCAATTCGACGCAACGCGAAGAACCTTACCCAGGCTGGACATGCAAGTAGTAAGAACCTGAAAAGGGGATGAGCCAGCAATGGCAGCTTGCTCAGGTGCTGCATGGCTGTCGTCAGCTCGTGCCG
Otu0216	15	2	0	0	3	9	2	0	0	0	0	0	0	0	0	31	0	31	k__Bacteria(100);p__Acidobacteria(100);c__Sva0725(100);o__Sva0725(100);unclassified(100);unclassified(100);unclassified(100);	GGATTAGATACCCTGGTAGTCCACGCTGTAAACGATGGGTGCTCGGTGTTGCGGGTGTTGACCCCTGCAATGCCTTAGCTAACGCGTTAAGCACCCCGCCTGGGGAGTACGGTCGCAAGGCTGAAACTCAAAGGAATTGACGGGGGCCCGCACAAGCGGTGGAGCATGTGGTTTAATTCGATGCAACGCGAAGAACCTTACCTGGGCTTGAACTGTGGGGGATCGTACTAGAAATAGTTCTTTCACTTCGGTGACCGCCACAGAGGTGCTGCATGGCTGTCGTCAGCTCGTGCCG
Otu0217	0	6	2	18	0	1	1	0	0	0	0	0	1	0	2	28	3	31	k__Bacteria(100);p__Proteobacteria(100);c__Gammaproteobacteria(100);o__Xanthomonadales(100);f__Xanthomonadaceae(100);g__Stenotrophomonas(100);s__geniculata(91);	GGATTAGATACCCTGGTAGTCCACGCCCTAAACGATGCGAACTGGATGTTGGGTGCAATTTGGCACGCAGTATCGAAGCTAACGCGTTAAGTTCGCCGCCTGGGGAGTACGGTCGCAAGACTGAAACTCAAAGGAATTGACGGGGGCCCGCACAAGCGGTGGAGTATGTGGTTTAATTCGATGCAACGCGAAGAACCTTACCTGGCCTTGACATGTCGAGAACTTTCCAGAGATGGATTGGTGCCTTCGGGAACTCGAACACAGGTGCTGCATGGCTGTCGTCAGCTCGTGCCG
Otu0218	0	0	0	0	3	4	1	3	0	0	0	0	20	0	0	11	20	31	k__Bacteria(100);p__Proteobacteria(100);c__Betaproteobacteria(100);o__Burkholderiales(100);f__Oxalobacteraceae(100);g__Ralstonia(97);unclassified(97);	GGATTAGATACCCTGGTAGTCCACGCCCTAAACGATGTCAACTAGTTGTTGGGGATTCATTTCCTTAGTAACGTAGCTAACGCGTGAAGTTGACCGCCTGGGGAGTACGGTCGCAAGATTAAAACTCAAAGGAATTGACGGGGACCCGCACAAGCGGTGGATGATGTGGATTAATTCGATGCAACGCGAAAAACCTTACCTACCCTTGACATGCCACTAACGAAGCAGAGATGCATTAGGTGCTCGAAAGAGAAAGTGGACACAGGTGCTGCATGGCTGTCGTCAGCTCGTGCCG
Otu0219	30	0	0	0	0	0	0	0	0	0	0	0	0	0	0	30	0	30	k__Bacteria(100);p__Proteobacteria(100);c__Gammaproteobacteria(100);unclassified(100);unclassified(100);unclassified(100);unclassified(100);	GGATTAGATACCCTGGTAGTCCACGCCCTAAACGATGTCAACTAGCCGTTGGGTTCATTATAAGAACTTAGTGGCGCAGCTAACGCGTTAAGTTGACCGCCTGGGGAGTACGGTCGCAAGATTAAAACTCAAAGGAATTGACGGGGGCCCGCACAAGCGGTGGAGCATGTGGTTTAATTCGATGCAACGCGAAGAACCTTACCAGGCCTTGACATCCTCGGAAGGTCCTAGAGATAGGACTGTGCCTTCGGGAACCGAGAGACAGGTGCTGCATGGCTGTCGTCAGCTCGTGCCG
Otu0220	0	0	0	0	0	0	0	0	30	0	0	0	0	0	0	30	0	30	k__Bacteria(100);p__Chloroflexi(100);c__SAR202(100);unclassified(100);unclassified(100);unclassified(100);unclassified(100);	GGATTAGATACCCTGGTAGTCCACGCCCTAAACGATGGATGCTAGGTATGGGGGGTATCGACCCCTCCCGTGCCGAAGCTAACGCGATAAGCATCCCGCCTGGGGAGTACGGCCGCAAGGCTAAAACTCAAAGGAATTGACGGGGGCCCGCACAAGCGGTGGAGCGTGTGGTTTAATTCGATGCTAAGCGAAGAACCTTACCAGGGCTTGACATGTTGGTAGTAGAAACCCGAAAGGGCAACGATCTCGGGGTAACTCGGGAAGCCTTCACAGGTGCTGCATGGCTGTCGTCAGCTCGTGCCG
Otu0221	25	0	0	0	2	2	0	0	1	0	0	0	0	0	0	30	0	30	k__Bacteria(100);p__Actinobacteria(100);c__Acidimicrobiia(100);o__Acidimicrobiales(100);f__koll13(100);unclassified(100);unclassified(100);	GGATTAGATACCCTGGTAGTCCACGCCGTAAACGGTGGGTACTAGGTGTGGGGTCTTTATCAACGGATCCCGTGCCGAAGCTAACGCATTAAGTACCCCGCCTGGGGAGTACGGCCGCAAGGCTAAAACTCAAAGGAATTGACGGGAGCCCGCACAAGCGGCGGAGCATGCGGCTTAATTCGATGCAACCCGAAGAACCTTACCTGGACTTGACATCACGGGAAAAACCTTGGAAACAAGGTGTGCGTAAGCGTCCGTGACAGGTGGTGCATGGTTGTCGTCAGCTCGTGCCG
Otu0222	15	0	0	0	2	4	1	7	0	0	1	0	0	0	0	30	0	30	k__Bacteria(100);p__Caldithrix(100);c__KSB1(100);o__Ucn15732(100);unclassified(100);unclassified(100);unclassified(100);	GGATTAGATACCCTGGTAGTCCACGCTGTAAACGATGGGCACTAGGTGTTGGCGGATTCGACCCCGTCAGTGCCGAAGCTAACGCATTAAGTGCCCCGCCTGGGGAGTACGACCGCAAGGTTGAAACTCAAAGGAATTGACGGGGGCCCGCACAAGCGGTGGAGCATGTGGTTTAATTCGATGCAACGCGAAGAACCTTACCTAGGCTTGACATGATACTGTTACCAACCTGAAAGGGAAGGAATCTCTAGCTTGCTAGAGAAGGTATTACAGGTGCTGCATGGCTGTCGTCAGCTCGTGCCG
Otu0223	0	23	3	0	0	0	1	1	0	0	2	0	0	0	0	30	0	30	k__Bacteria(100);p__Proteobacteria(100);c__Betaproteobacteria(100);o__Burkholderiales(100);f__Comamonadaceae(100);g__Delftia(100);unclassified(100);	GGATTAGATACCCTGGTAGTCCACGCCCTAAACGATGTCAACTGGTTGTTGGGAATTAGTTTTCTCAGTAACGAAGCTAACGCGTGAAGTTGACCGCCTGGGGAGTACGGCCGCAAGGTTGAAACTCAAAGGAATTGACGGGGACCCGCACAAGCGGTGGATGATGTGGTTTAATTCGATGCAACGCGAAAAACCTTACCCACCTTTGACATGGCAGGAAGTTTCCAGAGATGGATTCGTGCTCGAAAGAGAACCTGCACACAGGTGCTGCATGGCTGTCGTCAGCTCGTGCCG
Otu0224	0	0	0	0	0	0	0	0	0	0	0	0	1	0	29	0	30	30	k__Bacteria(100);p__Proteobacteria(100);c__Deltaproteobacteria(100);o__Myxococcales(100);f__OM27(100);unclassified(100);unclassified(100);	GGATTAGATACCCTGGTAGTCCACGCCGTAAACGATGAATGCTCGGTGTTGGGGACGTCCGTCCTCAGTGCCAAAGTTAACGCATTAAGCATTCCGCCTGGGGAGTACGGTCGCAAGACTAAAACTCAAAGGAATTGACGGGGGCCCGCACAAGCGGTGGAGTATGTGGTTTAATTCGACGCAACGCGCAGAACCTTACCCGGCCTTGACATCCTAAGAATCCCTGGGAAAGCAGGGAGTGCCTCCTCACGGAGGAACTTAGTGACAGGTGCTGCATGGCTGTCGTCAGCTCGTGCCG
Otu0225	1	7	0	0	17	2	1	1	0	0	0	0	0	0	0	29	0	29	k__Bacteria(100);p__Acidobacteria(100);c__Sva0725(100);o__Sva0725(100);unclassified(100);unclassified(100);unclassified(100);	GGATTAGATACCCTGGTAGTCCACGCTGTAAACGATGGGTACTCGATGCCGCGGGTATTGACCCCTGCGGTGTCTTAGTTAACGCGTTAAGTACCCCGCCTGGGGAGTACGGTCGCAAGGCTGAAACTCAAAGGAATTGACGGGGGCCCGCACAAGCGGTGGAGCATGTGGTTTAATTCGATGCAACGCGAAGAACCTTACCTGGGCTTGAACTGTAGTGGACCGTCTGCGAGATCAGACTTTCCCTTCGGGGACTGCTATAGAGGTGCTGCATGGCTGTCGTCAGCTCGTGCCG
Otu0226	23	0	0	0	3	1	0	1	1	0	0	0	0	0	0	29	0	29	k__Bacteria(100);p__Proteobacteria(100);c__Gammaproteobacteria(100);o__Thiotrichales(100);f__Piscirickettsiaceae(100);unclassified(100);unclassified(100);	GGATTAGATACCCTGGTAGTCCACGCCGTAAACGATGAGAACTAGATGTCGGGGGGATCTGCCCTTCGGTGTCGCAGCTAACGCGTTAAGTTCTCCGCCTGGGGAGTACGCCGGCAACGGTAAAACTCAAAGGAATTGACGGGGACCCGCACAAGCGGTGGAGCATGTGGTTTAATTCGATGCAACGCGAAGAACCTTACCTGCCCTTGACATTGACAGAACCCTGTAGAGATACGGGGGTGCTACGGCCTGGAAAACAGGTGCTGCATGGCTGTCGTCAGCTCGTGCCG
Otu0227	0	0	28	0	0	0	0	0	0	0	1	0	0	0	0	29	0	29	k__Bacteria(100);p__Proteobacteria(100);c__Gammaproteobacteria(100);o__Pseudomonadales(100);f__Moraxellaceae(100);g__Acinetobacter(100);s__schindleri(100);	GGATTAGATACCCTGGTAGTCCATGCCGTAAACGATGTCTACTAGCCGTTGGGGCCTTTGAGGCTTTAGTGGCGCAGCTAACGCGATAAGTAGACCGCCTGGGGAGTACGGTCGCAAGACTAAAACTCAAATGAATTGACGGGGGCCCGCACAAGCGGTGGAGCATGTGGTTTAATTCGATGCAACGCGAAGAACCTTACCTGGCCTTGACATACAGAGAACTTTCCAGAGATGGATTGGTGCCTTCGGGAACTCTGATACAGGTGCTGCATGGCTGTCGTCAGCTCGTGCCG
Otu0228	0	0	0	0	0	0	0	0	22	7	0	0	0	0	0	29	0	29	k__Bacteria(100);p__Proteobacteria(100);c__Gammaproteobacteria(100);o__Alteromonadales(100);f__Alteromonadaceae(100);g__Spongiibacter(100);unclassified(100);	GGATTAGATACCCTGGTAGTCCACGCCGTAAACGATGTCAACTAGCCGTTGGGGGACTTGATCCTTTAGTGGCGCAGCTAACGCAATAAGTTGACCGCCTGGGGAGTACGGCCGCAAGGTTAAAACTCAAATGAATTGACGGGGGCCCGCACAAGCGGTGGAGCATGTGGTTTAATTCGATGCAACGCGAAGAACCTTACCAGGCCTTGACATCCTTGGAATCCTGCAGAGATGCGGGAGTGCCTTCGGGAATCAAGTGACAGGTGCTGCATGGCTGTCGTCAGCTCGTGCCG
Otu0229	0	0	0	0	2	0	0	0	0	0	0	0	5	11	10	2	26	28	k__Bacteria(100);p__Proteobacteria(100);c__Gammaproteobacteria(100);o__HTCC2188(100);f__HTCC2089(100);unclassified(100);unclassified(100);	GGATTAGATACCCTGGTAGTCCACGCCGTAAACGATGAGAACTAGCCGTTGGGCCCCATTGGGGCTTGGTGGCGCAGCTAACGCGTTAAGTTCTCCGCCTGGGGAGTACGGCCGCAAGGTTAAAACTCAAATGAATTGACGGGGGCCCGCACAAGCGGTGGAGCATGTTCTTTAATTCGATGCAACGCGAAGAACCTTACCACCCCTTGACATCCACGGAACTTTCTAGAGATAGATTGGTGCCTTCGGGAACCGTGTGACAGGTGCTGCATGGCTGTCGTCAGCTCGTGCCG
Otu0230	3	0	0	0	4	10	0	1	9	0	1	0	0	0	0	28	0	28	k__Bacteria(100);p__Acidobacteria(100);c__Sva0725(100);o__Sva0725(100);unclassified(100);unclassified(100);unclassified(100);	GGATTAGATACCCTGGTAGTCCACGCTGTAAACGATGGGCACTCGGTGCCGCGGGTATTGACCCCTGCGGTGCCTTAGTTAACGCGTTAAGTGCCCCGCCTGGGGAGTACGGTCGCAAGGCTGAAACTCAAAGGAATTGACGGGGGCCCGCACAAGCGGTGGAGCATGTGGTTTAATTCGATGCAACGCGAAGAACCTTACCTGGGCTTGAACTGTAGTGGACCGCCTGAGAGACCAGGCTTTCTCTTCGGAGACTGCTATAGAGGTGCTGCATGGCTGTCGTCAGCTCGTGCCG
Otu0231	7	0	0	0	16	0	2	0	1	2	0	0	0	0	0	28	0	28	k__Bacteria(100);p__Proteobacteria(100);c__Gammaproteobacteria(100);o__Thiotrichales(100);f__Piscirickettsiaceae(100);unclassified(100);unclassified(100);	GGATTAGATACCCTGGTAGTCCACGCTGTAAACGATGAGAACTAGATGTTGGAAGGGTCTGCCTTTCGGTGTCGCAGCTAACGCGTTAAGTTCTCCGCCTGGGGAGTACGGCCGCAAGGCTGAAACTCAAAGGAATTGACGGGGACCCGCACAAGCGGTGGAGCATGTGGTTTAATTCGATGCAACGCGAAGAACCTTACCTGCCCTTGACATACAGAGAACTTTCTAGAGATAGATTGGTGCCTTCGGGAATTCTGATACAGGTGCTGCATGGCTGTCGTCAGCTCGTGCCG
Otu0232	0	0	2	0	0	1	0	1	0	0	3	0	1	0	19	7	20	27	k__Bacteria(100);p__Proteobacteria(100);c__Gammaproteobacteria(100);o__Pseudomonadales(100);f__Pseudomonadaceae(100);g__Pseudomonas(100);s__stutzeri(82);	GGATTAGATACCCTGGTAGTCCACGCCGTAAACGATGTCGACTAGCCGTTGGGATCCTTGAGATCTTAGTGGCGCAGCTAACGCATTAAGTCGACCGCCTGGGGAGTACGGCCGCAAGGTTAAAACTCAAATGAATTGACGGGGGCCCGCACAAGCGGTGGAGCATGTGGTTTAATTCGAAGCAACGCGAAGAACCTTACCAGGCCTTGACATGCAGAGAACTTTCCAGAGATGGATTGGTGCCTTCGGGAACTCTGACACAGGTGCTGCATGGCTGTCGTCAGCTCGTGCCG
Otu0233	1	0	3	17	5	1	0	0	0	0	0	0	0	0	0	27	0	27	k__Bacteria(100);p__Actinobacteria(100);c__Actinobacteria(100);o__Actinomycetales(100);f__Corynebacteriaceae(100);g__Corynebacterium(100);unclassified(100);	GGATTAGATACCCTGGTAGTCCATGCCGTAAACGGTGGGCGCTAGGTGTGGGGTTCCTTCCACGGGCTCCGCGCCGTAGCTAACGCATTAAGCGCCCCGCCTGGGGAGTACGGCCGCAAGGCTAAAACTCAAAGAAATTGACGGGGGCCCGCACAAGCGGCGGAGCATGTGGATTAATTCGATGCAACGCGAAGAACCTTACCTGGGCTTGACATATAGAGGATCGCTACAGAGATGTGGTTTCCCTTGTGGCTTCTATACAGGTGGTGCATGGTTGTCGTCAGCTCGTGCCG
Otu0234	0	0	0	0	0	0	0	0	0	0	0	0	7	0	20	0	27	27	k__Bacteria(100);p__Proteobacteria(100);c__Gammaproteobacteria(100);o__Alteromonadales(100);f__J115(100);unclassified(100);unclassified(100);	GGATTAGATACCCTGGTAGTCCACGCCGTAAACGATGTCTACTAGCCGTTGGGGAACTTGATTCTTTAGTGGCGCAGCTAACGCACTAAGTAGACCGCCTGGGGAGTACGGCCGCAAGGTTAAAACTCAAATGAATTGACGGGGGCCCGCACAAGCGGTGGAGCATGTGGTTTAATTCGATGCAACGCGAAGAACCTTACCAGGTCTTGACATCCTGCGAATTTTCTAGAGATAGATTAGTGCCTTCGGGAACGCAGTGACAGGTGCTGCATGGCTGTCGTCAGCTCGTGCCG
Otu0235	0	0	0	0	0	0	6	0	0	0	0	21	0	0	0	27	0	27	k__Bacteria(100);p__Chlamydiae(100);c__Chlamydiia(100);o__Chlamydiales(100);f__Parachlamydiaceae(100);g__Parachlamydia(100);s__acanthamoebae(100);	GGATTAGATACCCTGGTAGTCCTTGCCGTAAACGATGTATACTTGGTGTAGATGGGCTCAACCCTGTCTGTGCCGGAGCTAACGTGTTAAGTATACCGCCTGGGGAGTACGCTCGCAAGGGTGAAACTCAAAAGAATTGACGGGGGCCCGCACAAGCAGTGGAGCATGTGGTTTAATTCGATGCAACGCGAAGAACCTTACCTGGGCTTGACATGCAGCGGACGGTACTAGAGATAGTGCCTCTCTTCGGAGCCGTTGTGCAGGTGCTGCATGGCTGTCGTCAGCTCGTGCCG
Otu0236	0	0	0	0	0	0	0	0	27	0	0	0	0	0	0	27	0	27	k__Bacteria(100);p__Spirochaetes(100);c__Leptospirae(100);o__Leptospirales(100);f__Leptospiraceae(100);g__Leptospira(100);unclassified(100);	GGATTAGATACCCTGGTAATCCACGCCCTAAACTTTGTCTACTAATTGTTGAAAGTGTTATACTTTCAGTAATGTACTTAACAGATTAAGTAGACCGCCTGGGAACTACGATCGCAAGATTAAAACTCAAAGGAATTGACGGGGGTCCGCACAAGCGGTGGAGCATGTGGTTTAATTCGATGATACGCGAAAAACCTTACCTGGGCTTGACATATGCAGGAATTATGTAGAAATATATAAGTCTTCGGACCTGTTTACAGGTGCTGCATGGTTGTCGTCAGCTCGTGCCG
Otu0237	4	7	0	0	0	0	0	0	12	1	1	0	0	0	2	25	2	27	k__Bacteria(100);p__Proteobacteria(100);c__Alphaproteobacteria(100);o__Rhodobacterales(100);f__Rhodobacteraceae(100);unclassified(86);unclassified(86);	GGATTAGATACCCTGGTAGTCCACACCGTAAACGATGAATGCCAGACGTCGGGTAGCATGCTATTCGGTGTCACACCTAACGGATTAAGCATTCCGCCTGGGGAGTACGGTCGCAAGATTAAAACTCAAAGGAATTGACGGGGGCCCGCACAAGCGGTGGAGCATGTGGTTTAATTCGAAGCAACGCGCAGAACCTTACCAACCCTTGACATCCTCGGACCGGCCCAGAGATGGGTCTTTCACTTCGGTGACCGAGTGACAGGTGCTGCATGGCTGTCGTCAGCTCGTGCCG
Otu0238	2	9	0	0	0	0	0	0	0	0	0	0	0	0	16	11	16	27	k__Bacteria(100);p__Proteobacteria(100);c__Alphaproteobacteria(100);o__Rhodobacterales(100);f__Hyphomonadaceae(100);g__Hyphomonas(100);unclassified(100);	GGATTAGATACCCTGGTAGTCCACACCGTAAACGATGAGAGCTAGTTGTTGGCAGGCATGCCTGTCGGTGACGCAGCTAACGCATTAAGCTCTCCGCCTGGGGAGTACGGTCGCAAGATTAAAACTCAAAGAAATTGACGGGGGCCCGCACAAGCGGTGGAGCATGTGGTTTAATTCGAAGCAACGCGCAGAACCTTACCTACCCTTGACATACCGATCGCGGTTTCCAGAGATGGATTCCTTCAGTTAGGCTGGATCGGATACAGGTGCTGCATGGCTGTCGTCAGCTCGTGCCG
Otu0239	0	0	0	0	9	7	0	11	0	0	0	0	0	0	0	27	0	27	k__Bacteria(100);p__Proteobacteria(100);c__Alphaproteobacteria(100);o__Rhodospirillales(100);f__Rhodospirillaceae(100);unclassified(100);unclassified(100);	GGATTAGATACCCTGGTAGTCCACGCCGTAAACGATGTGTGCTAGCCGTTGGGGCACTTGGTGTTTCGGTGGCGCAGCTAACGCGTTAAGCACACCGCCTGGGGAGTACGGCCGCAAGGTTAAAACTCAAAGGAATTGACGGGGGCCCGCACAAGCGGTGGAGCATGTGGTTTAATTCGAAGCAACGCGCAGAACCTTACCAGCCCTTGACATCCCGGTCGCGGGTCGCAGAGATGTGATCTTTCAGTTCGGCTGGACCGGAGACAGGTGCTGCATGGCTGTCGTCAGCTCGTGCCG
Otu0240	14	0	0	0	7	2	0	3	0	0	0	0	0	0	0	26	0	26	k__Bacteria(100);p__Proteobacteria(100);c__Gammaproteobacteria(100);o__Thiohalorhabdales(100);unclassified(100);unclassified(100);unclassified(100);	GGATTAGATACCCTGGTAGTCCACGCCGTAAACGATGTCTACTAGCCGTTGGGGGGCATGACCCCTTAGTGGCGCAGCTAACGCATTAAGTAGACCGCCTGGGGAGTACGGCCGCAAGGCTAAAACTCAAAGGAATTGACGGGGGCCCGCACAAGCGGTGGAGCATGTGGTTTAATTCGATGCAACGCGAAGAACCTTACCTACCCTTGACATCATCAGAACTTGTCAGAGATGACTCGGTGCCTTCGGGAACTGATTGACAGGTGCTGCATGGCTGTCGTCAGCTCGTGCCG
Otu0241	0	0	4	0	0	0	0	0	0	0	0	0	5	6	11	4	22	26	k__Bacteria(100);p__SAR406(100);c__AB16(100);o__Arctic96B-7(100);f__A714017(100);g__SGSH944(100);unclassified(100);	GGATTAGATACCCTGGTAGTCCACGCCGTAAACGATGAGTACTTGGTGTCGGGGGATTCGACCCCTTCGGTACCGGAGCTAACGCATTAAGTACTCCGCCTGGGAACTACGACCGCAAGGTTGAAACTCAAAGGAATTGACGGGGACCCGCACAAGCGGTGGAACATGTGGTTTAATTCGATGCAACGCGAAGAACCTTACCTGGACTTGACATATTCATGAAAGCTTTGTGAAAGCAGAGCCCTCTGCGAGCTTGCTCAAAGACATGATTACAGGTGATGCATGGCTGTCGTCAGCTCGTGCCG
Otu0242	24	0	0	0	1	0	0	0	0	1	0	0	0	0	0	26	0	26	k__Bacteria(100);p__Proteobacteria(100);c__Gammaproteobacteria(100);unclassified(100);unclassified(100);unclassified(100);unclassified(100);	GGATTAGATACCCTGGTAGTCCACGCCCTAAACGATGTCGACTAGCTGTTGGGTTCATAAAAGAACTTAGTGGCGCAGCTAACGCGTTAAGTCGACCGCCTGGGGAGTACGGCCGCAAGGCTAAAACTCAAAGGAATTGACGGGGGCCCGCACAAGCGGTGGAGCATGTGGTTTAATTCGATGCAACGCGAAGAACCTTACCAGGTCTTGACATCTAGCGAACTTTCCAGAGATGGATTGGTGCCTTCGGGAATGCTAAGACAGGTGCTGCATGGCTGTCGTCAGCTCGTGCCG
Otu0243	0	0	0	0	2	12	0	12	0	0	0	0	0	0	0	26	0	26	k__Bacteria(100);p__Tenericutes(100);c__Mollicutes(100);o__Mycoplasmatales(100);f__Mycoplasmataceae(100);g__Mycoplasma(100);s__zalophi(100);	GGATTAGATACCCTGGTAGTCCACGCCGTAAACGCTGCTTGTTAGCTGGTGGCTAAGTCACTGGCGCAGCTAACGCATTAAACAAGCCGCCTGAGTAGTATGCTCGCAAGAGTGAAACTTAAAGGAATTGACGGGGACCCGCACAAGCGGTGGAGCATGTGGTTTAATTTGAAGATACGCGGAGAACCTTACCCACTCTTGACATCTTGGGCAAAGCTATAGAGATATAGTGGAGGTTAACCCAATGACAGGTGGTGCATGGTTGTCGTCAGCTCGTGCCG
Otu0244	0	0	0	0	0	0	0	0	25	0	0	0	0	0	0	25	0	25	k__Bacteria(100);unclassified(100);unclassified(100);unclassified(100);unclassified(100);unclassified(100);unclassified(100);	GGATTAGATACCCTGGTAGTCCTAGCCTTAAACGATGAATACTAGGTTCTGGTTTTTATCAGTTCCAAAGCTAACGCATTAAGTATTCCACCTGGGTAGTACGATCGCAAGATTGAAACTCAAAGGAATTGACGGGGACCCGCACAAGCGGTGGAGCATGTGGTTTAATTTGATAATACGCAAGAAACCTTACCAGGATTTGACATATTTCGGATCGATATAGAAATATATTTTTACTTTTGTACCGTTATACAGGTGGTGCATGGCTGTCGTCAGCTCGTGCCG
Otu0245	18	0	0	4	1	1	0	0	1	0	0	0	0	0	0	25	0	25	k__Bacteria(100);p__Proteobacteria(100);c__Alphaproteobacteria(100);o__Rhodospirillales(100);f__Rhodospirillaceae(100);unclassified(100);unclassified(100);	GGATTAGATACCCTGGTAGTCCACGCCGTAAACGATGTGTGCTAGACGTCGGATGTTCAGCATTCGGTGTCGGAGCTAACGCATTAAGCACACCGCCTGGGGAGTACGGCCGCAAGGTTAAAACTCAAAGGAATTGACGGGGGCCCGCACAAGCGGTGGAGCATGTGGTTTAATTCGACGCAACGCGCAGAACCTTACCAGCCCTTGACATCCCGGTTTGGGGGAGTGGAGACACACCCTTTCAGTTCGGCTGGACCGGAGACAGGTGCTGCATGGCTGTCGTCAGCTCGTGCCG
Otu0246	0	7	0	0	1	5	4	8	0	0	0	0	0	0	0	25	0	25	k__Bacteria(100);p__Proteobacteria(100);c__Alphaproteobacteria(100);o__Rhodospirillales(100);f__Rhodospirillaceae(100);unclassified(100);unclassified(100);	GGATTAGATACCCTGGTAGTCCACGCCGTAAACGATGTGTGCTAGCCGTTGGGGCACTTAGTGTTTCGGTGGCGCAGCTAACGCGTTAAGCACACCGCCTGGGGAGTACGGCCGCAAGGTTAAAACTCAAAGGAATTGACGGGGGCCCGCACAAGCGGTGGAGCATGTGGTTTAATTCGAAGCAACGCGCAGAACCTTACCAGCCCTTGACATCCCGGTTGCGGGTTCCGGAGACGGAACCTTTCAGTTCGGCTGGACCGGAGACAGGTGCTGCATGGCTGTCGTCAGCTCGTGCCG
Otu0247	0	0	0	0	0	0	0	0	25	0	0	0	0	0	0	25	0	25	k__Bacteria(100);p__Proteobacteria(100);c__Deltaproteobacteria(100);o__Desulfobacterales(100);f__Desulfobacteraceae(100);g__Desulfofaba(100);unclassified(100);	GGATTAGATACCCTGGTAGTCCACGCAGTAAACGATGATCACTAGGTGTAGGGGGTATTGACTCCCCCTGTGCCGCAGCTAACGCATTAAGTGATCCGCCTGGGGAGTACGGTCGCAAGATTAAAACTCAAAGAAATTGACGGGGGCCCGCACAAGCGGTGGAGCATGTGGTTTAATTCGACGCAACGCGCAGAACCTTACCTGGATTTGACATCCTGGGAATTTTCTGGAAACAGAGAAGTGCCCTTCGGGGAGCCCAGTGACAGGTGCTGCATGGCTGTCGTCAGCTCGTGCCG
Otu0248	20	0	0	0	0	0	2	0	1	0	0	2	0	0	0	25	0	25	k__Bacteria(100);p__Bacteroidetes(100);c__Cytophagia(100);o__Cytophagales(100);f__Flammeovirgaceae(100);g__Reichenbachiella(100);unclassified(100);	GGATTAGATACCCTGGTAGTCCACGCCGTAAACGATGCTCACTCGATGTATGCGATATTACAGTATGCGTCCAAGCGAAAGCGTTAAGTGAGCCACCTGGGGAGTACGCTCGCAAGAGTGAAACTCAAAGGAATTGACGGGGGTCCGCACAAGCGGTGGAGCATGTGGTTTAATTCGATGATACGCGAGGAACCTTACCTGGGCTCGAATGTGAGCGCAAGGACCAGAGATGGTCTGTTCTTCGGACGTGAAACAAGGTGCTGCATGGCTGTCGTCAGCTCGTGCCG
Otu0249	0	9	0	0	0	0	0	0	1	0	0	1	7	0	7	11	14	25	k__Bacteria(100);p__Proteobacteria(100);c__Gammaproteobacteria(100);o__Alteromonadales(100);f__Colwelliaceae(100);g__Thalassomonas(100);unclassified(100);	GGATTAGATACCCTGGTAGTCCACGCCGTAAACGATGTCAACTAGCTGTCTGTGTACTTGATACGTGGGTAGCGTAGCTAACGCGCTAAGTTGACCGCCTGGGGAGTACGGCCGCAAGGTTAAAACTCAAATGAATTGACGGGGGCCCGCACAAGCGGTGGAGCATGTGGTTTAATTCGATGCAACGCGAAGAACCTTACCATCCCTTGACATCCAGAGAATTTTCTAGAGATAGATTAGTGCCTTCGGGAACTCTGAGACAGGTGCTGCATGGCTGTCGTCAGCTCGTGCCG
Otu0250	0	0	0	0	0	0	25	0	0	0	0	0	0	0	0	25	0	25	k__Bacteria(100);p__Proteobacteria(100);c__Gammaproteobacteria(100);o__Vibrionales(100);f__Vibrionaceae(100);g__Photobacterium(100);s__rosenbergii(100);	GGATTAGATACCCTGGTAGTCCACGCCGTAAACGATGTCTACTTGGAGGTTGGTGTCTTGAACACTGGCTTTCGGAGCTAACGCGTTAAGTAGACCGCCTGGGGAGTACGGTCGCAAGATTAAAACTCAAATGAATTGACGGGGGCCCGCACAAGCGGTGGAGCATGTGGTTTAATTCGATGCAACGCGAAGAACCTTACCTACTCTTGACATCCAGAGAACTTTCCAGAGATGGATTGGTGCCTTCGGGAACTCTGAGACAGGTGCTGCATGGCTGTCGTCAGCTCGTGCCG
Otu0251	0	0	0	0	13	8	1	2	0	1	0	0	0	0	0	25	0	25	k__Bacteria(100);p__Proteobacteria(100);c__Alphaproteobacteria(100);o__Rhodospirillales(100);f__Rhodospirillaceae(100);unclassified(100);unclassified(100);	GGATTAGATACCCTGGTAGTCCACGCCGTAAACGATGTGTGCTAGCCGTTGGGGCACCTAGTGTCTCGGTGGCGCAGCTAACGCGTTAAGCACACCGCCTGGGGAGTACGGCCGCAAGGTTAAAACTCAAAGGAATTGACGGGGGCCCGCACAAGCGGTGGAGCATGTGGTTTAATTCGAAGCAACGCGCAGAACCTTACCAGCCCTTGACATCCCGGTTTGGGGGATCGGAGACGATCCCTTTCAGTTCGGCTGGACCGGAGACAGGTGCTGCATGGCTGTCGTCAGCTCGTGCCG
Otu0252	5	11	9	0	0	0	0	0	0	0	0	0	0	0	0	25	0	25	k__Bacteria(100);p__Bacteroidetes(100);c__Flavobacteriia(100);o__Flavobacteriales(100);f__Cryomorphaceae(100);g__Fluviicola(100);unclassified(100);	GGATTAGATACCCTGGTAGTCCACGCCGTAAACGATCATTACTCGATATTAGCGATATACAGTTAGTGTCCAAGCGAAAGTGATAAGTAATGCACCTGGGGAGTACGATCGCAAGGTTGAAACTCAAAGGAATTGACGGGGGCCCGCACAAGCGGTGGAGCATGTGGTTTAATTCGATGATACGCGAGGAACCTTACCAGGGCTTAAATGTAAGAGGAATAACGTGGAAACATGTTAGCCTTCGGGCCTTTTACAAGGTGCTGCATGGCTGTCGTCAGCTCGTGCCG
Otu0253	21	0	0	0	1	2	0	0	1	0	0	0	0	0	0	25	0	25	k__Bacteria(100);p__Acidobacteria(100);c__Sva0725(100);o__Sva0725(100);unclassified(100);unclassified(100);unclassified(100);	GGATTAGATACCCTGGTAGTCCACACTGTAAACGATGAGCACTCGGTGCCGCGGGTGTCGACCCCTGCGGTGCCTTAGGAAACCCGTTAAGTGCTCCGCCTGGGGAGTACGGTCGCAAGGCTGAAACTCAAAGGAATTGACGGGGGCCCGCACAAGCGGTGGAGCATGTGGTTTAATTCGATGCAACGCGCAGAACCTTACCTGGGCTTGAACTGTAGTGGCCCGCTTTGGAAACAAGGCCTTCCCTTCGGGGACTGCTACAGAGGTGCTGCATGGCTGTCGTCAGCTCGTGCCG
Otu0254	0	0	0	0	0	0	0	0	0	0	0	0	2	0	22	0	24	24	k__Bacteria(100);p__Proteobacteria(100);c__Alphaproteobacteria(100);o__Rhodobacterales(100);f__Hyphomonadaceae(100);g__Oceanicaulis(100);unclassified(100);	GGATTAGATACCCTGGTAGTCCACGCCGTAAACGATGAGAGCTAGTTGTCAGGCAGCATGCTGTCTGGTGACGCAGCTAACGCATTAAGCTCTCCGCCTGGGGAGTACGGCCGCAAGGTTAAAACTCAAAGAAATTGACGGGGGCCCGCACAAGCGGTGGAGCATGTGGTTTAATTCGAAGCAACGCGAAGAACCTTACCTGCGCTTGACATCCCTATCGCGGATTAGAGAGATCTTTTCCTTCAGTTCGGCTGGATAGGTGACAGGTGCTGCATGGCTGTCGTCAGCTCGTGCCG
Otu0255	0	0	0	0	4	0	0	0	0	0	3	0	5	4	8	7	17	24	k__Bacteria(100);p__Proteobacteria(100);c__Gammaproteobacteria(100);o__Thiohalorhabdales(100);f__Thiohalorhabdaceae(100);unclassified(100);unclassified(100);	GGATTAGATACCCTGGTAGTCCACGCCGTAAACGATGTCTACTAGTCGTTGGGAGGCTTGTCCTCTTGGTGGCGCAGTTAACGCGTTAAGTAGACCGCCTGGGGAGTACGGCCGCAAGGCTAAAACTCAAAGGAATTGACGGGGGCCCGCACAAGCGGTGGAGCATGTGGTTTAATTCGATGCAACGCGAAGAACCTTACCTGCCCTTGACATCCTCGGAAGGGACCGGAAACGGACCTGTGCCTTCGGGAACCGAGAGACAGGTGCTGCATGGCTGTCGTCAGCTCGTGCCG
Otu0256	0	0	0	0	0	0	0	0	24	0	0	0	0	0	0	24	0	24	k__Bacteria(100);p__Proteobacteria(100);c__Alphaproteobacteria(100);unclassified(100);unclassified(100);unclassified(100);unclassified(100);	GGATTAGATACCCTGGTAGTCCACGCCGTAAACGATGTGTGCTAGCCGTTGGGGCACGTTGGTGCTTCAGTGGCGCAGCTAACGCGTTAAGCACACCGCCTGGGGAGTACGGTCGCAAGATTAAAACTCAAAGGAATTGACGGGGGCCCGCACAAGCGGTGGAGCATGTGGTTTAATTCGAAGCAACGCGCAGAACCTTACCAGCCCTTGACATGGGGGTCGCGGTTACCGGAGACGGTATCCATCAGTTCGGCTGGACCCCGCACAGGTGCTGCATGGCTGTCGTCAGCTCGTGCCG
Otu0257	21	0	0	0	2	0	0	1	0	0	0	0	0	0	0	24	0	24	k__Bacteria(100);p__Bacteroidetes(100);c__Cytophagia(100);o__Cytophagales(100);f__Flammeovirgaceae(100);unclassified(100);unclassified(100);	GGATTAGATACCCTGGTAGTCCACGCTGTAAACGATGATTACTGGATGTGTGCGATAGACAGTACGCGTCTGAGCGAAAGCGTTAAGTAATCCACCTGGGGAGTACGATCGCAAGATTGAAACTCAAAGGAATTGACGGGGGTCCGCACAAGCGGTGGAGCATGTGGTTTAATTCGATGATACGCGAGGAACCTTACCTGGGCTAGAATGCGATTGACCTCTTCAGAGATGGAGATTTCTTCGGACATGAAGCAAGGTGCTGCATGGCTGTCGTCAGCTCGTGCCG
Otu0258	11	0	0	0	1	8	0	2	0	0	0	2	0	0	0	24	0	24	k__Bacteria(100);p__Actinobacteria(100);c__Acidimicrobiia(100);o__Acidimicrobiales(100);f__ntu14(100);unclassified(100);unclassified(100);	GGATTAGATACCCTGGTAGTCCATGCCGTAAACGTTGGGCACTAGGTATGGGGTCTTATCAACGGATTCCGTGCCGTAGCTAACGCATTAAGTGCCCCGCCTGGGGAGTACGGCCGCAAGGCTAAAACTCAAAGGAATTGACGGGGGCCCGCACAAGCGGCGGAGCATGTTGCTTAATTCGAGGCAACGCGAAGAACCTTACCTGGGTTTGACATGTAGGGAAAAGCCATAGAGATATGGTGTCCTTTTGGGCTCTACACAGGTGGTGCATGGCTGTCGTCAGCTCGTGCCG
Otu0259	0	0	0	0	0	0	0	0	24	0	0	0	0	0	0	24	0	24	k__Bacteria(100);p__Proteobacteria(100);c__Gammaproteobacteria(100);o__Chromatiales(100);f__Ectothiorhodospiraceae(100);unclassified(100);unclassified(100);	GGATTAGATACCCTGGTAGTCCACGCCCTAAACGATGAGAACTAGCCGTTGGGGACGTTCAAGTTCTTGGTGGCGCAGCTAACGCGATAAGTTCTCCGCCTGGGGAGTACGGCCGCAAGGCTAAAACTCAAAGGAATTGACGGGGGCCCGCACAAGCGGTGGAGCATGTGGTTTAATTCGATGCAACGCGAAGAACCTTACCTGCCCTTGACATCCTCGGAATCCCCCGGAGACGGGGGAGTGCCCTTCGGGGCCCGGGTGACAGGTGCTGCATGGCTGTCGTCAGCTCGTGCCG
Otu0260	2	0	0	22	0	0	0	0	0	0	0	0	0	0	0	24	0	24	k__Bacteria(100);p__Proteobacteria(100);c__Gammaproteobacteria(100);o__Alteromonadales(100);f__Alteromonadaceae(100);unclassified(100);unclassified(100);	GGATTAGATACCCTGGTAGTCCACGCCGTAAACGATGTCTACTAGCCGTTGGGGTCCTTGAGACTTTAGTGGCGCAGCTAACGCAATAAGTAGACCGCCTGGGGAGTACGGCCGCAAGGTTAAAACTCAAATGAATTGACGGGGGCCCGCACAAGCGGTGGAGCATGTGGTTTAATTCGATGCAACGCGAAGAACCTTACCAGGTCTTGACATCCTCGGAACTTTCTAGAGATAGATTGGTGCCTTCGGGAACCGAGTGACAGGTGCTGCATGGCTGTCGTCAGCTCGTGCCG
Otu0261	0	0	0	0	0	0	0	0	0	0	0	0	12	7	5	0	24	24	k__Bacteria(100);p__Proteobacteria(100);c__Alphaproteobacteria(100);unclassified(100);unclassified(100);unclassified(100);unclassified(100);	GGATTAGATACCCTGGTAGTCCACGCCGTAAACGATGAGTGCTAGCCGTTGGGAGATTTATCTTTCAGTGGCGAAGCTAACGCATTAAGCACTCCGCCTGGGGAGTACGATCGCAAGATTAAAACTCAAAGGAATTGACGGGGGCCCGCACAAGCGGTGGAGCATGTGGTTTAATTCGACGCTACGCGAAGAACCTTACCAGCTCTTGACATGGGTAGTATGATTTTCAGAGATGAATTTCTTCAGTTCGGCTGGCTACCACACAGGTGCTGCATGGCTGTCGTCAGCTCGTGCCG
Otu0262	0	0	0	0	8	6	1	6	2	0	0	0	0	0	0	23	0	23	k__Bacteria(100);p__Proteobacteria(100);c__Alphaproteobacteria(100);o__Rhodospirillales(100);f__Rhodospirillaceae(100);unclassified(100);unclassified(100);	GGATTAGATACCCTGGTAGTCCACGCCGTAAACGATGTGTGCTAGCCGCTGGGGTCCTTAGGGCTTCGGTGGCGCAGCTAACGCGTTAAGCACACCGCCTGGGGAGTACGGCCGCAAGGTTAAAACTCAAAGGAATTGACGGGGGCCCGCACAAGCGGTGGAGCATGTGGTTTAATTCGAAGCAACGCGCAGAACCTTACCAGCCCTTGACATCCCGGTCGCGCGGACCAGAGATGGACCGTTTCAGTTCGGCTGGACCGGAGACAGGTGCTGCATGGCTGTCGTCAGCTCGTGCCG
Otu0263	0	0	0	0	0	0	0	0	23	0	0	0	0	0	0	23	0	23	k__Bacteria(100);p__Proteobacteria(100);c__Alphaproteobacteria(100);unclassified(100);unclassified(100);unclassified(100);unclassified(100);	GGATTAGATACCCTGGTAGTCCACGCCGTAAACGATGTGAACTAGTCGTTGGGGCTTTTTAGTCTCGGTGACGCAGCTAACGCATTAAGTTCACCGCCTGGGGAGTACGGTCGCAAGATTAAAACTCAAAGGAATTGACGGGGGCCCGCACAAGCGGTGGAGCATGTGGTTTAATTCGAAGCAACGCGCAGAACCTTACCAGCCCTTGACATCCTCATCGCGGATACGGAGACGTATCTTTCAGTTCGGCTGGATGAGTGACAGGTGCTGCATGGCTGTCGTCAGCTCGTGCCG
Otu0264	0	0	0	0	0	0	0	0	20	3	0	0	0	0	0	23	0	23	k__Bacteria(100);p__Proteobacteria(100);c__Alphaproteobacteria(100);o__Rhodobacterales(100);f__Rhodobacteraceae(100);g__Roseovarius(96);unclassified(96);	GGATTAGATACCCTGGTAGTCCACACCGTAAACGATGAATGCCAGTCGTCGGGTAGTATACTATTCGGTGACACACCTAACGGATTAAGCATTCCGCCTGGGGAGTACGGTCGCAAGATTAAAACTCAAAGGAATTGACGGGGGCCCGCACAAGCGGTGGAGCATGTGGTTTAATTCGAAGCAACGCGCAGAACCTTACCAACCCTTGACATCCTGATCGCGGTTACGAGAGATCGTTTCCTTCAGTTCGGCTGGATCAGTGACAGGTGCTGCATGGCTGTCGTCAGCTCGTGCCG
Otu0265	0	0	0	0	8	9	4	2	0	0	0	0	0	0	0	23	0	23	k__Bacteria(100);p__Proteobacteria(100);c__Alphaproteobacteria(100);o__Rhodobacterales(100);f__Hyphomonadaceae(92);g__Maricaulis(92);unclassified(92);	GGATTAGATACCCTGGTAGTCCACGCCGTAAACGATGAATGCTAGCTGTCGGGCGGCTTGCCGTTCGGTGGCGCAGCTAACGCATTAAGCATTCCGCCTGGGGAGTACGGTCGCAAGATTAAAACTCAAAGGAATTGACGGGGGCCCGCACAAGCGGTGGAGCATGTGGTTTAATTCGAAGCAACGCGCAGAACCTTACCTACCCTTGACATACCAATCGCGATTTCCGGAGACGGATTTCATCAGTTAGGCTGGATTGGATACAGGTGCTGCATGGCTGTCGTCAGCTCGTGCCG
Otu0266	1	0	0	0	0	0	0	0	13	0	4	0	1	3	1	18	5	23	k__Bacteria(100);p__Proteobacteria(100);c__Gammaproteobacteria(100);o__Thiotrichales(100);f__Piscirickettsiaceae(100);unclassified(100);unclassified(100);	GGATTAGATACCCTGGTAGTCCACGCTGTAAACGATGAGAACTAGATGTTGGGAGGGTTAGCCTCTCAGTGTCGCAGCTAACGCGTTAAGTTCTCCGCCTGGGGAGTACGACCGCAAGGTTGAAACTCAAAGGAATTGACGGGGACCCGCACAAGCGGTGGAGCATGTGGTTTAATTCGATGCAACGCGAAGAACCTTACCTGCCCTTGACATCCTCGGAACTTTTCAGAGATGAATTGGTGCCTTCGGGAACCGAGTGACAGGTGCTGCATGGCTGTCGTCAGCTCGTGCCG
Otu0267	2	0	0	0	11	1	7	2	0	0	0	0	0	0	0	23	0	23	k__Bacteria(100);p__Proteobacteria(100);c__Gammaproteobacteria(100);o__Thiotrichales(100);f__Piscirickettsiaceae(100);unclassified(100);unclassified(100);	GGATTAGATACCCTGGTAGTCCACGCCGTAAACGATGAGAACTAGATGTCGGGAGGGTTGCCTTTCGGTGTCGCAGCTAACGCGTTAAGTTCTCCGCCTGGGGAGTACGCCGGCAACGGTAAAACTCAAAGGAATTGACGGGGACCCGCACAAGCGGTGGAGCATGTGGTTTAATTCGATGCAACGCGAAGAACCTTACCTGCCCTTGACATACTCGGAACTTTCCAGAGATGGATTGGTGCCTTCGGGAATCGAGATACAGGTGCTGCATGGCTGTCGTCAGCTCGTGCCG
Otu0268	16	0	0	0	0	3	1	0	1	0	1	0	0	0	0	22	0	22	k__Bacteria(100);p__Lentisphaerae(100);c__Lentisphaeria(100);o__Lentisphaerales(100);f__Arctic95B-10(100);unclassified(100);unclassified(100);	GGATTAGATACCCTGGTAGTCCTAGCCGTAAACGTTGTACACTAGGTGTGGGGGGATTTGACCCCCTCCGCGCCCAAGCTAACGCGATAAGTGTACCGCCTGGGGAGTACGACGGCAACGTTAAAACTCAAAGGAATTGACGGGGGCCCGCACAAGCGGTGGAGCATGTGGCTTAATTCGAGGCAACGCGAAGAACCTTACCTGGGTTTGACATATAGTGGACCGGCTGTGAAAGCAGCTTTCCCTTCGGGGCCGCTATACAGATGCTGCATGGCTGTCGTCAGCTCGTGCCG
Otu0269	0	0	0	0	0	22	0	0	0	0	0	0	0	0	0	22	0	22	k__Bacteria(100);p__Caldithrix(100);c__KSB1(100);o__Ucn15732(100);unclassified(100);unclassified(100);unclassified(100);	GGATTAGATACCCTGGTAGTCCACGCTGTAAACGATGGGTACTAGGTGTTGGCGGATTCGACCCCGTCAGTGCCGAAGCTAACGCATTAAGTACCCCGCCTGGGGAGTACGACCGCAAGGTTGAAACTCAAAGGAATTGACGGGGGCCCGCACAAGCGGTGGAGCATGTGGTTTAATTCGATGCAACGCGAAGAACCTTACCTAGGCTTGACTTGCTACTGTTACCAACCTGAAAGGGAAGGAATCTCGACTTCGGTTGAGAAGGTAGCACAGGTGCTGCATGGCTGTCGTCAGCTCGTGCCG
Otu0270	0	13	0	0	0	0	0	0	0	0	0	0	0	0	9	13	9	22	k__Bacteria(100);p__Proteobacteria(100);c__Gammaproteobacteria(100);o__Alteromonadales(100);f__Alteromonadaceae(100);g__Alteromonas(100);unclassified(100);	GGATTAGATACCCTGGTAGTCCACACCGTAAACGCTGTCTACTAGCTGTGTGTGCCTTTAAGGCTGTGCGTAGCGAAGCTAACGCGATAAGTAGACCGCCTGGGGAGTACGGCCGCAAGGTTAAAACTCAAATGAATTGACGGGGGCCCGCACAAGCGGTGGAGCATGTGGTTTAATTCGATGCAACGCGAAGAACCTTACCTACACTTGACATGCTGAGAACTTTCTAGAGATAGATTGGTGCCTTCGGGAACTCAGACACAGGTGCTGCATGGCTGTCGTCAGCTCGTGCCG
Otu0271	0	0	0	0	5	8	6	3	0	0	0	0	0	0	0	22	0	22	k__Bacteria(100);p__Proteobacteria(100);c__Alphaproteobacteria(100);o__Rhodospirillales(100);f__Rhodospirillaceae(100);unclassified(100);unclassified(100);	GGATTAGATACCCTGGTAGTCCACGCCGTAAACGATGTGTGCTAGCCGTTGGGGGACCTAGTTCCTCAGTGGCGCCGCTAACGCTTTAAGCACACCGCCTGGGGAGTACGGCCGCAAGGTTAAAACTCAAAGGAATTGACGGGGGCCCGCACAAGCGGTGGAGCATGTGGTTTAATTCGAAGCAACGCGCAGAACCTTACCAGCCCTTGACATCCCGGTCGCGGATTCCAGAGATGGTTTCCTTCAGTTCGGCTGGACCGGTGACAGGTGCTGCATGGCTGTCGTCAGCTCGTGCCG
Otu0272	14	0	3	0	0	0	0	0	2	0	3	0	0	0	0	22	0	22	k__Bacteria(100);p__Proteobacteria(100);c__Gammaproteobacteria(100);unclassified(100);unclassified(100);unclassified(100);unclassified(100);	GGATTAGATACCCTGGTAGTCCACGCCGTAAACGATGTCAACTAGTTGTTGGTCTTATAAAGAAGATTAGTGACGCAGCTAACGCGATAAGTTGACCGCCTGGGGAGTACGGTCGCAAGACTAAAACTCAAATGAATTGACGGGGGCCCGCACAAGCGGTGGAGCATGTGGTTTAATTCGATGCAACGCGAAGAACCTTACCAGGTCTTGACATCCAGAGAATCCTTTAGAGATAGAGGAGTGCCTTCGGGAATTCTGAGACAGGTGCTGCATGGCTGTCGTCAGCTCGTGCCG
Otu0273	0	0	0	0	0	0	0	0	0	0	0	0	5	5	12	0	22	22	k__Bacteria(100);p__Proteobacteria(100);c__Gammaproteobacteria(100);o__Thiohalorhabdales(100);f__Thiohalorhabdaceae(100);unclassified(100);unclassified(100);	GGATTAGATACCCTGGTAGTCCACGCCGTAAACGATGTCTACTAGCCGTTGGGGAGCTTGTCTCTTTAGTGGCGTAGCTAACGCGATAAGTAGACCGCCTGGGGAGTACGGTCGCAAGACTAAAACTCAAAGGAATTGACGGGGGCCCGCACAAGCGGTGGAGCATGTGGTTTAATTCGATGCAACGCGAAGAACCTTACCTCCCCTTGACATCCTCGGAACGGCCTGGAAACGGGCTGGTGCCTTCGGGAACCGAGAGACAGGTGCTGCATGGCTGTCGTCAGCTCGTGCCG
Otu0274	0	0	0	0	13	4	2	2	0	0	1	0	0	0	0	22	0	22	k__Bacteria(100);p__Proteobacteria(100);c__Deltaproteobacteria(100);o__Entotheonellales(100);f__Entotheonellaceae(100);g__Candidatus_Entotheonella(100);unclassified(100);	GGATTAGATACCCTGGTAGTCCACGCCGTAAACGATGGGCACTAGGTGTCGGCGGTATTAATCCCGTCGGTGCCGGCGCTAACGCAGTAAGTGCCCCGCCTGGGGAGTACGGTCGCAAGGCTGAAACTCAAACGAATTGACGGGGGCCCGCACAAGCGGTGGAGCATGTGGTTTAATTCGACGCAACGCGAAGAACCTTACCTAGGTTTGACATGTATAGGACCGGCTGTGAAAGCAGTCTTCCCTTCGGGGCCTATGCACAGGTGCTGCATGGCTGTCGTCAGCTCGTGCCG
Otu0275	0	2	6	5	0	7	1	0	0	0	0	0	0	0	1	21	1	22	k__Bacteria(100);p__Firmicutes(100);c__Bacilli(100);o__Lactobacillales(100);f__Streptococcaceae(100);g__Streptococcus(100);s__infantis(82);	GGATTAGATACCCTGGTAGTCCACGCCGTAAACGATGAGTGCTAGGTGTTAGACCCTTTCCGGGGTTTAGTGCCGTAGCTAACGCATTAAGCACTCCGCCTGGGGAGTACGACCGCAAGGTTGAAACTCAAAGGAATTGACGGGGGCCCGCACAAGCGGTGGAGCATGTGGTTTAATTCGAAGCAACGCGAAGAACCTTACCAGGTCTTGACATCCCTCTGACCGCTCTAGAGATAGAGTTTTCCTTCGGGACAGAGGTGACAGGTGGTGCATGGTTGTCGTCAGCTCGTGCCG
Otu0276	2	0	0	0	0	0	0	0	0	0	19	0	0	0	0	21	0	21	k__Bacteria(100);p__Proteobacteria(100);c__Gammaproteobacteria(100);unclassified(100);unclassified(100);unclassified(100);unclassified(100);	GGATTAGATACCCTGGTAGTCCACGCCGTAAACGATGTCAACTAGCCGTTGGGGGCCCTGGTGCCTTTAGTGGCGCAGCTAACGCGATAAGTTGACCGCCTGGGGAGTACGCCGGCAACGGTAAAACTCAAAGGAATTGACGGGGGCCCGCACAAGCGGTGGAGCATGTGGTTTAATTCGATGATACGCGAAAAACCTTACCTACCCTTGACATCCTCAGAACTTGTTAGAGATAACTTGGTGCCTTCGGGAATTGAGTGACAGGTGCTGCATGGCTGTCGTCAGCTCGTGCCG
Otu0277	1	3	0	0	1	0	3	0	11	0	1	1	0	0	0	21	0	21	k__Bacteria(100);p__Proteobacteria(100);c__Gammaproteobacteria(100);o__Chromatiales(100);f__Ectothiorhodospiraceae(100);unclassified(100);unclassified(100);	GGATTAGATACCCTGGTAGTCCACGCCCTAAACGATGAGAACTAGCCGTTGGGGGTATTTAAACCCTTCGTGGCGCAGCTAACGCGATAAGTTCTCCGCCTGGGGAGTACGGCCGCAAGGTTAAAACTCAAAGGAATTGACGGGGGCCCGCACAAGCGGTGGAGCATGTGGTTTAATTCGATGCAACGCGAAGAACCTTACCTGCCCTTGACATCCTCGGAACCTTCCAGAGATGGTTGGGTGCCTTCGGGAACCGAGAGACAGGTGCTGCATGGCTGTCGTCAGCTCGTGCCG
Otu0278	21	0	0	0	0	0	0	0	0	0	0	0	0	0	0	21	0	21	k__Bacteria(100);p__Bacteroidetes(100);c__Saprospirae(100);o__Saprospirales(100);f__Saprospiraceae(100);unclassified(100);unclassified(100);	GGATTAGATACCCTGGTAGTCCACGCCCTAAACGATGCTTACTCGCTGTTTGGAGTTTCGACTTTGAGCGGCTAAGGGAAACCGTTAAGTAAGCCACCTGGGGAGTACGTCGGCAACGATGAAACTCAAAGGAATTGACGGGGGTCCGCACAAGCGGTGGAGCATGTGGTTTAATTCGATGATACGCGAGGAACCTTACCTGGGCTCTAATGCGCGTGATGTTTCATGAAAGTGAAATTCTCTTCGGAGCACAAAGCAAGGTGCTGCATGGTTGTCGTCAGCTCGTGCCG
Otu0279	0	0	0	0	14	0	0	3	0	0	1	0	1	0	2	18	3	21	k__Bacteria(100);p__Proteobacteria(100);c__Gammaproteobacteria(100);o__Chromatiales(100);f__Ectothiorhodospiraceae(100);unclassified(100);unclassified(100);	GGATTAGATACCCTGGTAGTCCACGCCCTAAACGATGAGAACTAGCCGTTGGGGGTATTGAAACCTTTAGTGGCGTAGCTAACGCGATAAGTTCTCCGCCTGGGGAGTACGGCCGCAAGGTTAAAACTCAAAGGAATTGACGGGGGCCCGCACAAGCGGTGGAGCATGTGGTTTAATTCGATGCAACGCGAAGAACCTTACCTGCCCTTGACATCCTCGGAACTTGTCAGAGATGACTTGGTGCCTTCGGGAACCGAGTGACAGGTGCTGCATGGCTGTCGTCAGCTCGTGCCG
Otu0280	9	0	0	0	1	8	3	0	0	0	0	0	0	0	0	21	0	21	k__Bacteria(100);p__Proteobacteria(100);c__Alphaproteobacteria(100);o__Rhizobiales(100);f__Hyphomicrobiaceae(100);g__Hyphomicrobium(100);unclassified(100);	GGATTAGATACCCTGGTAGTCCACGCCGTAAACGATGAATGCTAGCCGTCGGGAAGCTTGCTTTTCGGTGGCGCAGCTAACGCATTAAGCATTCCGCCTGGGGAGTACGGCCGCAAGGTTAAAACTCAAAGGAATTGACGGGGGCCCGCACAAGCGGTGGAGCATGTGGTTTAATTCGAAGCAACGCGAAGAACCTTACCAGCTCTTGACATTTACTGACTGTTTCCAGAGATGGATTCGTCCCAGCAATGGGCAGTAGGACAGGTGCTGCATGGCTGTCGTCAGCTCGTGCCG
Otu0281	1	0	0	0	0	0	0	0	13	4	3	0	0	0	0	21	0	21	k__Bacteria(100);p__Lentisphaerae(100);c__Lentisphaeria(100);o__Lentisphaerales(100);f__Arctic95B-10(100);unclassified(100);unclassified(100);	GGATTAGATACCCTGGTAGTCCTAGCCGTAAACGTTGTACACTAGGTGTAGGGGGAGTTGATCCCCTCTGCGCCCCAGCTAACGCGATAAGTGTACCGCCTGGGGAGTACGGCGGCAACGCTAAAACTCAAAGGAATTGACGGGGGCCCGCACAAGCGGTGGAGCATGTGGCTTAATTCGAGGCAACGCGAAGAACCTTACCTGGGTTTGACATATAGTGGACCGGCCGTGAAAGCGGCTTTCCCTTCGGGGCTGCTATACAGATGCTGCATGGCTGTCGTCAGCTCGTGCCG
Otu0282	0	0	0	0	0	0	0	0	21	0	0	0	0	0	0	21	0	21	k__Bacteria(100);p__Proteobacteria(100);c__Gammaproteobacteria(100);o__Chromatiales(100);f__Ectothiorhodospiraceae(100);unclassified(100);unclassified(100);	GGATTAGATACCCTGGTAGTCCACGCCCTAAACGATGAGAACTAGCCGTTGGGGGTATTAGAAACCTTTAGTGGCGCAGCTAACGCGATAAGTTCTCCGCCTGGGGAGTACGGCCGCAAGGTTAAAACTCAAAGGAATTGACGGGGGCCCGCACAAGCGGTGGAGTATGTGGTTTAATTCGATGCAACGCGAAGAACCTTACCTGCCCTTGACATGCTCGGAACTTGGCAGAGATGCCTTGGTGCCCTCGGGAACCGAGACACAGGTGCTGCATGGCTGTCGTCAGCTCGTGCCG
Otu0283	0	0	0	8	0	0	0	0	0	2	11	0	0	0	0	21	0	21	k__Bacteria(100);p__Proteobacteria(100);c__Alphaproteobacteria(100);o__Rickettsiales(100);f__Anaplasmataceae(100);g__Neorickettsia(100);unclassified(100);	GGATTAGATACCCTGGTAGTCCACGCTGTAAACGATGAGTGCTAGACATGGGAAATTTCCTTGTCGAAGCTAACGCGATAAGCACTCCGCCTGGGGAGTACGGTCGCAAGACTAAAACTCAAAGGAATTGACGGGGACTCGCACAAGCGGTGGAGCATGTGGTTTAATTCGATGCAACGCGAAGAACCTTACCACACCTTGGCATGGAAATCATATCTATTTGAAGAAGTAGAGTCAGTTAGGCTGGATTTCACACAGGTGTTGCATGGCCGTCGTCAGCTCGTGCCG
Otu0284	0	0	0	0	0	0	0	0	0	0	0	21	0	0	0	21	0	21	k__Bacteria(100);p__Bacteroidetes(100);c__BME43(100);unclassified(100);unclassified(100);unclassified(100);unclassified(100);	GGATTAGATACCCTGGTAGTCCACGCTGTAAACGATGATCACTAGATGTTCGGATTTCGGTCTGAGTGTCCAAGCGAAAGCGATAAGTGATCCACCTGGGGAGTACGTTCGCAAGAATGAAACTCAAAGGAATTGACGGGGGCCCGCACAAGCGGTGGAGCATGTGGTTTAATTCGATGATACGCGAGGAACCTTACCTGGGCTACAATGCCTCTGCCAGGCTGTGAAAGCAGTTTTTCCTTCGGGACAGAGTGCAAGGTGCTGCATGGTTGTCGTCAGCTCGTGCCG
Otu0285	16	0	0	0	0	3	1	0	1	0	0	0	0	0	0	21	0	21	k__Bacteria(100);p__Proteobacteria(100);c__Alphaproteobacteria(100);unclassified(100);unclassified(100);unclassified(100);unclassified(100);	GGATTAGATACCCTGGTAGTCCACGCCGTAAACGATGTCTGCTAGCCGTTGGGGCAGTTACTGCCTCGGTGGCGCAGCTAACGCGTTAAGCAGACCGCCTGGGGAGTACGGCCGCAAGGTTAAAACTCAAAGGAATTGACGGGGGCCCGCACAAGCGGTGGAGCATGTGGTTTAATTCGAAGCAACGCGCAGAACCTTACCAGCCCTTGACATGGGGGTCGCGGCTCTTGGAGACAGGAGCTTTCAGTTCGGCTGGACCCCGCACAGGTGCTGCATGGCTGTCGTCAGCTCGTGCCG
Otu0286	0	0	0	0	0	0	0	0	21	0	0	0	0	0	0	21	0	21	k__Bacteria(100);p__Proteobacteria(100);c__Alphaproteobacteria(100);o__Rhodospirillales(100);f__Rhodospirillaceae(100);unclassified(100);unclassified(100);	GGATTAGATACCCTGGTAGTCCACGCCGTAAACGATGTGTGCTAGCCGTTGGGGTACATCAGTACTTCGGTGGCGCAGTTAACGCGTTAAGCACACCGCCTGGGGAGTACGGTCGCAAGATTAAAACTCAAAGGAATTGACGGGGGCCCGCACAAGCGGTGGAGCATGTGGTTTAATTCGAAGCAACGCGCAGAACCTTACCAGCTCTTGACATGGGGATTTTGGGTCTTGGAGACAGGACCCTTCAGTTCGGCTGGGTCCCGCACAGGTGCTGCATGGCTGTCGTCAGCTCGTGCCG
Otu0287	16	0	0	0	0	4	1	0	0	0	0	0	0	0	0	21	0	21	k__Bacteria(100);p__Bacteroidetes(100);c__Flavobacteriia(100);o__Flavobacteriales(100);f__Flavobacteriaceae(100);unclassified(100);unclassified(100);	GATTAGATACCCTGGTAGTCCACGCTGTAAACGATGGATACTAGCTGTTCGGACTTCGGTCTGAGTGGCTAAGCGAAAGTGATAAGTATCCCACCTGGGGAGTACGTTCGCAAGAATGAAACTCAAAGGAATTGACGGGGGCCCGCACAAGCGGTGGAGCATGTGGTTTAATTCGATGATACGCGAGGAACCTTACCAGGGCTTAAATGTATTGTGACAGGGGTGGAAACACCTTTTTCTTCGGACACATTACAAGGTGCTGCATGGTTGTCGTCAGCTCGTGCCG
Otu0288	0	21	0	0	0	0	0	0	0	0	0	0	0	0	0	21	0	21	k__Bacteria(100);p__Bacteroidetes(100);c__Flavobacteriia(100);o__Flavobacteriales(100);f__Flavobacteriaceae(100);g__Polaribacter(91);unclassified(91);	GGATTAGATACCCTGGTAGTCCACGCCGTAAACGATGGACACTAGTTGTTGGGATTTATCTCAGTGACTAAGCGAAAGTGATAAGTGTCCCACCTGGGGAGTACGATCGCAAGATTGAAACTCAAAGGAATTGACGGGGGCCCGCACAAGCGGTGGAGCATGTGGTTTAATTCGATGATACGCGAGGAACCTTACCAGGGCTTAAATGTGGTCTGACAGCTTTAGAGATAGAGTTTTCTTCGGACAGATTACAAGGTGCTGCATGGTTGTCGTCAGCTCGTGCCG
Otu0289	0	0	0	0	0	0	0	0	0	0	1	0	8	7	5	1	20	21	k__Bacteria(100);p__Chloroflexi(100);c__SAR202(100);unclassified(100);unclassified(100);unclassified(100);unclassified(100);	GGATTAGATACCCTGGTAGTCCACGCCCTAAACGATGAATACTAGGTATTGGGGGTATCGACCCCCCCTGTGCCGCAGCTAACGCAATAAGTATTCCGCCTGGGGACTACGGCCGCAAGGCTAAAACTCAAAAGAATTGACGGGGGCCCGCACAAGCGGTGGAGCGTGTGGTTTAATTCGATGCTAAGCGAAGAACCTTACCAGGGCTTGACATGTTCGTAGTAGGAACCCGAAAGGGTGACGATCCCGGGGTAACTCGGGAAGCTTTCACAGGTGCTGCATGGCTGTCGTCAGCTCGTGCCG
Otu0290	0	0	0	0	0	0	0	0	0	0	0	0	13	2	6	0	21	21	k__Bacteria(100);p__Proteobacteria(100);c__Gammaproteobacteria(100);o__Alteromonadales(100);f__Alteromonadaceae(100);g__Alteromonas(100);unclassified(100);	GGATTAGATACCCTGGTAGTCCACACCGTAAACGCTGTCTACTAGCTGTTTGTGACTTTAAGTCGTGAGTAGCGAAGCTAACGCGCTAAGTAGACCGCCTGGGGAGTACGGCCGCAAGGTTAAAACTCAAATGAATTGACGGGGGCCCGCACAAGCGGTGGAGCATGTGGTTTAATTCGATGCAACGCGAAGAACCTTACCTACACTTGACATGCTGAGAAGTTACTAGAGATAGTTTCGTGCCTTCGGGAACTCAGACACAGGTGCTGCATGGCTGTCGTCAGCTCGTGCCG
Otu0291	0	0	3	6	4	5	3	0	0	0	0	0	0	0	0	21	0	21	k__Bacteria(100);p__Bacteroidetes(100);c__Sphingobacteriia(100);o__Sphingobacteriales(100);f__Sphingobacteriaceae(100);g__Pedobacter(100);unclassified(100);	GGATTAGATACCCTGGTAGTCCACGCCCTAAACGATGAATACTCGCTGTTAGCGATATACAGTTAGCGGCTAAGCGAAAGCGTTAAGTATTCCACCTGGGGAGTACGCCCGCAAGGGTGAAACTCAAAGGAATTGACGGGGGCCCGCACAAGCGGAGGAGCATGTGGTTTAATTCGATGATACGCGAGGAACCTTACCCGGGCTTGAAAGTTAGTGAATGATCTAGAGATAGATCAGTGAGCAATCACACGAAACTAGGTGCTGCATGGCTGTCGTCAGCTCGTGCCG
Otu0292	0	0	0	0	0	0	0	0	0	0	0	0	6	9	6	0	21	21	k__Bacteria(100);p__SAR406(100);c__AB16(100);o__Arctic96B-7(100);f__A714017(100);g__SGSH944(100);unclassified(100);	GGATTAGATACCCTGGTAGTCCACGCCGTAAACGATGAGTACTTGGTGTCGGGAGATTCGACCCTCTCGGTACCGGAGCTAACGCGTTAAGTACTCCGCCTGGGTATTACGACCGCAAGGTTGAAACTCAAAGGAATTGACGGGGACCCGCACAAGCGGTGGAACATGTGGTTTAATTCGATGCAACGCGAAGAACCTTACCTGGACTTGACATGTTCAAGAAAGCCCTGTGAAAGCAGGGCCCTCTGCGAGCTTGCTCAAAGACTTGATCACAGGTGGTGCATGGCTGTCGTCAGCTCGTGCCG
Otu0293	0	0	0	0	5	14	1	0	0	0	0	0	0	0	0	20	0	20	k__Bacteria(100);p__Nitrospirae(100);c__Nitrospira(100);o__Nitrospirales(100);f__Nitrospiraceae(100);g__Nitrospira(100);unclassified(100);	GGATTAGATACCCTGGTAGTCCACGCCTTAAACGATGGACACTAAGTGTCGGCGGGTTACCGTCGGTGCCGCAGCTAACGCAGTAAGTGTCCCGCCTGGGGAGTACGGCCGCAAGGTTGAAACTCAAAGGAATTGACGGGGGCCCGCACAAGCGGTGGAGCATGTGGTTCAATTCGACGCAACGCGAAGAACCTTACCCAGGCTGGACATGCAGGTAGTAAGAACCTGAAAGGGGGATGAGCCAGAAATGGCAGCCTGCTCAGGTGCTGCATGGCTGTCGTCAGCTCGTGCCG
Otu0294	1	15	0	0	4	0	0	0	0	0	0	0	0	0	0	20	0	20	k__Bacteria(100);p__Proteobacteria(100);c__Alphaproteobacteria(100);o__Rhizobiales(100);f__Methylobacteriaceae(100);g__Methylobacterium(85);s__organophilum(75);	GGATTAGATACCCTGGTAGTCCACGCCGTAAACGATGAATGCCAGCCGTTGGCCTGCTTGCAGGTCAGTGGCGCCGCTAACGCATTAAGCATTCCGCCTGGGGAGTACGGTCGCAAGATTAAAACTCAAAGGAATTGACGGGGGCCCGCACAAGCGGTGGAGCATGTGGTTTAATTCGAAGCAACGCGCAGAACCTTACCATCCCTTGACATGGCATGTTACCTCGAGAGATCGGGGATCCTCTTCGGAGGCGTGCACACAGGTGCTGCATGGCTGTCGTCAGCTCGTGTTG
Otu0295	8	0	0	0	2	0	2	5	2	1	0	0	0	0	0	20	0	20	k__Bacteria(100);p__Proteobacteria(100);c__Alphaproteobacteria(100);o__Rhizobiales(100);f__Phyllobacteriaceae(100);g__Aminobacter(61);unclassified(61);	GGATTAGATACCCTGGTAGTCCACGCCGTAAACGATGAGAGCTAGCCGTCGGGCGGCATGCCGTTCGGTGGCGCAGCTAACGCATTAAGCTCTCCGCCTGGGGAGTACGGTCGCAAGATTAAAACTCAAAGGAATTGACGGGGGCCCGCACAAGCGGTGGAGCATGTGGTTTAATTCGAAGCAACGCGCAGAACCTTACCAGCCCTTGACATCCCGGTCGCGGTTACCAGAGATGGTTTCCTTCAGTTCGGCTGGACCGGTGACAGGTGCTGCATGGCTGTCGTCAGCTCGTGCCG
Otu0296	2	0	0	0	5	6	2	2	2	0	0	1	0	0	0	20	0	20	k__Bacteria(100);p__Proteobacteria(100);c__Deltaproteobacteria(100);o__NB1-j(100);f__NB1-i(100);unclassified(100);unclassified(100);	GGATTAGATACCCTGGTAGTCCACGCCGTAAACGTTGGGTGCTAGGTGTCGCGGGTATTGACCCCTGCGGTGCCGTCGTTAACGCATTTAGCACCCCGCCTGGGGAGTACGGTCGCAAGGCTAAAACTCAAAGGAATTGACGGGGGCCCGCACAAGCGGTGGAGCATGTGGTTTAATTCGAAGCAACGCGCAGAACCTTACCTGGGCTTGACATCTAGGGAAGCTCCTGGAAACAGGAGTGTGCCTTCGGGAACCCTAAGACAGGTGCTGCATGGCTGTCGTCAGCTCGTGCCG
Otu0297	10	0	0	0	2	6	0	0	2	0	0	0	0	0	0	20	0	20	k__Bacteria(100);p__Caldithrix(100);c__KSB1(100);o__Ucn15732(100);unclassified(100);unclassified(100);unclassified(100);	GGATTAGATACCCTGGTAGTCCACGCTGTAAACGATGGGCACTAGGTGTTGGCGGATTCGACCCCGTCAGTGCCGCAGCTAACGCATTAAGTGCCCCGCCTGGGGAGTACGACCGCAAGGTTGAAACTCAAAGGAATTGACGGGGGCCCGCACAAGCGGTGGAGCATGTGGTTTAATTCGATGCAACGCGAAGAACCTTACCTGGGCTTGACATGTTACTTATCAACCTGAAAGGGAAGAAACCTCTAGCTTGCTAGAGGAGGTATCACAGGTGCTGCATGGCTGTCGTCAGCTCGTGCCG
Otu0298	0	0	18	0	0	0	1	0	0	0	0	0	0	0	1	19	1	20	k__Bacteria(100);p__Proteobacteria(100);c__Gammaproteobacteria(100);o__Alteromonadales(100);f__Colwelliaceae(100);g__Thalassomonas(100);unclassified(100);	GGATTAGATACCCTGGTAGTCCACGCCGTAAACGATGTCAACTAGCCGTCTGTGACCTTGAGTCGTGGGTGGCGTAGCTAACGCGCTAAGTTGACCGCCTGGGGAGTACGGCCGCAAGGTTAAAACTCAAATGAATTGACGGGGGCCCGCACAAGCGGTGGAGCATGTGGTTTAATTCGATGCAACGCGAAGAACCTTACCATCCCTTGACATCCAGAGAATTTTCTAGAGATAGAATTGTGCCTTCGGGAACTCTGTGACAGGTGCTGCATGGCTGTCGTCAGCTCGTGCCG
Otu0299	17	0	0	0	0	0	0	0	3	0	0	0	0	0	0	20	0	20	k__Bacteria(100);p__Bacteroidetes(100);c__Cytophagia(100);o__Cytophagales(100);f__Flammeovirgaceae(100);unclassified(100);unclassified(100);	GGATTAGATACCCTGGTAGTCCACGCTGTAAACGATGATCACTCGCTGTTGGCCGGTTACGGTCAGTGGCCAAGCGAAAGCGTTAAGTGATCCACCTGGGGAGTACGACCGCAAGGTTGAAACTCAAAGGAATTGACGGGGGTCCGCACAAGCGGTGGAGCATGTGGTTTAATTCGATGATACGCGAGGAACCTTACCTGGGCTAGAATGCGAGCGCTATCTTCAGAGATGAAGAGTTCTTCGGACGTGAAGCAAGGTGCTGCATGGCTGTCGTCAGCTCGTGCCG
Otu0300	0	0	0	0	1	11	5	3	0	0	0	0	0	0	0	20	0	20	k__Bacteria(100);p__Proteobacteria(100);c__Alphaproteobacteria(100);unclassified(100);unclassified(100);unclassified(100);unclassified(100);	GGATTAGATACCCTGGTAGTCCACGCCGTAAACGATGGGTGCTAGCTGTCGGCAGGCATGCTTGTCGGTGGCGCAGCTAACGCATTAAGCACCCCGCCTGGGGAGTACGGTCGCAAGATTAAAACTCAAAGGAATTGACGGGGGCCCGCACAAGCGGTGGAGCATGTGGTTTAATTCGAAGCAACGCGCAGAACCTTACCAACCCTTGACATACCTGTCGCAGCTACCAGAGATGGTAGCCTTCAGTTCGGCTGGACAGGATACAGGTGCTGCATGGCTGTCGTCAGCTCGTGTTG
Otu0301	0	0	0	0	1	0	0	0	0	18	0	1	0	0	0	20	0	20	k__Bacteria(100);p__Lentisphaerae(100);c__Lentisphaeria(100);o__Lentisphaerales(100);f__Arctic95B-10(100);unclassified(100);unclassified(100);	GGATTAGATACCCTGGTAGTCCTAGCCGTAAACGTTGTACACTAGGTGTAGGGGGAGTTGATCCCCTCTGCGCCCCAGCTAACGCGATAAGTGTACCGCCTGGGGAGTACGGCGGCAACGCTAAAACTCAAAGGAATTGACGGGGGCCCGCACAAGCGGTGGAGCATGTGGCTTAATTCGAGGCAACGCGAAGAACCTTACCTGGGTTTGACATATAGTGGACCGACCGTGAAAGCGGTTTTCCCTTCGGGGCTGCTATACAGATGCTGCATGGCTGTCGTCAGCTCGTGCCG
Otu0302	0	0	0	0	10	6	0	1	3	0	0	0	0	0	0	20	0	20	k__Bacteria(100);p__Proteobacteria(100);c__Alphaproteobacteria(100);o__Rhizobiales(100);unclassified(100);unclassified(100);unclassified(100);	GGATTAGATACCCTGGTAGTCCACGCCGTAAACGATGAGAGCTAGCCGTCGGGCAGTATACTGTTCGGTGGCGCAGCTAACGCATTAAGCTCTCCGCCTGGGGAGTACGGTCGCAAGATTAAAACTCAAAGGAATTGACGGGGGCCCGCACAAGCGGTGGAGCATGTGGTTTAATTCGAGGCAACGCGAAGAACCTTACCAGCCCTTGACATACCGATCGCGGATTACAGAGATGTTTTCCTTCATTTAGTTGGATTGGATACAGGTGCTGCATGGTTGTCGTCAGCTCGTGCCG
Otu0303	0	10	1	1	2	2	0	2	1	0	0	0	0	0	0	19	0	19	k__Bacteria(100);p__Proteobacteria(100);c__Gammaproteobacteria(100);o__Xanthomonadales(100);f__Sinobacteraceae(100);unclassified(100);unclassified(100);	GGATTAGATACCCTGGTAGTCCACGCCATAAACGATGAGAACTAGACGTTGAAGGGGTAAGCCCTCCAGTGTCGTAGCTAACGCGCTAAGTTCTCCGCCTGGGGAGTACGGCCGCAAGGTTGAAACTCAAAGGAATTGACGGGGACCCGCACAAGCGGTGGAGCATGTGGTTTAATTCGATGCAACGCGAAGAACCTTACCTGGTCTTGACATCCTGGGAATCCTGTAGAGATATGGGAGTGCCGCAAGGAACCCAGAGACAGGTGCTGCATGGCTGTCGTCAGCTCGTGCCG
Otu0304	0	0	0	0	0	0	0	0	19	0	0	0	0	0	0	19	0	19	k__Bacteria(100);p__Proteobacteria(100);c__Gammaproteobacteria(100);o__Thiotrichales(100);f__Piscirickettsiaceae(100);unclassified(100);unclassified(100);	GGATTAGATACCCTGGTAGTCCACGCCGTAAACGATGAGAACTTGATGTCGGGAGGGTCTGCCTCTCGGTGTCGGAGCTAACGCGTTAAGTTCTCCGCCTGGGGAGTACGGCCGCAAGGTTGAAACTCAAAGGAATTGACGGGGACCCGCACAAGCGGTGGAGCATGTGGTTTAATTCGATGCAACGCGAAGAACCTTACCTGCCCTTGACATCCTTGGAATCTCCCGGAGACGGGAGAGTGCCTTCGGGAACCGGGTGACAGGTGCTGCATGGCTGTCGTCAGCTCGTGCCG
Otu0305	5	0	0	0	0	0	3	2	0	9	0	0	0	0	0	19	0	19	k__Bacteria(100);p__Proteobacteria(100);c__Alphaproteobacteria(100);o__Rhodobacterales(100);f__Rhodobacteraceae(100);unclassified(100);unclassified(100);	GGATTAGATACCCTGGTAGTCCACACCGTAAACGATGAATGCCAGACGTCGGGTAGCATGCTATTCGGTGTCACACCTAACGGATTAAGCATTCCGCCTGGGGAGTACGGTCGCAAGATTAAAACTCAAAGGAATTGACGGGGGCCCGCACAAGCGGTGGAGCATGTGGTTTAATTCGAAGCAACGCGCAGAACCTTACCAACCCTTGACATCCTCATTTCGGATTCCAGAGATGGATTCTTTCAGTTCGGCTGGATGAGTGACAGGTGCTGCATGGCTGTCGTCAGCTCGTGCCG
Otu0306	0	0	0	0	2	11	3	2	1	0	0	0	0	0	0	19	0	19	k__Bacteria(100);p__Proteobacteria(100);c__Alphaproteobacteria(100);unclassified(100);unclassified(100);unclassified(100);unclassified(100);	GGATTAGATACCCTGGTAGTCCACGCCGTAAACGATGAGAGCTAGCCGTCAGGTAGTATACTACTTGGTGGCGCAGCTAACGCATTAAGCTCTCCGCCTGGGGAGTACGGTCGCAAGATTAAAACTCAAAGGAATTGACGGGGGCCCGCACAAGCGGTGGAGCATGTGGTTTAATTCGAGGCAACGCGAAGAACCTTACCAGCTCTTGACATTTGGATCGCGATTTCCGGAGACGGATTTCTTCAGTTCGGCTGGATCCAGGACAGGTGCTGCATGGTTGTCGTCAGCTCGTGCCG
Otu0307	0	0	0	0	4	10	1	4	0	0	0	0	0	0	0	19	0	19	k__Bacteria(100);p__Bacteroidetes(100);c__Saprospirae(100);o__Saprospirales(100);f__Saprospiraceae(100);unclassified(100);unclassified(100);	GGATTAGATACCCTGGTAGTCCACGCCCTAAACGATGCTAACTCGATGTTTGGGTCTTAGACTTGAGCATCCAAGCGAAAGCGTTAAGTTAGCCACCTGGGGAGTACGTTCGCAAGAATGAAACTCAAAGGAATTGACGGGGGTCCGCACAAGCGGTGGAGCATGTGGTTTAATTCGATGATACGCGAGGAACCTTACCTAGGCTATAATGCGCGTGCCGGTCCCTGAAAGGGGACTTTCCTTCGGGACACAAAGCAAGGTGCTGCATGGTTGTCGTCAGCTCGTGCCG
Otu0308	0	0	0	2	0	0	0	0	0	5	9	3	0	0	0	19	0	19	k__Bacteria(100);p__Bacteroidetes(100);c__Flavobacteriia(100);o__Flavobacteriales(100);unclassified(100);unclassified(100);unclassified(100);	GGATTAGATACCCTGGTAGTCCACGCCGTAAACGATGATTACTCGATATTTGGTTCAATTGAGGGCTGAGTGTCTAAGCGAAAGTGATAAGTAATCCACCTGGGGAGTACGTTCGCAAGAATGAAACTCAAAGGAATTGACGGGGGCCCGCACAAGCGGTGGAGCATGTGGTTTAATTCGATGATACGCGAGGAACCTTACCTAGTCTTAAATGTGCATTGAATAATTTAGAGATAGATTAGTCTTCGGACAGTGTTCAAGGTGCTGCATGGTTGTCGTCAGCTCGTGCCG
Otu0309	0	0	0	0	0	0	0	0	0	0	0	0	2	4	13	0	19	19	k__Bacteria(100);p__SAR406(100);c__AB16(100);o__Arctic96B-7(100);f__A714017(100);g__SHAG537(100);unclassified(100);	GGATTAGATACCCTGGTAGTCCACGCCGTAAACGATGAGTACTGGACGTCGGAAGATTTGACCCTTTCGGTGTCGTAGCTAACGCGCTAAGTACTCCGCCTGGGGACTACGGCCGCAAGGCTGAAACTCAAAGGAATTGACGGGGACCCGCACAAGCGGTGGAACATGTGGTTTAATTCGATGCAACGCGAAGAACCTTACCTGGGCTTGACATGTTAGTGAAAGTTCCGTGAAAGCGGAACCCTCTGCGAGCTTGCTCAAAGACACTTTCACAGGTGGTGCATGGCTGTCGTCAGCTCGTGCCG
Otu0310	0	0	0	0	0	3	0	0	0	0	0	0	0	16	0	3	16	19	k__Bacteria(100);p__Proteobacteria(100);c__Gammaproteobacteria(100);o__Thiotrichales(100);f__Piscirickettsiaceae(100);unclassified(100);unclassified(100);	GGATTAGATACCCTGGTAGTCCACGCCGTAAACGATGAGAACTAGACGTTGGGAAGGGATGCTTCTCAGTGTCGCAGCTAACGCATTAAGTTCTCCGCCTGGGGAGTACGACCGCAAGGTTGAAACTCAAAGGAATTGACGGGGACCCGCACAAGCGGTGGAGCATGTGGTTTAATTCGATGATACGCGAAGAACCTTACCTGCTTTTGACATACTTGGAACCTCTCAGAGATGAGAGGGTGCTTTTGAACCAAGATACAGGTGCTGCATGGCTGTCGTCAGCTCGTGCCG
Otu0311	15	0	0	1	0	0	3	0	0	0	0	0	0	0	0	19	0	19	k__Bacteria(100);p__Nitrospirae(100);c__Nitrospira(100);o__Nitrospirales(100);f__Nitrospiraceae(100);unclassified(100);unclassified(100);	GGATTAGATACCCTGGTAGTCCACGCCCTAAACGATGGGCACTAAGTGTCGGCGGGTTACCGCCGGTGCCGCAGCTAACGCAGTAAGTGCCCCGCCTGGGGAGTACGGCCGCAAGGTTGAAACTCAAAGGAATTGACGGGGGCCCGCACAAGCGGTGGAGCATGTGGTTTAATTCGACGCAACGCGAAGAACCTTACCCAGGTTGGACATGCTCGCGGAAAAGCCTGAAAGGGTAAAGACCCCGTAAGGGGTGCGAGCTCAGGTGCTGCATGGCTGTCGTCAGCTCGTGCCG
Otu0312	5	0	0	0	5	7	1	0	1	0	0	0	0	0	0	19	0	19	k__Bacteria(100);p__Proteobacteria(100);c__Deltaproteobacteria(100);o__Entotheonellales(100);f__Entotheonellaceae(100);g__Candidatus_Entotheonella(100);unclassified(100);	GGATTAGATACCCTGGTAGTCCACGCCGTAAACGATGGGCACTAGGTGTCGGCGGTTCTTAATCCGTCGGTGCCGGCGCTAACGCAGTAAGTGCCCCGCCTGGGGAGTACGGTCGCAAGGCTGAAACTCAAACGAATTGACGGGGGCCCGCACAAGCGGTGGAGCATGTGGTTTAATTCGACGCAACGCGAAGAACCTTACCTAGGTTTGACATGCATTGGACTGCCGGTGAAAGCCGGTTTCCCTTCGGGGCTGATGCACAGGTGCTGCATGGCTGTCGTCAGCTCGTGCCG
Otu0313	0	0	0	0	2	15	1	1	0	0	0	0	0	0	0	19	0	19	k__Bacteria(100);p__Proteobacteria(100);c__Alphaproteobacteria(100);o__Rhodospirillales(100);f__Rhodospirillaceae(100);unclassified(100);unclassified(100);	GGATTAGATACCCTGGTAGTCCACGCCGTAAACGATGTGTGCTAGCCGTTGGGGCCCTTAGGGTTTCGGTGGCGCAGCTAACGCGTTAAGCACACCGCCTGGGGAGTACGGCCGCAAGGTTAAAACTCAAAGGAATTGACGGGGGCCCGCACAAGCGGTGGAGCATGTGGTTTAATTCGAAGCAACGCGCAGAACCTTACCAGCCCTTGACATCCCGGTCGCGGGGAGCAGAGACGCTCTCTTTCAGTTCGGCTGGACCGGAGACAGGTGCTGCATGGCTGTCGTCAGCTCGTGCCG
Otu0314	0	0	0	0	2	1	0	0	16	0	0	0	0	0	0	19	0	19	k__Bacteria(100);p__Proteobacteria(100);c__Gammaproteobacteria(100);o__Thiotrichales(100);f__Piscirickettsiaceae(100);unclassified(100);unclassified(100);	GGATTAGATACCCTGGTAGTCCACGCCGTAAACGATGAGAACTAGATGTCGGGAGGATTTGCCTTTCGGTGTCGCAGCTAACGCGTTAAGTTCTCCGCCTGGGGAGTACGCCGGCAACGGTAAAACTCAAAGGAATTGACGGGGACCCGCACAAGCGGTGGAGCATGTGGTTTAATTCGATGCAACGCGAAGAACCTTACCTGCCCTTGACATTGACAGAACCCTCTAGAGATAGAGGGGTGCTTCGGCCTGGAAAACAGGTGCTGCATGGCTGTCGTCAGCTCGTGCCG
Otu0315	14	0	0	0	0	2	0	0	1	1	0	0	0	0	0	18	0	18	k__Bacteria(100);p__Bacteroidetes(100);c__Saprospirae(100);o__Saprospirales(100);f__Saprospiraceae(100);unclassified(100);unclassified(100);	GGATTAGATACCCTGGTAGTCCACGCCCTAAACGATGCTTACTCGATATGGGACTTTCGGGTTCCGTGTCCAAGGGAAACCGTTAAGTAAGCCACCTGGGGAGTACGTTCGCAAGAATGAAACTCAAAGGAATTGACGGGGGTCCGCACAAGCGGTGGAGCATGTGGTTTAATTCGATGATACGCGAGGAACCTTACCTGGGCTCGAACGCTACCGGCCAGTCTATGAAAGTAGATTTTCCTTCGGGACTGGTAGTGAGGTGCTGCATGGTTGTCGTCAGCTCGTGCCG
Otu0316	0	0	0	0	9	3	5	0	0	0	0	1	0	0	0	18	0	18	k__Bacteria(100);p__Tenericutes(100);c__Mollicutes(100);o__Mycoplasmatales(100);f__Mycoplasmataceae(100);g__Mycoplasma(100);unclassified(100);	GGATTAGATACCCTGGTAGTCCACGCCGTAAACGATGATCGTTAGCTGGTGGAATATTCACTGGCGCAGCTAACGCTTTAAACGATCCGCCTGAGTAGTATGCTCGCAAGAGTGAAACTTAAAGGAATTGACGGGGACCCGCACAAGCGGTGGAGCATGTGGTTTAATTTGAAGATACGCGGAGAACCTTACCCACTTTTGACATCTTTTGCAAAGCTATAGAGATATAGTGGAGGTTAACAAAATGACAGATGGTGCATGGTTGTCGTCAGCTCGTGCCG
Otu0317	0	0	11	0	3	4	0	0	0	0	0	0	0	0	0	18	0	18	k__Bacteria(100);p__Proteobacteria(100);c__Betaproteobacteria(100);o__Burkholderiales(100);f__Comamonadaceae(100);g__Acidovorax(100);unclassified(100);	GGATTAGATACCCTGGTAGTCCACGCCCTAAACGATGTCAACTGGTTGTTGGGTCTTCACTGACTCAGTAACGAAGCTAACGCGTGAAGTTGACCGCCTGGGGAGTACGGCCGCAAGGTTGAAACTCAAAGGAATTGACGGGGACCCGCACAAGCGGTGGATGATGTGGTTTAATTCGATGCAACGCGAAAAACCTTACCCACCTTTGACATGTACGGAATCCTTTAGAGATAGAGGAGTGCTCGAAAGAGAGCCGTAACACAGGTGCTGCATGGCTGTCGTCAGCTCGTGCCG
Otu0318	2	0	0	14	0	2	0	0	0	0	0	0	0	0	0	18	0	18	k__Bacteria(100);p__Proteobacteria(100);c__Gammaproteobacteria(100);o__Vibrionales(100);f__Pseudoalteromonadaceae(100);g__Pseudoalteromonas(100);s__luteoviolacea(89);	GGATTAGATACCCTGGTAGTCCACGCCGTAAACGATGTCTACTAGGAGCTGGGGTCTTCGGACAACTTTTCCAAAGCTAACGCATTAAGTAGACCGCCTGGGGAGTACGGCCGCAAGGTTAAAACTCAAATGAATTGACGGGGGCCCGCACAAGCGGTGGAGCATGTGGTTTAATTCGATGCAACGCGAAGAACCTTACCTACACTTGACATACAGAGAACTTACTAGAGATAGTTTGGTGCCTTCGGGAACTCTGATACAGGTGCTGCATGGCTGTCGTCAGCTCGTGCCG
Otu0319	1	8	0	9	0	0	0	0	0	0	0	0	0	0	0	18	0	18	k__Bacteria(100);p__Proteobacteria(100);c__Gammaproteobacteria(100);unclassified(100);unclassified(100);unclassified(100);unclassified(100);	GGATTAGATACCCTGGTAGTCCACGCTGTAAACGATGAATACTAGCTGTTGGTGCTGTAGAGGCATAAGTGGCGAAGCAAACGCGCTAAGTATTCCGCCTGGGGAGTACGGCCGCAAGGTTAAAACTCAAAGGAATTGACGGGGGCCCGCACAAGCGGTGGAGCATGTGGTTTAATTCGATGCAACGCGAAGAACCTTACCTACTCTTGACATACTTGGAATCTGGTAGAGATACCGGAGTGCCTTCGGGAATCAAGATACAGGTGCTGCATGGCTGTCGTCAGCTCGTGCCG
Otu0320	3	6	0	0	0	3	2	0	2	0	0	0	1	1	0	16	2	18	k__Bacteria(100);p__Proteobacteria(100);c__Alphaproteobacteria(100);o__Rhodospirillales(100);f__Rhodospirillaceae(100);unclassified(100);unclassified(100);	GGATTAGATACCCTGGTAGTCCACGCCGTAAACGATGAGTGCTAGATGTCGGGAAACCTAGTTTTTCGGTGTCGCAGCTAACGCATTAAGCACTCCGCCTGGGGAGTACGGCCGCAAGGTTAAAACTCAAAGGAATTGACGGGGGCCCGCACAAGCGGTGGAGCATGTGGTTTAATTCGACGCAACGCGAAGAACCTTACCAGCCCTTGACATGGGGGTCGCGGATTCCAGAGATGGATTCCTTCAGTTCGGCTGGACCCCACACAGGTGCTGCATGGCTGTCGTCAGCTCGTGCCG
Otu0321	0	0	0	0	0	2	0	1	15	0	0	0	0	0	0	18	0	18	k__Bacteria(100);p__Proteobacteria(100);c__Deltaproteobacteria(100);o__Syntrophobacterales(100);f__Syntrophobacteraceae(100);unclassified(100);unclassified(100);	GGATTAGATACCCTGGTAGTCCACGCCGTAAACGATGGGTACTAGGTGCTTGGGGTATTGACCCCCTGGGTGCCGTAGCTAACGCGTTAAGTACCCCGCCTGGGGAGTACGGCCGCAAGGTTAAAACTCAAAGGAATTGACGGGGGCCCGCACAAGCGGTGGAGCATGTGGTTTAATTCGACGCAACGCGAAGAACCTTACCTGGGCTAGACAACGGTGGCCCGCTCTGGAAACAGAGTTTTCCCTTCGGGGACTGCCGGTTCAGGTGCTGCATGGCTGTCGTCAGCTCGTGCCG
Otu0322	0	0	0	4	0	0	0	0	0	0	3	11	0	0	0	18	0	18	k__Bacteria(100);unclassified(100);unclassified(100);unclassified(100);unclassified(100);unclassified(100);unclassified(100);	GGATTAGATACCCTGGTAGTCCACGCTGTAAACGATGGATGCTAGATGTATGAGGAATCGACCCCTTTTGCATCGTAGCTAACGCATTAAGTATCCCGCCTGGGGAGTACGGTCGCAAGATTAAAACTCAAAGGAATTGACGGGGGCCCGCACAAGCGGTGGAACATGTGGTTTAATTCGATGCAACGCGCAGAACCTTACCTGGGTTTGACATCCTTTGATGGTCTTAGAGATAAGACGTTCCCTCGGGACAGAGAGACAGGTGCTGCATGGCTGTCGTCAGCTCGTGCCG
Otu0323	12	0	2	0	0	0	0	0	2	0	2	0	0	0	0	18	0	18	k__Bacteria(100);p__Proteobacteria(100);c__Alphaproteobacteria(100);unclassified(100);unclassified(100);unclassified(100);unclassified(100);	GGATTAGATACCCTGGTAGTCCACGCCGTAAACGATGTGTGCTAGCCGTTGGGGTACATCAGTACTTCGGTGGCGCAGTTAACGCGTTAAGCACACCGCCTGGGGAGTACGGTCGCAAGATTAAAACTCAAAGGAATTGACGGGGGCCCGCACAAGCGGTGGAGCATGTGGTTTAATTCGAAGCAACGCGCAGAACCTTACCAGCTCTTGACATGGGGGTTATGGGTCTTGGAGACAGGACCCTTCAGTTCGGCTGGGCCCCGCACAGGTGCTGCATGGCTGTCGTCAGCTCGTGCCG
Otu0324	18	0	0	0	0	0	0	0	0	0	0	0	0	0	0	18	0	18	k__Bacteria(100);p__Bacteroidetes(100);c__Cytophagia(100);o__Cytophagales(100);f__Amoebophilaceae(100);g__Candidatus_Cardinium(95);unclassified(95);	GGATTAGATACCCTGGTAGTCCACGCTGTAAACGATGATCACTCGATATATACGTTATCCGTGTGTGTCCAAGCGAAAGCATTAAGTGATCCACCTGGGGAGTATGCTCGCAAGAGTAAAACTCAAAGGAATTGACGGGGGTCCGCACAAGCGGTGGAGTATGTGGTTTAATTCGATAATACGCGAGGAACCTTACCTGGGCTAGAATGTTTCTGAAAACTCGAGAAATCGAGCCTTCCTTCGGGACAGAATACAAGGTGTTGCATGGCTGTCGTCAGCTCGTGCCG
Otu0325	0	0	0	7	0	0	0	0	0	11	0	0	0	0	0	18	0	18	k__Bacteria(100);p__Verrucomicrobia(100);c__Verruco-5(100);o__LD1-PB3(100);unclassified(100);unclassified(100);unclassified(100);	GGATTAGATACCCTGGTAGTCCCAGCCGTAAACGTTGTGTACTTGGTGTGGGAGGAATTATCCCCTTCCGCGCCGGAGCTAACGCGTTAAGTACACCGCCTGGGGAGTACGGTCGCAAGACTAAAACTCAAAGGAATTGACGGGGGCCCGCACAAGCGGTGGAGCATGTGGCTTAATTCGATGCAACGCGAAGAACCTTACCAGGGCTTGACATGCCCGTCGTACCTTTCCGAAAGGATTGGGTCAGCTCGGCTGGACGGTGCACAGGTGCTGCATGGCTGTCGTCAGCTCGTGCCG
Otu0326	1	0	0	0	2	0	0	0	13	2	0	0	0	0	0	18	0	18	k__Bacteria(100);p__Proteobacteria(100);c__Alphaproteobacteria(100);unclassified(100);unclassified(100);unclassified(100);unclassified(100);	GGATTAGATACCCTGGTAGTCCACGCCGTAAACGATGAGCGCTAGACGTCGGCAGGCATGCCTGTCGGTGTCGCAGCTAACGCATTAAGCGCTCCGCCTGGGGAGTACGGCCGCAAGGTTAAAACTCAAAGGAATTGACGGGGGCCCGCACAAGCGGTGGAGCATGTGGTTTAATTCGAAGCAACGCGCAGAACCTTACCACCCCTTGACATCCCGCGCTAAGCCGAGAGATCGGCCCTCCCTTCGGGGCGCGGTGACAGGTGCTGCATGGCTGTCGTCAGCTCGTGCCG
Otu0327	0	11	0	0	0	6	0	1	0	0	0	0	0	0	0	18	0	18	k__Bacteria(100);p__Firmicutes(100);c__Bacilli(100);o__Lactobacillales(100);f__Lactobacillaceae(100);g__Lactobacillus(100);s__iners(100);	GGATTAGATACCCTGGTAGTCCATGCCGTAAACGATGAGTGCTAAGTGTTGGGAGGTTTCCGTCTCTCAGTGCTGCAGCTAACGCATTAAGCACTCCGCCTGGGGAGTACGACCGCAAGGTTGAAACTCAAAGGAATTGACGGGGGCCCGCACAAGCGGTGGAGCATGTGGTTTAATTCGAAGCAACGCGAAGAACCTTACCAGGTCTTGACATCCATAGCCAGTCTAAGAGATTAGATGTTCCCTTCGGGGACTATGGGACAGGTGGTGCATGGCTGTCGTCAGCTCGTGCCG
Otu0328	0	5	0	0	2	5	0	0	0	0	0	0	1	2	3	12	6	18	k__Bacteria(100);p__Planctomycetes(100);c__Planctomycetia(100);o__Pirellulales(100);f__Pirellulaceae(100);unclassified(100);unclassified(100);	GGATTAGATACCCTGGTAGTCCTAGCTGTAAACGATGAGCACTTGATGGGAGAGGTCCCCATGCCTTTCCGGTCGAAGCGAAAGTGTTAAGTGCTCCGCCTGGGGAGTATGGTCGCAAGGCTGAAACTCAAAGGAATTGACGGGGGCTCACACAAGCGGTGGAGGATGTGGCTTAATTCGAGGCTACGCGAAGAACCTTATCCTGGTCTTGACATGCTTGGATGTGCCGCCTGAAAGGGATGGTCACTGCCTTCGGGTGAAACAAGCACAGGTGCTGCATGGCTGTCGTCAGCTCGTGCCG
Otu0329	10	0	0	0	1	5	0	0	0	0	2	0	0	0	0	18	0	18	k__Bacteria(100);unclassified(100);unclassified(100);unclassified(100);unclassified(100);unclassified(100);unclassified(100);	GGATTAGATACCCTGGTAGTCCACGCCGTAAACGATGGGTACTAAGTGTCGGCAGATTACTGTCGGTGCCGCAGCTAACGCAGTAAGTACCCCGCCTGGGGAGTACGGCCGCAAGGTTGAAACTCAAAGGAATTGACGGGGGCCCGCACAAGCGGTGGAGCATGTGGTTTAATTCGACGCAACGCGAAGAACCTTACCCAGGTTAGACACGCTTGTATTAGGAACTTGAAAGAGTGACGAGTCCTTCGGGACAGCTTGCGCAGGTGCTGCATGGCTGTCGTCAGCTCGTGCCG
Otu0330	3	0	0	0	4	11	0	0	0	0	0	0	0	0	0	18	0	18	k__Bacteria(100);p__Proteobacteria(100);c__Alphaproteobacteria(100);o__Rhodospirillales(100);f__Rhodospirillaceae(100);unclassified(100);unclassified(100);	GGATTAGATACCCTGGTAGTCCACGCCGTAAACGATGTGTGCTAGCCGTTGGGGCTTTGAGCTTCGGTGGCGCAGCTAACGCGATAAGCACACCGCCTGGGGAGTACGGTCGCAAGATTAAAACTCAAAGGAATTGACGGGGGCCCGCACAAGCGGTGGAGCATGTGGTTTAATTCGAAGCAACGCGCAGAACCTTACCAGCCCTTGACATGGGCGTCGCGGGTCTCAGAGATGGGATCTTTCAGTTCGGCTGGACGCCACACAGGTGCTGCATGGCTGTCGTCAGCTCGTGCCG
Otu0331	0	0	0	0	0	0	0	0	0	0	0	0	9	0	8	0	17	17	k__Bacteria(100);p__Proteobacteria(100);c__Alphaproteobacteria(100);o__Sphingomonadales(100);f__Sphingomonadaceae(100);g__Sphingobium(100);unclassified(100);	GGATTAGATACCCTGGTAGTCCACGCCGTAAACGATGATAACTAGCTGCCGGGGCACATGGTGTTTCGGTGGCGCAGCTAACGCATTAAGTTATCCGCCTGGGGAGTACGGTCGCAAGATTAAAACTCAAAGGAATTGACGGGGGCCTGCACAAGCGGTGGAGCATGTGGTTTAATTCGAAGCAACGCGCAGAACCTTACCAACGTTTGACATCCTCATCGCGATTTCCAGAGATGGATTTCTTCAGTTCGGCTGGATGAGTGACAGGTGCTGCATGGCTGTCGTCAGCTCGTGCCG
Otu0332	4	0	0	8	0	5	0	0	0	0	0	0	0	0	0	17	0	17	k__Bacteria(100);p__Actinobacteria(100);c__Acidimicrobiia(100);o__Acidimicrobiales(100);f__wb1_P06(100);unclassified(100);unclassified(100);	GGATTAGATACCCTGGTAGTCCATGCCGTAAACGGTGGGCACTAGGTGTGGGGTCTTCTTAACGGATTCCGTGCCGTAGCTAACGCATTAAGTGCCCCGCCTGGGGAGTACGGCCGCAAGGCTAAAACTCAAAGGAATTGACGGGGGCCCGCACAAGCGGCGGAGCATGTTGCTTAATTCGAGGCAACGCGAAGAACCTTACCTGGGTTTGACATTTACGGAAAAGCCATAGAGATATGGTGTCCTTCGGGGCCGTAAACAGGTGGTGCATGGCTGTCGTCAGCTCGTGCCG
Otu0333	14	0	0	0	0	0	0	0	0	3	0	0	0	0	0	17	0	17	k__Bacteria(100);p__Caldithrix(100);c__KSB1(100);o__Ucn15732(100);unclassified(100);unclassified(100);unclassified(100);	GGATTAGATACCCTGGTAGTCCACGCTGTAAACGATGGGCACTAGGTGTTGGTCATTTAATGATCGGTGCCGAAGCTAACGCATTAAGTGCCCCGCCTGGGAAGTACGACCGCAAGGTTGAAACTCAAAGGAATTGACGGGGGCCCGCACAAGCGGTGGAGCATGTGGTTTAATTCGATGCAACGCGAAGAACCTTACCTGGGCTTGACATGCTGGTTACCAACCTGAAAGGGAAGGGACCCCGGCTTGCCGGGGAGCCAGCACAGGTGCTGCATGGCTGTCGTCAGCTCGTGCCG
Otu0334	0	0	0	0	0	5	1	6	0	0	5	0	0	0	0	17	0	17	k__Bacteria(100);p__Bacteroidetes(100);c__Saprospirae(100);o__Saprospirales(100);f__Saprospiraceae(100);unclassified(100);unclassified(100);	GGATTAGATACCCTGGTAGTCCACGCCCTAAACGATGCTAACTCGATGTTTGGGTTATAGACTTGAGCATCCAAGCGAAAGCGTTAAGTTAGCCACCTGGGGAGTACGTTCGCAAGAATGAAACTCAAAGGAATTGACGGGGGTCCGCACAAGCGGTGGAGCATGTGGTTTAATTCGATGATACGCGAGGAACCTTACCTGGGCTCGAATGGTACAGGACGGCATTGTGAAAGCGATGCTTCCTTCGGGCTTGTATCAAGGTGCTGCATGGTTGTCGTCAGCTCGTGCCG
Otu0335	1	0	0	0	0	4	1	2	9	0	0	0	0	0	0	17	0	17	k__Bacteria(100);p__Planctomycetes(100);c__Pla3(100);unclassified(100);unclassified(100);unclassified(100);unclassified(100);	GGATTAGATACCCTGGTAGTCCTAGCCGTAAACGATGGGCACTAAGTAGCGGGGCTCCCAAGGCCTCGCTGCCGGAGCTAATGTGTTAAGTGCCCCGCCTGGGGAGTATGGTCGCAAGGCTAAAACTCAAAGGAATTGACGGGGGCTCACACAAGCGGTGGAGCATGTTGTTTAATTCGATGCAACGCGAAGAACCTTACCTGGGCTTGACATGTAAGTAGTACCAAACCGAAAGGGGCGGGACCTTCTTTGAAGGAGCTTACACAGGTATTGCATGGCTGTCGTCAGCTCGTGCCG
Otu0336	2	0	0	0	2	2	0	0	1	0	10	0	0	0	0	17	0	17	k__Bacteria(100);p__Acidobacteria(100);c__RB25(100);unclassified(100);unclassified(100);unclassified(100);unclassified(100);	GGATTAGATACCCTGGTAGTCCACGCTGTAAACGTTGAACACTTGGTGTTGCGGGTATCGACCCCTGCAGTGCCGAAGCTAACGCATTAAGTGTTCCGCCTGGGGAGTACGGTCGCAAGGCTGAAACTCAAAGGAATTGACGGGGGCCCGCACAAGCGGTGGAGCATGTGGTTTAATTCGACGCAACGCGAAGAACCTTACCTGGGTTTAAATTGCGATGGACCGCTCCAGAGATGGAGTTTCCTTTCGGGGCTGTCGTGAAGGTGCTGCATGGCTGTCGTCAGCTCGTGCCG
Otu0337	2	0	0	0	2	12	1	0	0	0	0	0	0	0	0	17	0	17	k__Bacteria(100);p__Actinobacteria(100);c__Acidimicrobiia(100);o__Acidimicrobiales(100);f__JdFBGBact(100);unclassified(100);unclassified(100);	GGATTAGATACCCTGGTAGTCCACGCCGTAAACGGTGGGCACTAGGTGTGGGGACTTTCAACGGTTTCCGTGCCGAAGCTAACGCATTAAGTGCCCCGCCTGGGGAGTACGGCCGCAAGGCTAAAACTCAAAGGAATTGACGGGGGCCCGCACAAGCGGCGGAGCATGTTGCTTAATTCGAGGCAACGCGAAGAACCTTACCTGGGTTTGACATGTACCGAAAAGCCATAGAGATATGGTGTCCTTCGGGGCGGTACACAGGTGGTGCATGGCTGTCGTCAGCTCGTGCCG
Otu0338	0	7	2	5	0	3	0	0	0	0	0	0	0	0	0	17	0	17	k__Bacteria(100);p__Proteobacteria(100);c__Alphaproteobacteria(100);o__Rhizobiales(100);f__Bradyrhizobiaceae(100);unclassified(100);unclassified(100);	GGATTAGATACCCTGGTAGTCCACGCCGTAAACGATGAATGCCAGCCGTTAGTGGGTTTACTCACTAGTGGCGCAGCTAACGCTTTAAGCATTCCGCCTGGGGAGTACGGTCGCAAGATTAAAACTCAAAGGAATTGACGGGGGCCCGCACAAGCGGTGGAGCATGTGGTTTAATTCGACGCAACGCGCAGAACCTTACCAGCCCTTGACATGTCCAGGACCGGTCGCAGAGATGTGACCCTCTCTTCGGAGCCTGGAACACAGGTGCTGCATGGCTGTCGTCAGCTCGTGCCG
Otu0339	0	0	4	0	0	0	0	0	0	0	0	0	7	2	4	4	13	17	k__Bacteria(100);unclassified(100);unclassified(100);unclassified(100);unclassified(100);unclassified(100);unclassified(100);	GGATTAGATACCCTGGTAGTCCACGCTGTAAACGATGGGCACTAAGTGTCGGCAGATTACTGTCGGTGCCGCAGCTAACGCATTAAGTGCCCCGCCTGGGGAGTACGGTCGCAAGATTGAAACTCAAAGGAATTGACGGGGGCCCGCACAAGCGGTGGAGCATGTGGTTTAATTCGACGCAACGCGAAGAACCTTACCCAGGTTAGACACGCTTGTATTAGGAACCCGAAAGGGTGACGAGTCCTTCGGGACAGCTTGCGCAGGTGCTGCATGGCTGTCGTCAGCTCGTGCCG
Otu0340	1	10	0	0	2	4	0	0	0	0	0	0	0	0	0	17	0	17	k__Bacteria(100);p__Proteobacteria(100);c__Alphaproteobacteria(100);unclassified(100);unclassified(100);unclassified(100);unclassified(100);	GGATTAGATACCCTGGTAGTCCACGCCGTAAACGATGTGTGCTAGCCGTTGGGGTACGTCAGTACTTCGGTGGCGCAGTTAACGCGTTAAGCACACCGCCTGGGGAGTACGGTCGCAAGATTAAAACTCAAAGGAATTGACGGGGGCCCGCACAAGCGGTGGAGCATGTGGTTTAATTCGAAGCAACGCGCAGAACCTTACCAGCCCTTGACATGGGGGTTATGGGACCTGGAGACAGGTTCCTTCAGTTCGGCTGGGCCCCGCACAGGTGCTGCATGGCTGTCGTCAGCTCGTGCCG
Otu0341	0	0	0	0	0	0	0	0	0	0	0	0	7	7	3	0	17	17	k__Bacteria(100);unclassified(100);unclassified(100);unclassified(100);unclassified(100);unclassified(100);unclassified(100);	GGATTAGATACCCTGGTAGTCCATGCTGTAAACGATGAGTGCTAGATATTAGAAATTTATTTCTAGTGTCGAAGCTAACGCGTTAAGCACTCCGCCTGGGGAGTACGGCCGCAAGGCTAAAACTCAAATGAATTGACGGGGACCCGCACAAGCAGTGGAGCATGTGGTTTAATTCGACGCTACGCGAAGAACCTTACCAGCTCTTGACATGCTAGGTTATAGATTTAAGAGATTAAATTTTTCAGTTCGGCTGGGCTTAGTACAGGTGCTGCATGGCTGTCGTCAGCTCGTGCCG
Otu0342	0	0	0	2	3	1	0	5	0	0	0	0	3	2	1	11	6	17	k__Bacteria(100);p__Proteobacteria(100);c__Deltaproteobacteria(100);o__NB1-j(100);f__NB1-i(100);unclassified(100);unclassified(100);	GGATTAGATACCCTGGTAGTCCACGCCGTAAACGTTGGGTGCTAGGTGTCGCGGGTATTGACCCCTGCGGTGCCGTCGCTAACGCATTTAGCACCCCGCCTGGGGAGTACGGTCGCAAGACTAAAACTCAAAGGAATTGACGGGGGCCCGCACAAGCGGTGGAGCATGTGGTTTAATTCGAAGCAACGCGCAGAACCTTACCTGGGTTTGACATCTGGGGAACCTCTTCGAAAGTTGAGGGTGCCTTCGGGAACCCCAAGACAGGTGCTGCATGGCTGTCGTCAGCTCGTGCCG
Otu0343	2	0	0	0	3	0	0	0	0	0	1	11	0	0	0	17	0	17	k__Bacteria(100);p__Actinobacteria(100);c__Acidimicrobiia(100);o__Acidimicrobiales(100);f__SC3-41(100);unclassified(100);unclassified(100);	GGATTAGATACCCTGGTAGTCCACGCCGTAAACGTTGGGCACTAGGTGTGGGGATTTATCAACGATCTCCGCGCCGTCGCTAACGCATTAAGTGCCCCGCCTGGGGAGTACGGCCGCAAGGCTAAAACTCAAAGGAATTGACGGGGGCCCGCACAAGCGGCGGAGCATGTTGCTTAATTCGAGGCAACGCGAAGAACCTTACCTGGGTTTGACATGTACCGGATAGCCATAGAGATATGGTTTCCTTCGGGTCGGTACACAGGTGGTGCATGGCTGTCGTCAGCTCGTGCCG
Otu0344	0	0	16	1	0	0	0	0	0	0	0	0	0	0	0	17	0	17	k__Bacteria(100);p__Proteobacteria(100);c__Gammaproteobacteria(100);o__Oceanospirillales(100);f__Oleiphilaceae(77);unclassified(77);unclassified(77);	GGATTAGATACCCTGGTAGTCCACGCCGTAAACGATGTCTACTAGCCGTTGGGGAACTTGATTCCTCAGTGGTGCAGCTAACGCAATAAGTAGACCGCCTGGGGAGTACGGCCGCAAGGTTAAAACTCAAATGAATTGACGGGGGCCCGCACAAGCGGTGGAGCATGTGGTTTAATTCGATGCAACGCGAAGAACCTTACCAGGTCTTGACATCCTGCGAATTTTCTAGAGATAGATTAGTGCCTTCGGGAGCGCAGTGACAGGTGCTGCATGGCTGTCGTCAGCTCGTGTTG
Otu0345	1	0	0	0	3	12	0	1	0	0	0	0	0	0	0	17	0	17	k__Bacteria(100);p__Proteobacteria(100);c__Deltaproteobacteria(100);o__NB1-j(100);f__NB1-i(89);unclassified(89);unclassified(89);	GGATTAGATACCCTGGTAGTCCACGCCGTAAACGTTGGGTGCTAGGCGTCGCGGGTATTGACCCCTGCGGTGCCGCAGTTAACGCATTAAGCACCCCGCCTGGGGAGTACGGTCGCAAGGCTAAAACTCAAAGGAATTGACGGGGGCCCGCACAAGCGGTGGAGCATGTGGTTTAATTCGAAGCAACGCGCAAAACCTTACCTGGGTTTGACATCTGGGGAATCTCCTGGAAACAGGAGAGTGCCTTCGGGAGCCCCAAGACAGGTGCTGCATGGCTGTCGTCAGCTCGTGCCG
Otu0346	0	8	1	2	1	0	0	0	0	0	0	4	0	1	0	16	1	17	k__Bacteria(100);p__Proteobacteria(100);c__Alphaproteobacteria(100);o__Rhodobacterales(100);f__Rhodobacteraceae(100);unclassified(100);unclassified(100);	GGATTAGATACCCTGGTAGTCCACACCGTAAACGATGAATGCCAGACGTCGGGCAGTTTACTGCTTCGGTGTCACACCTAACGGATTAAGCATTCCGCCTGGGGAGTACGGTCGCAAGATTAAAACTCAAAGGAATTGACGGGGGCCCGCACAAGCGGTGGAGCATGTGGTTTAATTCGAAGCAACGCGCAGAACCTTACCAACCCTTGACATCCTGTGCCAACCTCAGAGATGAGGCGTTCCCTTCGGGGACGCAGAGACAGGTGCTGCATGGCTGTCGTCAGCTCGTGCCG
Otu0347	0	0	3	10	0	3	0	0	0	0	0	1	0	0	0	17	0	17	k__Bacteria(100);p__Proteobacteria(100);c__Alphaproteobacteria(100);o__Sphingomonadales(100);f__Sphingomonadaceae(100);g__Sphingomonas(100);s__yabuuchiae(100);	GGATTAGATACCCTGGTAGTCCACGCCGTAAACGATGATAACTAGCTGTCCGGGCACTTGGTGCTTGGGTGGCGCAGCTAACGCATTAAGTTATCCGCCTGGGGAGTACGGCCGCAAGGTTAAAACTCAAAGGAATTGACGGGGGCCTGCACAAGCGGTGGAGCATGTGGTTTAATTCGAAGCAACGCGCAGAACCTTACCAGCGTTTGACATGTCCGGACGATTTCCAGAGATGGATTTCTTCCCTTCGGGGACTGGAACACAGGTGCTGCATGGCTGTCGTCAGCTCGTGCCG
Otu0348	12	0	0	0	2	3	0	0	0	0	0	0	0	0	0	17	0	17	k__Bacteria(100);p__Acidobacteria(100);c__Sva0725(100);o__Sva0725(100);unclassified(100);unclassified(100);unclassified(100);	GGATTAGATACCCTGGTAGTCCACACTGTAAACGATGAGCACTCGGTGCCGCGGGTGTCGACCCCTGCGGTGCCTTAGGAAACCCGTTAAGTGCTCCGCCTGGGGAGTACGGTCGCAAGGCTGAAACTCAAAGGAATTGACGGGGGCCCGCACAAGCGGTGGAGCATGTGGTTTAATTCGATGCAACGCGCAGAACCTTACCTGGGCTTGAACTGTGGCGGCCCGCTCTGGAAACAGGGCTTTCCCTTCGGGGACCGCTTCAGAGGTGCTGCATGGCTGTCGTCAGCTCGTGCCG
Otu0349	15	0	0	0	0	0	0	0	0	0	2	0	0	0	0	17	0	17	k__Bacteria(100);p__Tenericutes(100);c__Mollicutes(100);o__Mycoplasmatales(100);f__Mycoplasmataceae(100);g__Mycoplasma(100);unclassified(100);	GGATTAGATACCCTGGTAGTCCACGCCGTAAACGATGATCATTAGCTGGTGGAAGATTCACTGGCGCAGCTAACGCGTTAAATGATCCGCCTGAGTAGTATGCTCGCAAGAGTGAAACTTAAAGGAATTGACGGGGACCCGCACAAGCGGTGGAGCATGTGGTTTAATTTGAAGATACGCGGAGAACCTTACCCTCTCTTGACATCTCTTGCAAAGGCTTGGAGACAAGCTGGAGGTTAACAAGATGACAGATGGTGCATGGTTGTCGTCAGCTCGTGCCG
Otu0350	0	0	3	0	0	0	0	0	14	0	0	0	0	0	0	17	0	17	k__Bacteria(100);p__Proteobacteria(100);c__Alphaproteobacteria(100);o__Rhodospirillales(100);f__Rhodospirillaceae(100);unclassified(100);unclassified(100);	GGATTAGATACCCTGGTAGTCCACGCCGTAAACGATGAGTGCTAGATGTCGGGGGCCTAGCCCTTCGGTGTCGCAGCTAACGCATTAAGCACTCCGCCTGGGGAGTACGGCCGCAAGGTTAAAACTCAAAGGAATTGACGGGGGCCCGCACAAGCGGTGGAGCATGTGGTTTAATTCGACGCAACGCGCAGAACCTTACCAGCCCTTGACATGGAGGTCGCGGGCTCCGGAGACGGAGCTCCTCAGTTCGGCTGGACCTCGCACAGGTGCTGCATGGCTGTCGTCAGCTCGTGCCG
Otu0351	6	0	0	7	1	0	1	0	0	1	0	0	0	0	0	16	0	16	k__Bacteria(100);p__Proteobacteria(100);c__Alphaproteobacteria(100);o__Rhizobiales(100);f__Hyphomicrobiaceae(100);g__Hyphomicrobium(100);unclassified(100);	GGATTAGATACCCTGGTAGTCCACGCCGTAAACGATGAATGCTAGCCGTCGGGAAGCTTGCTTTTCGGTGGCGCAGCTAACGCATTAAGCATTCCGCCTGGGGAGTACGGCCGCAAGGTTAAAACTCAAAGGAATTGACGGGGGCCCGCACAAGCGGTGGAGCATGTGGTTTAATTCGAAGCAACGCGAAGAACCTTACCAGCTCTTGACATTCACTGACTGTTTCCAGAGATGGATTCGTCCTAGCAATAGGCAGTGGGACAGGTGCTGCATGGCTGTCGTCAGCTCGTGCCG
Otu0352	0	0	0	0	2	13	0	0	0	0	0	1	0	0	0	16	0	16	k__Bacteria(100);p__Caldithrix(100);c__KSB1(100);o__Ucn15732(100);unclassified(100);unclassified(100);unclassified(100);	GGATTAGATACCCTGGTAGTCCACGCCGTAAACGATGGGCACTAGGTGTTGGCGGATTCGACCCCGTCAGTGCCGCAGCTAACGCATTAAGTGCCCCGCCTGGGGAGTACGACCGCAAGGTTGAAACTCAAAGGAATTGACGGGGGCCCGCACAAGCGGTGGAGCATGTGGTTTAATTCGATGCAACGCGAAGAACCTTACCTGGACTTGACATGCTATTTACCAACCTGAAAAGGAAGGAATCTCTAGTTTACTAGAGAAGGTAGCACAGGTGCTGCATGGCTGTCGTCAGCTCGTGCCG
Otu0353	1	0	0	0	0	0	0	0	0	0	0	0	6	1	8	1	15	16	k__Bacteria(100);p__Proteobacteria(100);c__Gammaproteobacteria(100);o__Alteromonadales(100);f__Alteromonadaceae(100);g__Alteromonas(94);unclassified(94);	GGATTAGATACCCTGGTAGTCCACACCGTAAACGCTGTCTACTAGCTGTGTGTGAATTTAATTCGTGCGTAGCGAAGCTAACGCGCTAAGTAGACCGCCTGGGGAGTACGGCCGCAAGGTTAAAACTCAAATGAATTGACGGGGGCCCGCACAAGCGGTGGAGCATGTGGTTTAATTCGATGCAACGCGAAGAACCTTACCTACACTTGACATGCAGAGAACTTTCCAGAGATGGATTGGTGCCTTCGGGAACTCTGACACAGGTGCTGCATGGCTGTCGTCAGCTCGTGTTG
Otu0354	3	0	0	0	7	1	0	5	0	0	0	0	0	0	0	16	0	16	k__Bacteria(100);p__Planctomycetes(100);c__C6(100);o__d113(100);unclassified(100);unclassified(100);unclassified(100);	GGATTAGATACCCTGGTAGTCCACGCCGTAAACGATGAGCACTAGGTAGCCGGCGGATCCGACCGTTGGCTGCTGTAGATAATTCACTAAGTGCTCCGCCTGGGGAGTATGGTCGCAAGGCTGAAACTCAAAGGAATTGACGGGGGCTCACACAAGCGGTGGAGGATGTTGCTTAATTCGAAGCAACGCGAAGAACCTTACCAGGGTTTGACATGCAGGGATTAACCCCATGAAAGTGGGGGGATTGCCTTCGGGTGTAACCTGCACAGGTGTTGCATGGCTGTCGTCAGCTCGTGCCG
Otu0355	13	0	0	0	0	0	2	0	1	0	0	0	0	0	0	16	0	16	k__Bacteria(100);p__Acidobacteria(100);c__Sva0725(100);o__Sva0725(100);unclassified(100);unclassified(100);unclassified(100);	GGATTAGATACCCTGGTAGTCCACACTGTAAACGATGAGCACTCGGTGCCGCGGGTGTCGACCCCTGCGGTGCCTTAGGAAACCCGTTAAGTGCTCCGCCTGGGGAGTACGGTCGCAAGGCTGAAACTCAAAGGAATTGACGGGGGCCCGCACAAGCGGTGGAGCATGTGGTTTAATTCGATGCAACGCGCAGAACCTTACCTGGGCTTGAACTGTAGTGGCCCGCTTTGGAAACAAGGCCTTCCCTTCGGGGACTGCTACAGAGGTGCTGCATGGCTGTCGTCAGCTCGTGTCG
Otu0356	4	0	2	0	0	0	0	0	3	6	1	0	0	0	0	16	0	16	k__Bacteria(100);p__Proteobacteria(100);c__Alphaproteobacteria(100);unclassified(100);unclassified(100);unclassified(100);unclassified(100);	GGATTAGATACCCTGGTAGTCCACGCCGTAAACGATGAGGGCTAGTTGTCGGGCGGCATGCCGTTCGGTGACGCAGCTAACGCATTAAGCCCTCCGCCTGGGGAGTACGGTCGCAAGATTAAAACTCAAAGGAATTGACGGGGGCCCGCACAAGCGGTGGAGCATGTGGTTTAATTCGAAGCAACGCGAAGAACCTTACCAACCCTTGACATCGAGATCGCGCGGACCAGAGATGGACCGTTTCAGTTCGGCTGGATCTATGACAGGTGTTGCATGGTTGTCGTCAGCTCGTGCCG
Otu0357	0	7	4	0	3	0	2	0	0	0	0	0	0	0	0	16	0	16	k__Bacteria(100);p__Proteobacteria(100);c__Betaproteobacteria(100);o__Burkholderiales(100);f__Comamonadaceae(100);g__Comamonas(100);unclassified(100);	GGATTAGATACCCTGGTAGTCCACGCCCTAAACGATGTCAACTGGTTGTTGGGTCTTAACTGACTCAGTAACGAAGCTAACGCGTGAAGTTGACCGCCTGGGGAGTACGGCCGCAAGGTTGAAACTCAAAGGAATTGACGGGGACCCGCACAAGCGGTGGATGATGTGGTTTAATTCGATGCAACGCGAAAAACCTTACCCACCTTTGACATGGCAGGAACTTACCAGAGATGGTTTGGTGCTCGAAAGAGAACCTGCACACAGGTGCTGCATGGCTGTCGTCAGCTCGTGCCG
Otu0358	0	0	0	0	3	7	0	4	2	0	0	0	0	0	0	16	0	16	k__Bacteria(100);p__Nitrospirae(100);c__Nitrospira(100);o__Nitrospirales(100);f__Nitrospiraceae(100);unclassified(100);unclassified(100);	GGATTAGATACCCTGGTAGTCCACGCCCTAAACGATGGGCACTAAGTGTCGGCGGGTTACCGCCGGTGCCGCAGCTAACGCAGTAAGTGCCCCGCCTGGGGAGTACGGCCGCAAGGTTGAAACTCAAAGGAATTGACGGGGGCCCGCACAAGCGGTGGAGCATGTGGTTCAATTCGACGCAACGCGAAGAACCTTACCCAGGCTGGACATGCTGGGAGTAAGAACCCGAAAGGGGGATGAGCCCGAAAGGGCGCCCAGCTCAGGTGCTGCATGGCTGTCGTCAGCTCGTGCCG
Otu0359	16	0	0	0	0	0	0	0	0	0	0	0	0	0	0	16	0	16	k__Bacteria(100);p__Bacteroidetes(100);c__Saprospirae(100);o__Saprospirales(100);f__Saprospiraceae(100);unclassified(100);unclassified(100);	GGATTAGATACCCTGGTAGTCCACGCCCTAAACGATGCTCACTCGATGTGTGGGATTTAATTTTGCGCATCCAAGGGAAACCATTAAGTGAGCCACCTGGGGAGTACGTCGGCAACGATGAAACTCAAAGGAATTGACGGGGGTCCGCACAAGCGGTGGAGCATGTGGTTTAATTCGATGATACGCGAGGAACCTTACCTGGGCTCGAACGCTATCTGACTATATCTGAAAGGGTATTTTCCTTCGGGACGGATAGTGAGGTGCTGCATGGTTGTCGTCAGCTCGTGCCG
Otu0360	0	0	0	0	0	0	0	0	0	0	0	0	4	3	9	0	16	16	k__Bacteria(100);unclassified(100);unclassified(100);unclassified(100);unclassified(100);unclassified(100);unclassified(100);	GGATTAGATACCCTGGTAGTCCATGCTGTAAACGATGAGTGCTAGATGTTAGAAGTTTACTTCTAGTATCAAAGCTAACGCGTTAAGCACTCCGCCTGGGGAGTACGGCCGCAAGGCTAAAACTCAAATGAATTGACGGGGACCCGCACAAGCAGTGGAGCATGTGGTTTAATTCGACGCTACGCGAAGAACCTTACCAGCTCTTGACATGCTAAGTTTTGAATTTAAGAGATTAAATTCTTCAGTTCGGCTGGGCTTAGTACAGGTGCTGCATGGCTGTCGTCAGCTCGTGCCG
Otu0361	0	0	0	0	0	0	0	0	0	0	0	0	0	0	16	0	16	16	k__Bacteria(100);p__Proteobacteria(100);c__Deltaproteobacteria(100);o__Myxococcales(100);f__OM27(100);unclassified(100);unclassified(100);	GGATTAGATACCCTGGTAGTCCACGCCGTAAACGATGAATGCTCGGTGTTGGGAACGTCCGTTCTCAGTGCCAAAGTTAACGCATTAAGCATTCCGCCTGGGGAGTACGGTCGCAAGACTAAAACTCAAAGGAATTGACGGGGGCCCGCACAAGCGGTGGAGTATGTGGTTTAATTCGACGCAACGCGCAGAACCTTACCCGGCCTTGACATCCTAAGAATCTCTGGGAAAGCAGAGAGTGCCTCCTCACGGAGGAACTTAGTGACAGGTGCTGCATGGCTGTCGTCAGCTCGTGCCG
Otu0362	1	0	1	0	3	1	5	2	2	0	1	0	0	0	0	16	0	16	k__Bacteria(100);p__Proteobacteria(100);c__Deltaproteobacteria(100);o__NB1-j(100);unclassified(100);unclassified(100);unclassified(100);	GGATTAGATACCCTGGTAGTCCACGCCGTAAACGTTGGGTGCTAGGCGTCGGGGGTATTGACCCCTCCGGTGCCGAAGTTAACGCATTAAGCACCCCGCCTGGGGAGTACGGCCGCAAGGCTAAAACTCAAAGGAATTGACGGGGGCCCGCACAAGCGGTGGAGCATGTGGTTTAATTCGAAGCAACGCGCAAAACCTTACCTGGGTTTGACATCTGGGGAATCTCCTGGAAACAGGAGGGTGCCTTCGGGAACCCCAAGACAGGTGCTGCATGGCTGTCGTCAGCTCGTGCCG
Otu0363	0	0	0	0	0	0	0	2	0	0	0	0	1	9	4	2	14	16	k__Bacteria(100);p__Proteobacteria(100);c__Gammaproteobacteria(100);o__Oceanospirillales(100);f__Halomonadaceae(100);g__Candidatus_Portiera(100);unclassified(100);	GGATTAGATACCCTGGTAGTCCACGCCGTAAACGATGAGAACTAGCCGTTGGATGGAATTAACCATTCAGTGGCGCAGCTAACGCATTAAGTTCTCCGCCTGGGGAGTACGGCCACAAGGCTAAAACTCAAATGAATTGACGGGGGCCCGCACAAGCGGTGGAGCATGTGGTTTAATTCGATGCAACGCGAAAAACCTTACCTACCCTTGAAATCCAGCGAAGTTTTTAGAGATAAAAATGTGCCTTCGGGAACGCTGTGACAGGTGTTGCATGGCTGTCGTCAGCTCGTGCCG
Otu0364	0	0	0	0	0	8	0	0	7	1	0	0	0	0	0	16	0	16	k__Bacteria(100);p__Bacteroidetes(100);c__Saprospirae(100);o__Saprospirales(100);f__Saprospiraceae(100);unclassified(100);unclassified(100);	GGATTAGATACCCTGGTAGTCCACGCCCTAAACGATGCTAACTCGATGTGTGGGCAGTAAGCACTGCGCATCCAAGGGAAACCGTTAAGTTAGCCACCTGGGGAGTACGTTCGCAAGAATGAAACTCAAAGGAATTGACGGGGGTCCGCACAAGCGGTGGAGCATGTGGTTTAATTCGATGATACGCGAGGAACCTTACCTGGGCTCGAACACTACCGGACAGCTCTCCGAAAGGAGGCATTTCTTCGGAACTGGTAGTGAGGTGCTGCATGGTTGTCGTCAGCTCGTGCCG
Otu0365	0	0	0	2	0	0	0	0	0	3	6	5	0	0	0	16	0	16	k__Bacteria(100);p__Proteobacteria(100);unclassified(100);unclassified(100);unclassified(100);unclassified(100);unclassified(100);	GGATTAGATACCCTGGTAGTCCACGCCGTAAACGATGTATGCTAGTTGTCGGGTTTTAACGCTCGGTGACGCAGCTAACGCAATAAGCATACCGCCTGGGGAGTACGGTCGCAAGATTAAAACTCAAAGAAATTGACGGGGACCCGCACAAGCGGTGGAGCATGTGGTTTAATTCGAAGCAACGCGAGGAACCTTACCCACCTTTGACATACTAGTTTGGGATAGTGGAGACACTTTCTTTCAGTTCGGCTGGGCTAGATACAGGTGCTGCACGGCTGTCGTCAGCTCGTGCCG
Otu0366	0	0	0	0	5	3	0	7	0	0	0	0	0	0	0	15	0	15	k__Bacteria(100);p__Proteobacteria(100);c__Deltaproteobacteria(100);o__Entotheonellales(100);f__Entotheonellaceae(100);unclassified(100);unclassified(100);	GGATTAGATACCCTGGTAGTCCACGCCGTAAACGATGGGCACTAGGTGTCGGCGGTTTTAATCCCGTCGGTGCCGGCGCTAACGCAGTAAGTGCCCCGCCTGGGGAGTACGGTCGCAAGGCTGAAACTCAAAGGAATTGACGGGGGCCCGCACAAGCGGTGGAGCATGTGGTTTAATTCGACGCAACGCGAAGAACCTTACCTGGGCTTGACATGTTTCGGACTGGTGGTGAAAGCCATCTTCTCTTCGGAGCCGTTGCACAGGTGCTGCATGGCTGTCGTCAGCTCGTGCCG
Otu0367	0	0	0	0	6	2	6	0	1	0	0	0	0	0	0	15	0	15	k__Bacteria(100);p__Acidobacteria(100);c__Sva0725(100);o__Sva0725(100);unclassified(100);unclassified(100);unclassified(100);	GGATTAGATACCCTGGTAGTCCACGCTGTAAACGATGGGCACTCGATGCCGCGGGTATTGACCCCTGCGGTGTCTTAGTTAACGCGTTAAGTGCCCCGCCTGGGGAGTACGGTCGCAAGGCTGAAACTCAAAGGAATTGACGGGGGCCCGCACAAGCGGTGGAGCATGTGGTTTAATTCGATGCAACGCGAAAAACCTTACCTGGGCTTGAACTGTAGTGGATCGCCTGCGAAATCAGGTTTTCTCTTCGGAGACTGCTATAGAGGTGCTGCATGGCTGTCGTCAGCTCGTGCCG
Otu0368	0	0	0	0	0	0	0	0	0	0	0	0	2	5	8	0	15	15	k__Bacteria(100);p__Actinobacteria(100);c__Acidimicrobiia(100);o__Acidimicrobiales(100);f__ZA3409c(100);unclassified(100);unclassified(100);	GGATTAGATACCCTGGTAGTCCACGCCGTAAACGTTGGGCACTAGGTGTGGGATCTAGCTAACAGATTCCGTGCCGCAGCTAACGCATTAAGTGCCCCGCCTGGGGAGTACGGCCGCAAGGCTAAAACTCAAAGGAATTGACGGGGGCCCGCACAAGCGGCGGAGCATGTTGCTTAATTCGAGGCAACGCGAAGAACCTTACCTGGGTTTGACATGTAGGGAAAAGCCATAGAGATATGGTGTCCGTAAGGGCCTTACACAGGTGGTGCATGGCTGTCGTCAGCTCGTGCCG
Otu0369	8	0	0	0	3	0	1	3	0	0	0	0	0	0	0	15	0	15	k__Bacteria(100);p__Acidobacteria(100);c__Sva0725(100);o__Sva0725(100);unclassified(100);unclassified(100);unclassified(100);	GGATTAGATACCCTGGTAGTCCACACTGTAAACGATGAGCACTCGGTGCCGCGGGTGTCGACCCCTGCGGTGCCTTAGGAAACCCGTTAAGTGCTCCGCCTGGGGAGTACGGTCGCAAGGCTGAAACTCAAAGGAATTGACGGGGGCCCGCACAAGCGGTGGAGCATGTGGTTTAATTCGATGCAACGCGCAGAACCTTACCTGGGCTTAAACTGTGGTGGCCCGCCCTGGAAACAGGGTTTTCCCTTCGGGGACCGCCATAGAGGTGCTGCATGGCTGTCGTCAGCTCGTGCCG
Otu0370	0	13	0	0	0	0	0	2	0	0	0	0	0	0	0	15	0	15	k__Bacteria(100);p__Proteobacteria(100);c__Betaproteobacteria(100);o__Burkholderiales(100);f__Comamonadaceae(100);g__Roseateles(100);s__depolymerans(100);	GGATTAGATACCCTGGTAGTCCACGCCCTAAACGATGTCAACTGGTTGTTGGGAGGGTTTCTTCTCAGTAACGTAGCTAACGCGTGAAGTTGACCGCCTGGGGAGTACGGCCGCAAGGTTGAAACTCAAAGGAATTGACGGGGACCCGCACAAGCGGTGGATGATGTGGTTTAATTCGATGCAACGCGAAAAACCTTACCTACCCTTGACATGTCAGGAATTCTGCAGAGATGCGGAAGTGCTCGAAAGAGAACCTGAACACAGGTGCTGCATGGCCGTCGTCAGCTCGTGCCG
Otu0371	0	0	0	11	0	0	0	0	0	0	3	1	0	0	0	15	0	15	k__Bacteria(100);p__Bacteroidetes(100);c__Flavobacteriia(100);o__Flavobacteriales(100);f__Flavobacteriaceae(100);unclassified(74);unclassified(74);	GGATTAGATACCCTGGTAGTCCACGCCGTAAACGATGGATACTAGCTGTCCGGCCTTCGGGCTGGGTGGCCAAGCGAAAGTGATAAGTATCCCACCTGGGGAGTACGTTCGCAAGAATGAAACTCAAAGGAATTGACGGGGGCCCGCACAAGCGGTGGAGCATGTGGTTTAATTCGATGATACGCGAGGAACCTTACCAGGGCTTAAATGCATTCGGACAGGGACGGAAACACCCTTTTCTTCGGACTGTTTGCAAGGTGCTGCATGGTTGTCGTCAGCTCGTGCCG
Otu0372	0	0	4	0	0	2	0	0	0	0	0	1	2	0	6	7	8	15	k__Bacteria(100);p__Proteobacteria(100);c__Alphaproteobacteria(100);o__Rhodobacterales(100);f__Rhodobacteraceae(100);g__Shimia(100);unclassified(100);	GGATTAGATACCCTGGTAGTCCACACCGTAAACGATGAATGCCAGTCGTCGGGTAGCATGCTATTCGGTGACACACCTAACGGATTAAGCATTCCGCCTGGGGAGTACGGTCGCAAGATTAAAACTCAAAGGAATTGACGGGGGCCCGCACAAGCGGTGGAGCATGTGGTTTAATTCGAAGCAACGCGCAGAACCTTACCAACCCTTGACATCCTAGGACAACTCCAGAGATGGAGCCTTCCTTCGGGACCTAGTGACAGGTGCTGCATGGCTGTCGTCAGCTCGTGCCG
Otu0373	0	0	0	2	0	0	0	0	1	11	1	0	0	0	0	15	0	15	k__Bacteria(100);p__Proteobacteria(100);c__Gammaproteobacteria(100);o__Chromatiales(100);f__Chromatiaceae(74);unclassified(74);unclassified(74);	GGATTAGATACCCTGGTAGTCCACGCCCTAAACGATGTCAACTAGCCGTTGGGGGAATAAAATCCTTTAGTGGCGCAGCTAACGCGATAAGTTGACCGCCTGGGGAGTACGGCCGCAAGGTTAAAACTCAAAGGAATTGACGGGGGCCCGCACAAGCGGTGGAGCATGTGGTTTAATTCGATGCAACGCGAAGAACCTTACCAGCCCTTGACATCCTCGGAACTTGGCAGAGATGCCTTGGTGCCTTCGGGAAGCGAGAGACAGGTGCTGCATGGCTGTCGTCAGCTCGTGTTG
Otu0374	0	0	0	0	0	0	0	0	2	0	0	1	5	2	5	3	12	15	k__Bacteria(100);p__Acidobacteria(100);c__AT-s2-57(100);unclassified(100);unclassified(100);unclassified(100);unclassified(100);	GGATTAGATACCCTGGTAGTCCACGCCCTAAACGATGGGCACTTGGTGTGGCGGTCGTTCAGGTTGCCGTGCCGGAGCTAACGTGTTAAGTGCCCCGCCTGGGGAGTACGGTCGCAAGGCTGAAACTCAAAGGAATTGACGGGGGCCCGCACAAGCGGTGGAGCATGTGGTTTAATTCGACGCAACGCGAAGAACCTTACCTGGGTTTGAACTGTTTCGGACAACCCTAGAAACAGGGCCTTCCCTTCGGGGACCGTTGCAGAGGTGCTGCATGGCTGTCGTCAGCTCGTGCCG
Otu0375	3	0	0	0	6	2	0	0	2	0	2	0	0	0	0	15	0	15	k__Bacteria(100);p__Gemmatimonadetes(100);c__Gemm-2(100);unclassified(100);unclassified(100);unclassified(100);unclassified(100);	GGATTAGATACCCTGGTAGTCCACGCCGTAAACGATGGGCACTAGGTGCCGGGCCTCTAGACGGGTTCGGTGCCGTAGTTAACGCATTAAGTGCCCCGCCTGGGGAGTACGGTCGCAAGGCTGAAACTCAAAGGAATTGACGGGGGCCCGCACAAGCGGTGGAGCATGTGGTTTAATTCGAAGCAACGCGAAGAACCTTACCCAGGCTTGACATCCAGTGGAAACCTCCTGGAAACAGGAGGCCTCCTTCGGGACTGCTGGACAGGTGCTGCATGGCTGTCGTCAGCTCGTGCCG
Otu0376	0	0	15	0	0	0	0	0	0	0	0	0	0	0	0	15	0	15	k__Bacteria(100);p__Proteobacteria(100);c__Alphaproteobacteria(100);o__Rhodobacterales(100);f__Rhodobacteraceae(100);g__Nautella(100);s__italica(100);	GGATTAGATACCCTGGTAGTCCACACCGTAAACGATGAATGCCAGTCGTCGGCAAGCATGCTTGTCGGTGACACACCTAACGGATTAAGCATTCCGCCTGGGGAGTACGGTCGCAAGATTAAAACTCAAAGGAATTGACGGGGGCCCGCACAAGCGGTGGAGCATGTGGTTTAATTCGAAGCAACGCGCAGAACCTTACCAACCCTTGACATCCTCGGACCGTCCCAGAGATGGGTCTTTCACTTCGGTGACCGAGTGACAGGTGCTGCATGGCTGTCGTCAGCTCGTGCCG
Otu0377	0	0	0	0	0	0	0	0	15	0	0	0	0	0	0	15	0	15	k__Bacteria(100);p__Bacteroidetes(100);c__Cytophagia(100);o__Cytophagales(100);unclassified(100);unclassified(100);unclassified(100);	GGATTAGATACCCTGGTAGTCCACGCCGTAAACGATGATTACTCGATGCATGCGGTATACTGTGTGCGTCCAAGCGAAAGTGATAAGTAATCCACCTGGGGAGTACACTCGCAAGAGTGAAACTCAAAGGAATTGGCGGGGGTCCGCACAAGCGGTGGAGCATGTGGTTTAATTCGATAATACGCGAGGAACCTTACCTAGGCTATAATGCCTCTGCATAAAGTAGAAATACTTTTTTCCTTCGGGACAGAGTGCAAGGTGCTGCATGGTTGTCGTCAGCTCGTGCCG
Otu0378	0	0	0	14	0	0	0	0	0	0	0	0	0	0	1	14	1	15	k__Bacteria(100);p__Tenericutes(100);c__Mollicutes(100);o__Mycoplasmatales(100);f__Mycoplasmataceae(100);g__Mycoplasma(100);s__zalophi(94);	GGATTAGATACCCTGGTAGTCCATGCCGTAAACGATGATCACTAGACGGTAGAAGATTTACTGTCACAGCTAACGCATTAAGTGATCCGCCTGAGTAGTATGCTCGCAAGAGTGAAACTTAAAGGAATTGACGGGGACCCGCACAAGCGGTGGAGCATGTGGTTTAATTTGAAGATACGCGGAGAACCTTACCCACTCTTGACATCTTCCGCAAAGCTATAGAGATATAGTGGAGGTTAACGGAATGACAGATGGTGCATGGTTGTCGTCAGCTCGTGCCG
Otu0379	1	0	0	0	0	0	0	0	0	0	0	0	3	6	5	1	14	15	k__Bacteria(100);p__Proteobacteria(100);c__Alphaproteobacteria(100);o__Rickettsiales(100);f__Pelagibacteraceae(100);unclassified(100);unclassified(100);	GGATTAGATACCCTGGTAGTCCATGCTGTAAACGATGTGTGCTAGACGTTGGAAATTTTATTTTCAGTGTCGCAGCAAAAGCGTTAAGCACACCGCCTGGGGAGTACGACCGCAAGGTTAAAACTCAAATGAATTGACGGGGACCCGCACAAGCAGTGGAGCATGTGGTTTAATTCGAAGATACGCGCAGAACCTTACCAACACTTGACATGTTCGTCGCGAACCTAAGAAATTAGGTTCTTCAGTTTGGCTGGACGAAACACAGGTGCTGCATGGCTGTCGTCAGCTCGTGCCG
Otu0380	6	0	0	0	1	7	0	0	1	0	0	0	0	0	0	15	0	15	k__Bacteria(100);p__Proteobacteria(100);c__Alphaproteobacteria(100);o__Rhodospirillales(100);f__Rhodospirillaceae(100);unclassified(100);unclassified(100);	GGATTAGATACCCTGGTAGTCCACGCCGTAAACGATGTCTGCTAGACGTCGGGGGGCGCAGCCCTTCGGTGTCGCAGCTAACGCGTTAAGCAGACCGCCTGGGGAGTACGGCCGCAAGGCTAAAACTCAAAGGAATTGACGGGGGCCCGCACAAGCGGTGGAGCATGTGGTTTAATTCGAAGCAACGCGCAGAACCTTACCAACCCTTGACATACTGGTCGCGGATTCCAGAGATGGATTTCTTCAGTTCGGCTGGACCAGATACAGGTGCTGCATGGCTGTCGTCAGCTCGTGCCG
Otu0381	1	0	0	0	4	7	2	1	0	0	0	0	0	0	0	15	0	15	k__Bacteria(100);p__Proteobacteria(100);c__Alphaproteobacteria(100);o__Rhizobiales(100);unclassified(100);unclassified(100);unclassified(100);	GGATTAGATACCCTGGTAGTCCACGCCGTAAACGATGGGTGCTAGCTGTCGGCAGGCATGCTTGTCGGTGGCGCAGCTAACGCATTAAGCACCCCGCCTGGGGAGTACGGTCGCAAGATTAAAACTCAAAGGAATTGACGGGGGCCCGCACAAGCGGTGGAGCATGTGGTTTAATTCGAAGCAACGCGCAGAACCTTACCAACCCTTGACATACTGGTCGCGGTTTCCAGAGATGGACTCCTTCAGTTCGGCTGGACCAGATACAGGTGCTGCATGGCTGTCGTCAGCTCGTGCCG
Otu0382	1	0	0	0	4	4	2	2	2	0	0	0	0	0	0	15	0	15	k__Bacteria(100);p__Proteobacteria(100);c__Deltaproteobacteria(100);o__NB1-j(100);f__NB1-i(100);unclassified(100);unclassified(100);	GGATTAGATACCCTGGTAGTCCACGCCGTAAACGTTGGGTGCTAGGTGTCGCGGGTATTGACCCCTGCGGTGCCGCCGTTAACGCATTTAGCACCCCGCCTGGGGAGTACGGTCGCAAGGCTAAAACTCAAAGGAATTGACGGGGGCCCGCACAAGCGGTGGAGCATGTGGTTTAATTCGAAGCAACGCGCAGAACCTTACCTGGATTTGACATCTGGGGAACCTCTTGGAAACAGGAGGGTGCCTTCGGGAACCCCAAGACAGGTGCTGCATGGCTGTCGTCAGCTCGTGCCG
Otu0383	0	0	10	0	0	3	1	1	0	0	0	0	0	0	0	15	0	15	k__Bacteria(100);p__Proteobacteria(100);c__Gammaproteobacteria(100);unclassified(100);unclassified(100);unclassified(100);unclassified(100);	GGATTAGATACCCTGGTAGTCCACGCCGTAAACGATGTCTACTGGTTGTTGGTCACCTTAGTGTGATCAGTAACGAAGCTAACGCATTAAGTAGACCGCCTGGGGAGTACGGCCGCAAGGCTAAAACTCAAATGAATTGACGGGGGCCCGCACAAGCGGTGGAGCATGTGGTTTAATTCGAAGCAACGCGAAGAACCTTACCTGGCCTTGACATCGTGCGAATCTTTTAGAGATAAGAGAGTGCCTTCGGGAATGCACTGACAGGTGCTGCATGGCTGTCGTCAGCTCGTGCCG
Otu0384	3	0	0	0	1	6	0	1	0	0	0	1	0	1	2	12	3	15	k__Bacteria(100);p__Proteobacteria(100);c__Deltaproteobacteria(100);o__NB1-j(100);f__JTB38(100);unclassified(100);unclassified(100);	GGATTAGATACCCTGGTAGTCCACGCCGTAAACTTTGGGTGCTCGTCGTAGCGGGTATTGACCCCTGCTGTGACCAAGCTAACGCAAGAAGCACCCCGCCTGGGGAGTACGGTGGCAACACTAAAACTCAAAGGAATTGACGGGGGCCCGCACAAGCGGTGGAGCATGTGGTTTAATTCGAAGCAACGCGCAGAACCTTACCTGGGTTTGACATGTACGGAACCTCTTGGAAACTCGAGGGTGCCTTCGGGAGCCGTAACACAGGTGCTGCATGGCTGTCGTCAGCTCGTGCCG
Otu0385	1	3	0	4	0	0	1	0	0	0	0	0	2	1	2	9	5	14	k__Bacteria(100);p__Proteobacteria(100);c__Deltaproteobacteria(100);o__Myxococcales(100);f__Cystobacterineae(100);unclassified(100);unclassified(100);	GGATTAGATACCCTGGTAGTCCACGCCGTAAACGATGGATACTAGGCGTTGCGGGTATTGACCCCTGCAGTGCCAAAGCTAACGCATTAAGTATCCCGCCTGGGAAGTACGGCCGCAAGGTTAAAACTCAAAGGAATTGACGGGGGCCCGCACAAGCGGTGGAGCATGTGGTTTAATTCGACGCAACGCGCAGAACCTTACCCAGACTTGACATCGATAGAACCTGCTAGAAATAGCGGGGTGCTCTTCGGAGCCTTGAAGACAGGTGCTGCATGGCTGTCGTCAGCTCGTGCCG
Otu0386	9	0	0	0	2	1	0	2	0	0	0	0	0	0	0	14	0	14	k__Bacteria(100);p__Gemmatimonadetes(100);c__Gemm-1(100);unclassified(100);unclassified(100);unclassified(100);unclassified(100);	GGATTAGATACCCTGGTAGTCCACGCCGTAAACGATGGGTACTAGGCGTCGGGGGGAGCTACCCCTTCGGTGCCGCAGCTAACGCACTAAGTACCCCGCCTGGGGAGTACGGCCGCAAGGCTGAAACTCAAAGGAATTGACGGGGGCCCGCACAAGCGGTGGAGCATGTGGTTTAATTCGATGCAACGCGAAGAACCTTACCTGGGCTTGACATGTACGTGAAACTCCATGGAAACATGGAGCCCTCTTCGGAGCGCGTTCACAGGTGCTGCATGGCTGTCGTCAGCTCGTGCCG
Otu0387	0	0	0	0	0	0	0	0	14	0	0	0	0	0	0	14	0	14	k__Bacteria(100);p__Spirochaetes(100);c__Spirochaetes(100);o__Spirochaetales(100);f__Spirochaetaceae(100);unclassified(100);unclassified(100);	GGATTAGATACCCTGGTAGTCCACGCCGTAAACGATGTGCACTAGGCGTAGGGTGCGTTGAGTGCTCTGTGCCGGAGTTAACGCGTTAAGTGCACCGCCTGGGGAGTATGCCCGCAAGGGTGAAACTCAAAGGAATTGACGGGGGCCCGCACAAGCGGTGGAGCATGTGGTTTAATTCGATGATACGCGAGGAACCTTACCAGGGCTTGACATGTGCACGGAGGTCCATGAGAGTGGGTTGTCCTTCGGGACGTGCACACAGGTATTGCATGGCCGTCGTCAGCTCGTGCCG
Otu0388	0	0	0	0	0	0	0	0	0	0	0	0	6	4	4	0	14	14	k__Bacteria(100);p__Verrucomicrobia(100);c__Pedosphaerae(100);o__Arctic97B-4(100);unclassified(100);unclassified(100);unclassified(100);	GGATTAGATACCCTGGTAGTCCCAGCCGTAAACGGTGCGCACTTGCTGTGGGCGGATTCGACCCCGTCCGTGGCGAAGCTAACGCGTTAAGTGCGCCGCCTGGGGAGTACGGTCGCAAGATTAAAACTCAAAGAAATTGACGGGGGCCTGCACAAGCGGTGGAGTATGTGGCTTAATTCGATGCAACGCGAAGAACCTTACCTGGCCTTGACATGTAGTGGACCGGGTGCGAAATCACCCTTTCCTTCGGGACTGCTACACAGGTGCTGCATGGCTGTCGTCAGCTCGTGCCG
Otu0389	0	0	0	0	0	0	0	0	0	0	0	0	6	0	8	0	14	14	k__Bacteria(100);p__Bacteroidetes(100);c__Flavobacteriia(100);o__Flavobacteriales(100);f__Flavobacteriaceae(100);g__Leeuwenhoekiella(100);s__marinoflava(100);	GGATTAGATACCCTGGTAGTCCACGCCGTAAACGATGGTTACTAGCTGTCCGGTCTAATTGAGGACTGGGTGGCCAAGCGAAAGTGATAAGTAACCCACCTGGGGAGTACGTTCGCAAGAATGAAACTCAAAGGAATTGACGGGGGCCCGCACAAGCGGTGGAGCATGTGGTTTAATTCGATGATACGCGAGGAACCTTACCAGGGCTTAAATGTAGTCTGACAGATTTGGAAACAGATTTTTCTTCGGACAGATTACAAGGTGCTGCATGGTTGTCGTCAGCTCGTGCCG
Otu0390	0	0	0	0	0	9	5	0	0	0	0	0	0	0	0	14	0	14	k__Bacteria(100);p__Proteobacteria(100);c__Alphaproteobacteria(100);o__Rhizobiales(100);f__Rhizobiaceae(100);unclassified(100);unclassified(100);	GGATTAGATACCCTGGTAGTCCACGCCGTAAACGATGAATGTTAGCCGTCGGGCAGCTTGCTGTTCGGTGGCGCAGCTAACGCATTAAACATTCCGCCTGGGGAGTACGGTCGCAAGATTAAAACTCAAAGGAATTGACGGGGGCCCGCACAAGCGGTGGAGCATGTGGTTTAATTCGAAGCAACGCGAAGAACCTTACCACCCCTTGCATCCCGGTTTTGGATTACAGAGATGTTTTCCGTCAGTTCGGCTGGACCGGTGACAGGTGCTGCATGGCTGTCGTCAGCTCGTGCCG
Otu0391	13	0	0	1	0	0	0	0	0	0	0	0	0	0	0	14	0	14	k__Bacteria(100);p__Proteobacteria(100);c__Alphaproteobacteria(100);o__Rhodospirillales(100);f__Rhodospirillaceae(100);unclassified(100);unclassified(100);	GGATTAGATACCCTGGTAGTCCACGCCGTAAACGATGTGTGCTAGCCGTTGGGGTACGTCAGTACTTCGGTGGCGCAGTTAACGCGTTAAGCACACCGCCTGGGGAGTACGGTCGCAAGATTAAAACTCAAAGGAATTGACGGGGGCCCGCACAAGCGGTGGAGCATGTGGTTTAATTCGAAGCAACGCGCAGAACCTTACCAGCCCTTGACATGGGGATTATGGGATTTGGAGACAGATCCCTTCAGTTCGGCTGGGTCCCGCACAGGTGCTGCATGGCTGTCGTCAGCTCGTGCCG
Otu0392	0	0	0	0	0	0	0	0	2	6	1	5	0	0	0	14	0	14	k__Bacteria(100);p__Proteobacteria(100);c__Epsilonproteobacteria(100);o__Campylobacterales(100);f__Campylobacteraceae(100);g__Campylobacter(100);unclassified(65);	GGATTAGATACCCTGGTAGTCCACGCCGTAAACGATGTATACTAGTTGTCGGGTTTTATACTCGGTGACGCAGCTAACGCATTAAGTATACCGCCTGGGGAGTACGGTCGCAAGATTAAAACTCAAAGAAATTGACGGGGACCCGCACAAGCGGTGGAGCATGTGGTTTAATTCGAAGCAACGCGAAGAACCTTACCCACCTTTGACATACTAGTTTGGGATAGTGGAGACACTTTCTTTCAGTTCGGCTGGACTAGATACAGGTGCTGCACGGCTGTCGTCAGCTCGTGTCG
Otu0393	0	12	0	0	0	0	0	0	0	1	0	1	0	0	0	14	0	14	k__Bacteria(100);p__Bacteroidetes(100);c__Flavobacteriia(100);o__Flavobacteriales(100);f__Flavobacteriaceae(100);g__Tenacibaculum(100);unclassified(100);	GGATTAGATACCCTGGTAGTCCACGCCGTAAACGATGGACACTAGTTGTTGGAATTATTCAGTGACTAAGCGAAAGTGATAAGTGTCCCACCTGGGGAGTACGATCGCAAGATTGAAACTCAAAGGAATTGACGGGGGCCCGCACAAGCGGTGGAGCATGTGGTTTAATTCGATGATACGCGAGGAACCTTACCAGGGCTTAAATGTAGAGTGCATGATCTAGAGATAGACTTTCTTCGGACTCTCTACAAGGTGCTGCATGGTTGTCGTCAGCTCGTGCCG
Otu0394	0	0	0	0	0	6	6	1	1	0	0	0	0	0	0	14	0	14	k__Bacteria(100);p__Proteobacteria(100);c__Alphaproteobacteria(100);o__Rhodospirillales(100);f__Rhodospirillaceae(100);unclassified(100);unclassified(100);	GGATTAGATACCCTGGTAGTCCACGCCCTAAACGATGTGTGCTAGACGTCGGGGGGCTTGCCCTTCGGTGTCGGAGCTAACGTGTTAAGCACACCGCCTGGGGAGTACGGTCGCAAGATTAAAACTCAAAGGAATTGACGGGGGCCCGCACAAGCGGTGGAGCATGTGGTTTAATTCGACGCAACGCGCAGAACCTTACCAGCCCTTGACATGATGGTTTCGGTTCCGAGAGATCGGTTCCTCAGTTCGGCTGGGCCATCACAGGTGCTGCATGGCTGTCGTCAGCTCGTGCCG
Otu0395	0	14	0	0	0	0	0	0	0	0	0	0	0	0	0	14	0	14	k__Bacteria(100);p__Proteobacteria(100);c__Alphaproteobacteria(100);o__Rhodospirillales(100);f__Rhodospirillaceae(100);unclassified(100);unclassified(100);	GGATTAGATACCCTGGTAGTCCACGCCGTAAACGATGTGTGCTAGCCGTTGGGGAGCTCGGCTTTTCGGTGGCGCAGCTAACGCGTTAAGCACACCGCCTGGGGAGTACGGCCGCAAGGTTAAAACTCAAAGGAATTGACGGGGGCCCGCACAAGCGGTGGAGCATGTGGTTTAATTCGAAGCAACGCGCAGAACCTTACCAGCCCTTGACATCCCGGTCGCGCGGCCCAGAGATGGACCGTTTCAGTTCGGCTGGACCGGAGACAGGTGCTGCATGGCTGTCGTCAGCTCGTGCCG
Otu0396	0	0	0	0	0	0	0	0	0	1	1	0	4	5	3	2	12	14	k__Bacteria(100);p__SAR406(100);c__AB16(100);o__Arctic96B-7(100);f__A714017(100);g__SGSH944(100);unclassified(100);	GGATTAGATACCCTGGTAGTCCACGCTGTAAACGATGAGTACTTGGTGTCGGGGGAATCGACCCCTTCGGTACCGGAGCTAACGCATTAAGTACTCCGCCTGGGAACTACGACCGCAAGGTTGAAACTCAAAGGAATTGACGGGGACCCGCACAAGCGGTGGAACATGTGGTTTAATTCGATGCAACGCGAAGAACCTTACCTGGACTTGACATATTCATGAAAGCCCTGTGAAAGCAGAGCCCTCGACGACTTCGGTCAACGACATGATTACAGGTGATGCATGGCTGTCGTCAGCTCGTGCCG
Otu0397	1	0	0	0	6	5	2	0	0	0	0	0	0	0	0	14	0	14	k__Bacteria(100);p__Actinobacteria(100);c__Acidimicrobiia(100);o__Acidimicrobiales(100);f__koll13(100);unclassified(100);unclassified(100);	GGATTAGATACCCTGGTAGTCCACGCCGTAAACGTTGAACACTAGGTGTGGTGGACAGATCCATGTCTGCCGTGCCGAAGCTAACGCATTAAGTGTTCCGCCTGGGGAGTACGGCCGCAAGGCTAAAACTCAAAGGAATTGACGGGGCCCCGCACAAGCGGCGGAGCATGCGGCTTAATTCGATGCAACCCGAAGAACCTTACCTGGACTTGACATCATGGGTCTATCTGTAGAAATACAGAGTGCTTTTGCGCCCATGACAGGTGGTGCATGGCTGTCGTCAGCTCGTGCCG
Otu0398	0	0	0	0	0	0	1	0	0	0	0	13	0	0	0	14	0	14	k__Bacteria(100);p__Bacteroidetes(100);c__Saprospirae(100);o__Saprospirales(100);f__Saprospiraceae(100);unclassified(100);unclassified(100);	GGATTAGATACCCTGGTAGTCCACGCCCTAAACGATGCTAACTCGATGTTTGGGATTTATCTTGAGCATCCAAGGGAAACCATTAAGTTAGCCACCTGGGGAGTACGTTCGCAAGAATGAAACTCAAAGGAATTGACGGGGGTCCGCACAAGCGGTGGAGCATGTGGTTTAATTCGATGATACGCGAGGAACCTTACCTGGGCTCGAATGGTACTGGACGATATGGTGAAAGCCATATTTTCTTTCGAGACTGGTATCAAGGTGCTGCATGGTTGTCGTCAGCTCGTGCCG
Otu0399	5	0	0	0	0	6	0	0	2	0	0	1	0	0	0	14	0	14	k__Bacteria(100);p__Proteobacteria(100);c__Gammaproteobacteria(100);o__Alteromonadales(100);f__HTCC2188(100);g__HTCC(100);unclassified(100);	GGATTAGATACCCTGGTAGTCCACGCTGTAAACGATGTCAACTAGCCGTTGGAAGGGTAATCCTTTTAGTGGCGTAGCTAACGCGCTAAGTTGACCGCCTGGGGAGTACGGTCGCAAGATTAAAACTCAAATGAATTGACGGGGGCCCGCACAAGCGGTGGAGCATGTGGTTTAATTCGACGCAACGCGAAGAACCTTACCTACTCTTGACATCCTGCGAACTTTCCAGAGATGGATTGGTGCCTTCGGGAACGCAGTGACAGGTGCTGCATGGCTGTCGTCAGCTCGTGCCG
Otu0400	0	0	8	6	0	0	0	0	0	0	0	0	0	0	0	14	0	14	k__Bacteria(100);p__Proteobacteria(100);c__Gammaproteobacteria(100);o__Oceanospirillales(100);f__Halomonadaceae(100);g__Candidatus_Portiera(100);unclassified(100);	GGATTAGATACCCTGGTAGTCCACGCCGTAAACGATGATAACTAGCCGTTGGATTTATTCCAGTGGCGCAGCTAACGCATTAAGTTATCCGCCTGGGGAGTACGGCCGCAAGGCTAAAACTCAAATGAATTGACGGGGACCCGCACAAGCGGTGGAGCATGTGGTTTAATTCGATGCAACGCGAAAAACCTTACCTACACTTGACATACTTCGAATCTTTTAGAGATAAAAGAGTGCCTTCGGGAATGAAGATACAGGTGCTGCATGGCTGTCGTCAGCTCGTGCCG
Otu0401	0	0	12	0	0	1	0	1	0	0	0	0	0	0	0	14	0	14	k__Bacteria(100);p__Proteobacteria(100);c__Betaproteobacteria(100);o__Burkholderiales(100);f__Oxalobacteraceae(100);g__Janthinobacterium(100);s__lividum(100);	GGATTAGATACCCTGGTAGTCCACGCCCTAAACGATGTCTACTAGTTGTCGGGTTTTAATTAACTTGGTAACGCAGCTAACGCGTGAAGTAGACCGCCTGGGGAGTACGGTCGCAAGATTAAAACTCAAAGGAATTGACGGGGACCCGCACAAGCGGTGGATGATGTGGATTAATTCGATGCAACGCGAAAAACCTTACCTACCCTTGACATGTCAGGAATCCTCGAGAGATCGGGGAGTGCCCGAAAGGGAGCCTGAACACAGGTGCTGCATGGCTGTCGTCAGCTCGTGCCG
Otu0402	0	0	0	13	0	0	0	0	0	0	0	0	0	0	1	13	1	14	k__Bacteria(100);p__Proteobacteria(100);c__Gammaproteobacteria(100);unclassified(100);unclassified(100);unclassified(100);unclassified(100);	GGATTAGATACCCTGGTAGTCCACGCCGTAAACGATGTCTACTAGTCGTTGGGACCCTTGTGGTCTTAGTGACGCAGCTAACGCAATAAGTAGACCGCCTGGGGAGTACGGCCGCAAGGTTAAAACTCAAATGAATTGACGGGGGCCCGCACAAGCGGTGGAGCATGTGGTTTAATTCGATGCAACGCGAAGAACCTTACCAGGTCTTGACATCCAGAGAATTCGCTAGAGATAGCTTAGTGCCTTCGGGAACTCTGTGACAGGTGCTGCATGGCTGTCGTCAGCTCGTGCCG
Otu0403	0	14	0	0	0	0	0	0	0	0	0	0	0	0	0	14	0	14	k__Bacteria(100);p__Bacteroidetes(100);c__Cytophagia(100);o__Cytophagales(100);unclassified(100);unclassified(100);unclassified(100);	GGATTAGATACCCTGGTAGTCCACGCCGTAAACGATGATGACTCGATGCATGCGATATACAGTGTGCGTCCAAGCGAAAGTGATAAGTCATCCACCTGGGGAGTACGTTCGCAAGAGTGAAACTCAAAGGAATTGACGGGGGTCCGCACAAGCGGTGGAGCATGTGGTTTAATTCGATAATACGCGAGGAACCTTACCTAGACTCGAATGCCTCTGCATATGGCAGAAATGCTATTTTCCTTAGGGACCGAGTGCAAGGTGCTGCATGGTTGTCGTCAGCTCGTGCCG
Otu0404	0	0	0	0	1	0	0	0	13	0	0	0	0	0	0	14	0	14	k__Bacteria(100);p__Actinobacteria(100);c__Acidimicrobiia(100);o__Acidimicrobiales(100);f__wb1_P06(100);unclassified(100);unclassified(100);	GGATTAGATACCCTGGTAGTCCACGCCGTAAACGTTGGGCACTAGGTGTGGGGCCTACTTAACGGGTTCCGTGCCGTAGCTAACGCATTAAGTGCCCCGCCTGGGGAGTACGGCCGCAAGGCTAAAACTCAAAGGAATTGACGGGGGCCCGCACAAGCGGCGGAGCATGTTGCTTAATTCGAGGCAACGCGAAGAACCTTACCTGGGTTTGACATGCACAGAAAAGCCATAGAGATATGGTGTCCTTCGGGGCTGTGCGCAGGTGGTGCATGGCTGTCGTCAGCTCGTGCCG
Otu0405	14	0	0	0	0	0	0	0	0	0	0	0	0	0	0	14	0	14	k__Bacteria(100);p__Proteobacteria(100);c__Gammaproteobacteria(100);unclassified(100);unclassified(100);unclassified(100);unclassified(100);	GGATTAGATACCCTGGTAGTCCACGCCCTAAACGATGTCAACTAGCCGTTGGGCTCATAAAAGAGTTTAGTGGTGCAGCTAACGCAATAAGTTGACCGCCTGGGGAGTATGGCCGCAAGGTTAAAACTCAAAGGAATTGACGGGGGCCCGCACAAGCGGTGGAGCATGTGGTTTAATTCGATGCAACGCGAAGAACCTTACCAGGCCTTGACATCCTCGGAACTTTCCAGAGATGGATTGGTGCCTTCGGGAACCGAGTGACAGGTGCTGCATGGCTGTCGTCAGCTCGTGCCG
Otu0406	0	0	0	0	3	9	0	1	0	0	0	0	0	0	0	13	0	13	k__Bacteria(100);p__Actinobacteria(100);c__Acidimicrobiia(100);o__Acidimicrobiales(100);f__koll13(100);unclassified(100);unclassified(100);	GGATTAGATACCCTGGTAGTCCACGCCGTAAACGTTGGGTATTAGGTGTGGGGTCTTTATTAACGGACTCCGTGCCGCAGCTAACGCATTAAATACCCCGCCTGGGGAGTACGGCCGCAAGGCTAAAACTCAAAGGAATTGACGGGAGCCCGCACAAGCGGCGGAGCATGCGGCTTAATTCGATGCAACCCGAAGAACCTTACCTGGACTTGACATCACGGGAAAAACCTTGGAAACAAGGTGTGCGTAAGCGTCCGTGACAGGTGGTGCATGGTTGTCGTCAGCTCGTGCCG
Otu0407	0	13	0	0	0	0	0	0	0	0	0	0	0	0	0	13	0	13	k__Bacteria(100);p__Gemmatimonadetes(100);c__Gemm-1(100);unclassified(100);unclassified(100);unclassified(100);unclassified(100);	GGATTAGATACCCTGGTAGTCCACGCCGTAAACGATGGGTACTAGGCGTCGGGGGGAGCGACCCCTTCGGTGCCGTCGCTAACGCAGTAAGTACCCCGCCTGGGGAGTACGGCCGCAAGGCTGAAACTCAAAGGAATTGACGGGGGCCCGCACAAGCGGTGGAGCATGTGGTTTAATTCGATGCAACGCGAAGAACCTTACCTGGGCTTGACATCCTAGGGAAAGCTCTTGGAAACAGGAGCCCTCCTTCGGGACTCTAGGACAGGTGCTGCATGGCTGTCGTCAGCTCGTGCCG
Otu0408	2	0	0	0	5	4	0	2	0	0	0	0	0	0	0	13	0	13	k__Bacteria(100);p__Proteobacteria(100);c__Alphaproteobacteria(100);o__Rhodospirillales(100);f__Rhodospirillaceae(62);unclassified(62);unclassified(62);	GGATTAGATACCCTGGTAGTCCACGCCGTAAACGATGTGTGCTAGCCGTTGGGGTACGTCAGTACTTCGGTGGCGCAGTTAACGCGTTAAGCACACCGCCTGGGGAGTACGGTCGCAAGATTAAAACTCAAAGGAATTGACGGGGGCCCGCACAAGCGGTGGAGCATGTGGTTTAATTCGAAGCAACGCGCAGAACCTTACCAGCCCTTGACATGGGGGTTATGGGTCTTGGAGACAGGATCCTTCAGTTCGGCTGGGCCCCGCACAGGTGCTGCATGGCTGTCGTCAGCTCGTGCCG
Otu0409	0	0	0	6	0	1	0	0	4	2	0	0	0	0	0	13	0	13	k__Bacteria(100);p__Proteobacteria(100);c__Alphaproteobacteria(100);o__Rhodospirillales(100);f__Rhodospirillaceae(100);unclassified(100);unclassified(100);	GGATTAGATACCCTGGTAGTCCACGCCGTAAACGATGTGTGCTAGCCGTTGGGGCCCTTGGGGTTTCGGTGGCGCAGCTAACGCGTTAAGCACACCGCCTGGGGAGTACGGTCGCAAGATTAAAACTCAAAGGAATTGACGGGGGCCCGCACAAGCGGTGGAGCATGTGGTTTAATTCGAAGCAACGCGCAGAACCTTACCAGCCCTTGACATGGGGGTTATGGATCTTGGAGACGAGATTCTTCAGCTCGGCTGGGCCCCACACAGGTGCTGCATGGCTGTCGTCAGCTCGTGCCG
Otu0410	13	0	0	0	0	0	0	0	0	0	0	0	0	0	0	13	0	13	k__Bacteria(100);p__Proteobacteria(100);c__Gammaproteobacteria(100);unclassified(100);unclassified(100);unclassified(100);unclassified(100);	GGATTAGATACCCTGGTAGTCCACGCCGTAAACGATGTCAACTAGCCGTTGGGGGCGTTTGGCCCCTAGTGGCGCAGCTAACGCGATAAGTTGACCGCCTGGGGAGTACGGTCGCAAGATTAAAACTCAAAGGAATTGACGGGGGCCCGCACAAGCGGTGGAGCATGTGGTTTAATTCGATGCAACGCGAAGAACCTTACCTGCCCTTGACATCCTGGGAAGGTCCTAGAGATAGGACTGTGCCTTCGGGAACCCAGTGACAGGTGCTGCATGGCTGTCGTCAGCTCGTGCCG
Otu0411	0	3	0	0	0	0	1	1	0	0	0	0	3	3	2	5	8	13	k__Bacteria(100);p__Planctomycetes(100);c__Pla3(100);unclassified(100);unclassified(100);unclassified(100);unclassified(100);	GGATTAGATACCCTGGTAGTCCTAGCCGTAAACGATGGGTACTAAGTGGGGGGGCTCCCAAGGCCTCCCTGCCGGAGCAAATGTGTTAAGTACCCCGCCTGGGGAGTATGGTCGCAAGGCTAAAACTCAAAGTAATTGACGGGGGCTCACACAAGCGGTGGAGCATGTTGTTTAATTCGATGCAACGCGAAGAACCTTACCTGGGCTTGACATTCATGTGGTACCAAACCGAAAGGGGCGGGACCGTCTTTTGGCGGAGCATGAACAGGTATTGCATGGCTGTCGTCAGCTCGTGCCG
Otu0412	0	9	4	0	0	0	0	0	0	0	0	0	0	0	0	13	0	13	k__Bacteria(100);p__Proteobacteria(100);c__Gammaproteobacteria(100);unclassified(100);unclassified(100);unclassified(100);unclassified(100);	GGATTAGATACCCTGGTAGTCCACGCCGTAAACGATGTCAACTAGGTGTCGGGAGAGTCTGTCTTTCGGTGCCGCAGCTAACGCATTAAGTTGACCGCCTGGGGAGTACGCGCGCAAGCGTAAAACTCAAAGGAATTGACGGGGGCCCGCACAAGCGGTGGAGCATGTGGTTTAATTCGATGCAACGCGAAGAACCTTACCAGCTCTTGACATACAGAGAACTTTCTAGAGATAGATTGGTGCCTTCGGGAACTCTGATACAGGTGCTGCATGGCTGTCGTCAGCTCGTGCCG
Otu0413	0	0	0	0	0	0	1	0	0	0	0	0	0	5	7	1	12	13	k__Bacteria(100);p__Proteobacteria(100);c__Gammaproteobacteria(100);o__Thiotrichales(100);f__Piscirickettsiaceae(100);unclassified(100);unclassified(100);	GGATTAGATACCCTGGTAGTCCACGCCGTAAACGATGAGAACTAGATGTCGGGGGGAACTTGCCCCTCGGTGTCGCAGCTAACGCATTAAGTTCTCCGCCTGGGGAGTACGGCCGCAAGGTTGAAACTCAAAGGAATTGACGGGGACCCGCACAAGCGGTGGAGCATGTGGTTTAATTCGATGCAACGCGAAGAACCTTACCTGCCCTTGACATCCTCGGAACTTGGCAGAGATGCCTTGGTGCCTTCGGGAGCCGAGAGACAGGTGCTGCATGGCTGTCGTCAGCTCGTGCCG
Otu0414	6	0	0	0	4	0	0	0	2	0	0	0	1	0	0	12	1	13	k__Bacteria(100);p__Proteobacteria(100);c__Gammaproteobacteria(100);unclassified(100);unclassified(100);unclassified(100);unclassified(100);	GGATTAGATACCCTGGTAGTCCACGCCGTAAACGATGTCTACTAGCCGTTGGGGGGCTTGACCCTTTAGTGGCGAAGCTAACGCGATAAGTAGACCGCCTGGGGAGTACGGTCGCAAGATTAAAACTCAAATGAATTGACGGGGGCCCGCACAAGCGGTGGAGCATGTGGTTTAATTCGATGCAACGCGAAAAACCTTACCAGGCCTTGACATCCTGAGAACTTTCTAGAGATAGATTGGTGCCTTCGGGAACTCAGTGACAGGTGTTGCATGGCTGTCGTCAGCTCGTGCCG
Otu0415	1	0	0	0	1	1	1	9	0	0	0	0	0	0	0	13	0	13	k__Bacteria(100);p__Proteobacteria(100);c__Gammaproteobacteria(100);unclassified(100);unclassified(100);unclassified(100);unclassified(100);	GGATTAGATACCCTGGTAGTCCACGCCGTAAACGATGAGAACTAGACGTTGGGCCGCATGACGGTTTAGTGTCGAAGCTAACGCGATAAGTTCTCCGCCTGGGGAGTACGGCCGCAAGGTTAAAACTCAAAGAAATTGACGGGGACCCGCACAAGCGGTGGAGCATGTGGTTTAATTCGATGCAACGCGAAGAACCTTACCTACCCTTGACATCCTGGAAAGCTCACGTAATGGTGAGTGTGCCTTCGGGAACCCAGTGACAGGTGCTGCATGGCTGTCGTCAGCTCGTGCCG
Otu0416	0	0	0	13	0	0	0	0	0	0	0	0	0	0	0	13	0	13	k__Bacteria(100);p__Proteobacteria(100);c__Alphaproteobacteria(100);o__Rickettsiales(100);f__Holosporaceae(100);unclassified(100);unclassified(100);	GGATTAGATACCCTGGTAGTCCACGCCCTAAACGATGATTGCTAAACGTTGCGGATGAATAATCTGCAGTGTTGAAGCTAACGCATTAAGCAATCCGCCTGGGGAGTACGGTCGCAAGACTAAAACTCAAAGGAATTGACGGGGACCCGCACAAGCGGTGGAGCATGTGGTTTAATTCGATAATCCGCGAAAAACCTTACCAGCTCTTGACATGGAAGTCGCGAGTTTGAGAGATCAAACTTTTCGGTTCGGCCGGACTTCGCACAGGTGGTGCATGGCTGTCGTCAGCTCGTGCCG
Otu0417	0	0	0	0	0	0	0	0	0	0	0	0	4	3	6	0	13	13	k__Bacteria(100);p__Proteobacteria(100);c__Alphaproteobacteria(100);o__Rickettsiales(100);f__Pelagibacteraceae(100);unclassified(100);unclassified(100);	GGATTAGATACCCTGGTAGTCCATGCCGTAAACGATGTGTGCTAGACGTTGGAAATTTATTTTTCAGTGTCGCAGCAAAAGCATTAAGCACACCGCCTGGGGAGTACGACCGCAAGGTTAAAACTCAAATGAATTGACGGGGACCCGCACAAGCAGTGGAGCATGTGGTTTAATTCGAAGATACGCGCAGAACCTTACCAACACTTGACATGTTCGTCGCGAACCTAAGAGATTAGGTTCTTCATTCAGTTGGACGAAACACAGGTGCTGCATGGCTGTCGTCAGCTCGTGCCG
Otu0418	0	0	13	0	0	0	0	0	0	0	0	0	0	0	0	13	0	13	k__Bacteria(100);p__Proteobacteria(100);c__Gammaproteobacteria(100);o__HTCC2188(100);f__HTCC2089(100);unclassified(100);unclassified(100);	GGATTAGATACCCTGGTAGTCCACGCCGTCAACGATGAGAACTAGCCGTTGGGCCCCTTGAGGGTTTAGTGGCGCAGCTAACGCGATAAGTTCTCCGCCTGGGGAGTACGGCCGCAAGGTTAAAACTCAAATGAATTGACGGGGGCCCGCACAAGCGGTGGAGCATGTTGTTTAATTCGATGCAACGCGAAGAACCTTACCACCCCTTGACATCCCCGGAACTTTCCAGAGATGGAAAGGTTCCTTCGGGACCGGGTGACAGGTGCTGCATGGCTGTCGTCAGCTCGTGCCG
Otu0419	0	2	7	0	0	0	0	0	0	0	0	0	0	2	2	9	4	13	k__Bacteria(100);p__Bacteroidetes(100);c__Cytophagia(100);o__Cytophagales(100);f__Flammeovirgaceae(100);unclassified(100);unclassified(100);	GGATTAGATACCCTGGTAGTCCACGCCGTAAACGATGCTCACTCGATGTTAGCGATATACTGTTAGCGTCCAAGCTAAAGCGTTAAGTGAGCCACCTGGGGAGTACGCCGGCAACGGTGAAACTCAAAGGAATTGACGGGGGTCCGCACAAGCGGTGGAGCATGTGGTTTAATTCGACAATACGCGAGGAACCTTACCTAGGCTATAATGCGCGTGACATCCAGAGAGATCTGGAGTTCTTCGGACACAAAGCAAGGTGCTGCATGGTTGTCGTCAGCTCGTGCCG
Otu0420	0	0	0	0	0	0	0	0	0	13	0	0	0	0	0	13	0	13	k__Bacteria(100);p__Proteobacteria(100);c__Alphaproteobacteria(100);unclassified(100);unclassified(100);unclassified(100);unclassified(100);	GGATTAGATACCCTGGTAGTCCACGCCGTAAACGATGAGGGCCAGTTGTCGGGCAGCATGCTGTTCGGTGACGCAGTTAACGCATTAAGCCCTCCGCCTGGGGAGTACGGTCGCAAGATTAAAACTCAAAGGAATTGACGGGGGCCCGCACAAGCGGTGGAGCATGTGGTTTAATTCGAAGCAACGCGAAGAACCTTACCAGCCCTTGACATCTTGGTCGCGGATCGTGGAGACACTTTCTTTCAGTTCGGCTGGACCAATGACAGGTGTTGCATGGCTGTCGTCAGCTCGTGCCG
Otu0421	11	0	0	0	0	0	0	2	0	0	0	0	0	0	0	13	0	13	k__Bacteria(100);p__Proteobacteria(100);c__Alphaproteobacteria(100);o__Rhodospirillales(100);f__Rhodospirillaceae(100);unclassified(100);unclassified(100);	GGATTAGATACCCTGGTAGTCCACGCCGTAAACGATGAGTGCTAGACGTTTGGTGGCTTGCCACTGAGTGTCGCAGCTAACGCTTTAAGCACTCCGCCTGGGGAGTACGGCCGCAAGGTTAAAACTCAAAGGAATTGACGGGGGCCCGCACAAGCGGTGGAGCATGTGGTTTAATTCGAAGCAACGCGCAGAACCTTACCAGCCCTTGACATGGGGAGTATGGGCCGGAGAGATCCGGTTCTTCAGTTAGGCTGGCTCCCACACAGGTGCTGCATGGCTGTCGTCAGCTCGTGCCG
Otu0422	13	0	0	0	0	0	0	0	0	0	0	0	0	0	0	13	0	13	k__Bacteria(100);p__Acidobacteria(100);c__Sva0725(100);o__Sva0725(100);unclassified(100);unclassified(100);unclassified(100);	GGATTAGATACCCTGGTAGTCCACACTGTAAACGATGAGCACTCGGTGTCGTGGGTGTCGACCCCCGCGGTGCCTTAGTTAACACGTTAAGTGCTCCGCCTGGGGAGTACGGTCGCAAGGCTGAAACTCAAAGGAATTGACGGGGGCCCGCACAAGCGGTGGAGCATGTGGTTTAATTCGATGCAACGCGCAGAACCTTACCTGGGCTTGAACTGTGGCGGACCATTCTGGAAACAGAGTTTTCCCTTCGGGGACTGCCATAGAGGTGCTGCATGGCTGTCGTCAGCTCGTGCCG
Otu0423	10	0	0	0	1	1	0	0	0	0	1	0	0	0	0	13	0	13	k__Bacteria(100);p__Proteobacteria(100);c__Deltaproteobacteria(100);o__NB1-j(100);f__JTB38(62);unclassified(62);unclassified(62);	GGATTAGATACCCTGGTAGTCCACGCCGTAAACGTTGAGTGCTAGACGTCGGGGGTATTGACCCCTCCGGTGTCGAAGCTAACGCATTAAGCACTCCGCCTGGGGAGTACGGTCGCAAGACTAAAACTCAAAGGAATTGACGGGGGCCCGCACAAGCGGTGGAGCATGTGGTTTAATTCGAAGCAACGCGCAGAACCTTACCTGGGTTTGACATCTGGAGAATTCCCTGGAAACAGGGAAGTGCCTTCGGGAGCTCCAAGACAGGTGCTGCATGGCTGTCGTCAGCTCGTGCCG
Otu0424	0	0	13	0	0	0	0	0	0	0	0	0	0	0	0	13	0	13	k__Bacteria(100);p__Firmicutes(100);c__Clostridia(100);o__Clostridiales(100);f__Tissierellaceae(100);g__Anaerococcus(100);unclassified(100);	GGATTAGATACCCTGGTAGTCCACGCCGTAAACGATGAGTGTTAGGTGTCTGGAGTCAAATCTGGGTGCCGCAGCAAACGCATTAAACACTCCGCCTGGGGAGTACGCACGCAAGTGTGAAACTCAAAGGAATTGACGGGGACCCGCACAAGCAGCGGAGCATGTGGTTTAATTCGACGCAACGCGAAGAACCTTACCAAGTCTTGACATATTACGGAAGCAGTTAGAGATAATTGCTTACATCTTCGGATGACTGTAATACAGGTGGTGCATGGTTGTCGTCAGCTCGTGCCG
Otu0425	11	0	0	0	0	0	2	0	0	0	0	0	0	0	0	13	0	13	k__Bacteria(100);p__Proteobacteria(100);c__Alphaproteobacteria(100);unclassified(100);unclassified(100);unclassified(100);unclassified(100);	GGATTAGATACCCTGGTAGTCCACGCCGTAAACGATGGGTGCTAGTTGTCGGGCGGCATGCCGTTCGGTGACGCAGCAAACGCGTTAAGCACCCCGCCTGGGGACTACGGTCGCAAGACTAAAACTCAAAGGAATTGACGGGGGCCCGCACAAGCGGTGGAGCATGTGGTTTAATTCGAGGCAACGCGAAGAACCTTACCAGCCCTTGACATCCCGGTCGCGGATAGCAGAGACGCTTTCCTTCAGTTCGGCTGGACCGGTGACAGGTGCTGCATGGTTGTCGTCAGCTCGTGCCG
Otu0426	10	0	0	0	2	0	0	0	0	0	1	0	0	0	0	13	0	13	k__Bacteria(100);p__Acidobacteria(100);c__Sva0725(100);o__Sva0725(100);unclassified(100);unclassified(100);unclassified(100);	GGATTAGATACCCTGGTAGTCCACACTGTAAACGATGAGCACTCGGTGCCGCGGGTGTCGACCCCTGCGGTGCCTTAGGAAACCCGTTAAGTGCTCCGCCTGGGGAGTACGGTCGCAAGGCTGAAACTCAAAGGAATTGACGGGGGCCCGCACAAGCGGTGGAGCATGTGGTTTAATTCGATGCAACGCGCAGAACCTTACCTAGGCTTGAACTGTGGCGGCCTGCCCTGGAAACAGGGCTTTCCCTTCGGGGACTGCTACAGAGGTGCTGCATGGCTGTCGTCAGCTCGTGCCG
Otu0427	0	0	13	0	0	0	0	0	0	0	0	0	0	0	0	13	0	13	k__Bacteria(100);p__Firmicutes(100);c__Bacilli(100);o__Bacillales(100);f__Bacillaceae(100);g__Bacillus(100);unclassified(100);	GGATTAGATACCCTGGTAGTCCACGCCGTAAACGATGAGTGCTAAGTGTTAGAGGGTTTCCGCCCTTTAGTGCTGCAGCAAACGCATTAAGCACTCCGCCTGGGGAGTACGACCGCAAGGTTGAAACTCAAAGGAATTGACGGGGGCCCGCACAAGCGGTGGAGCATGTGGTTTAATTCGAAGCAACGCGAAGAACCTTACCAGGTCTTGACATCCTCTGACAATCCTAGAGATAGGACTTTCCCCTTCGGGGGACAGAGTGACAGGTGGTGCATGGTTGTCGTCAGCTCGTGCCG
Otu0428	0	0	0	0	0	0	0	0	0	0	0	0	0	0	13	0	13	13	k__Bacteria(100);p__Proteobacteria(100);c__Deltaproteobacteria(100);o__Myxococcales(100);f__OM27(100);unclassified(100);unclassified(100);	GGATTAGATACCCTGGTAGTCCACGCCGTAAACGATGAATGCTCGGTGTTGGGGACGTCCGTTCCCAGTGCCAAAGTTAACGCATTAAGCATTCCGCCTGGGGAGTACGGTCGCAAGACTAAAACTCAAAGGAATTGACGGGGGCCCGCACAAGCGGTGGAGTATGTGGTTTAATTCGACGCAACGCGCAGAACCTTACCCGGCCTTGACATCCTAAGAATCTCTGGGAAAGCAGAGAGTGCCTCCTCACGGAGGAACTTAGTGACAGGTGCTGCATGGCTGTCGTCAGCTCGTGCCG
Otu0429	0	0	0	0	6	0	3	4	0	0	0	0	0	0	0	13	0	13	k__Bacteria(100);p__Acidobacteria(100);c__Sva0725(100);o__Sva0725(100);unclassified(100);unclassified(100);unclassified(100);	GGATTAGATACCCTGGTAGTCCACGCTGTAAACGATGGGTACTCGATGCCGCGGGTATTGACCCCTGCGGTGTCTTAGTTAACGCGTTAAGTACCCCGCCTGGGGAGTACGGTCGCAAGGCTGAAACTCAAAGGAATTGACGGGGGCCCGCACAAGCGGTGGAGCATGTGGTTTAATTCGATGCAACGCGAAGAACCTTACCTGGGCTTGAACTGTAGTGGACAGTCTGCGAGATCAGACGTTCCCTTCGGGGACTGCTATAGAGGTGCTGCATGGCTGTCGTCAGCTCGTGCCG
Otu0430	0	12	0	0	0	0	0	0	0	0	0	0	0	0	0	12	0	12	k__Bacteria(100);p__Acidobacteria(100);unclassified(100);unclassified(100);unclassified(100);unclassified(100);unclassified(100);	GGATTAGATACCCTGGTAGTCCTAGCTGTAAACGATGAACACTTGGTGTGGCGGGTGTCGACCCCTGCCGTGCCGAAGCTAACGCATTAAGTGTTCCGCCTGGGGAGTACGGCCGCAAGGCTGAAACTCAAAGGAATTGACGGGGGCCCGCACAAGCGGTGGAGCATGTGGTTTAATTCGACGCAACGCGAAGAACCTTACCTGGGTTAAATCAGGAGTGACCGCCCCTGAAAGGGGGTTTTCCTTCGGGACGCTCTTGAAGGTGCTGCATGGCTGTCGTCAGCTCGTGCCG
Otu0431	0	0	0	0	0	0	0	0	0	0	0	1	1	6	4	1	11	12	k__Bacteria(100);p__Proteobacteria(100);c__Gammaproteobacteria(100);o__Alteromonadales(100);f__HTCC2188(100);g__HTCC(100);unclassified(100);	GGATTAGATACCCTGGTAGTCCACGCTGTAAACGATGTCAACTAGCCGTTGGAAGGGTAATCCTTTTAGTGGCGTAGCTAACGCGCTAAGTTGACCGCCTGGGGAGTACGGTCGCAAGACTAAAACTCAAATGAATTGACGGGGGCCCGCACAAGCGGTGGAGCATGTGGTTTAATTCGACGCAACGCGAAGAACCTTACCTGGTCTTGACATCCTACGAACTTTCCAGAGATGGATTGGTGCCTTCGGGAGCGTAGTGACAGGTGCTGCATGGCTGTCGTCAGCTCGTGCCG
Otu0432	3	0	0	0	4	5	0	0	0	0	0	0	0	0	0	12	0	12	k__Bacteria(100);p__Planctomycetes(100);c__Planctomycetia(100);o__Pirellulales(100);f__Pirellulaceae(100);unclassified(100);unclassified(100);	GGATTAGATACCCTGGTAGTCCTAGCTGTAAACGATGAGCACTTGATCGAGGGGACCTCCACATCCTCTCGGTCGTAGCGAAAGTGTTAAGTGCTCCGCCTGGGGAGTATGGTCGCAAGGCTGAAACTCAAAGGAATTGACGGGGGCTCACACAAGCGGTGGAGGATGTGGCTTAATTCGAGGCTACGCGAAGAACCTTATCCTGGTCTTGACATGTTTGAGAATCTTCCTGAAAGGGAAGAGTGCCTTCGGGAGCTCTTACACAGGTGCTGCATGGCTGTCGTCAGCTCGTGCCG
Otu0433	0	0	0	0	5	6	0	1	0	0	0	0	0	0	0	12	0	12	k__Bacteria(100);p__Proteobacteria(100);c__Gammaproteobacteria(100);o__Thiotrichales(100);f__Piscirickettsiaceae(100);unclassified(100);unclassified(100);	GGATTAGATACCCTGGTAGTCCACGCCGTAAACGATGAGAACTAGATGTTGGGAGGGTTTGCCTCTCGGTGTCGCAGCTAACGCGTTAAGTTCTCCGCCTGGGGAGTACGCCGGCAACGGTAAAACTCAAAGGAATTGACGGGGACCCGCACAAGCGGTGGAGCATGTGGTTTAATTCGATGCAACGCGAAGAACCTTACCTGCCCTTGACATCCTTGGAAGCTCTTGTAATGAGAGTGTGCCTTCGGGAACCGAGTGACAGGTGCTGCATGGCTGTCGTCAGCTCGTGCCG
Otu0434	0	11	0	0	0	0	0	0	0	0	0	0	1	0	0	11	1	12	k__Bacteria(100);p__Proteobacteria(100);c__Deltaproteobacteria(100);unclassified(100);unclassified(100);unclassified(100);unclassified(100);	GGATTAGATACCCTGGTAGTCCACGCCGTAAACGATGTTCACTAGGTGCTGCGGGAATTAACCCCTGCAGTGTCGTAGCTAACGCGTTAAGTGAACCGCCTGGGGAGTACGGTCGCAAGATTAAAACTCAAAGGAATTGACGGGGGCCCGCACAAGCGGTGGAGTATGTGGTTTAATTCGACGCAACGCGAAGAACCTTACCTGGGCTTGACATGTGGAGAATCCCTCAGAGACGAGGGAGTGCCCTTCGGGGAACTCCAACACAGGTGCTGCATGGCTGTCGTCAGCTCGTGCCG
Otu0435	0	12	0	0	0	0	0	0	0	0	0	0	0	0	0	12	0	12	k__Bacteria(100);p__Proteobacteria(100);c__Betaproteobacteria(100);o__Burkholderiales(100);f__Comamonadaceae(100);unclassified(100);unclassified(100);	GGATTAGATACCCTGGTAGTCCACGCCCTAAACGATGTCAACTGGTTGTTGGACGGCTTGCTGTTCAGTAACGAAGCTAACGCGTGAAGTTGACCGCCTGGGGAGTACGGCCGCAAGGTTGAAACTCAAAGGAATTGACGGGGACCCGCACAAGCGGTGGATGATGTGGTTTAATTCGATGCAACGCGAAAAACCTTACCTACCCTTGACATGCCAGGAATTCTGCAGAGATGTGGAAGTGCTCGAAAGAGAACCTGGACACAGGTGCTGCATGGCCGTCGTCAGCTCGTGCCG
Otu0436	1	0	1	7	0	0	0	0	0	3	0	0	0	0	0	12	0	12	k__Bacteria(100);p__Firmicutes(100);c__Bacilli(100);o__Bacillales(100);f__Staphylococcaceae(100);g__Staphylococcus(100);unclassified(67);	GGATTAGATACCCTGGTAGTCCACGCCGTAAACGATGAGTGCTAAGTGTTAGGGGGTTTCCACCCCTTAGTGCTGCAGCTAACGCATTAAGCACTCCGCCTGGGGAGTACGACCGCAAGGTTGAAACTCAAAGGAATTGACGGGGACCCGCACAAGCGGTGGAGCATGTGGTTTAATTCGAAGCAACGCGAAGAACCTTACCAAATCTTGACATCCTTTGACCCTTCTAGAGATAGAAGTTTCCCCTTCGGGGGACAAAGTGACAGGTGGTGCATGGTTGTCGTCAGCTCGTGCCG
Otu0437	1	6	0	0	0	3	2	0	0	0	0	0	0	0	0	12	0	12	k__Bacteria(100);p__Bacteroidetes(100);c__Flavobacteriia(100);o__Flavobacteriales(100);f__Weeksellaceae(100);g__Chryseobacterium(100);unclassified(100);	GGATTAGATACCCTGGTAGTCCACGCTGTAAACGATGCTAACTCGTTTTTGGGTTTTCGGATTCAGAGACTAAGCGAAAGTGATAAGTTAGCCACCTGGGGAGTACGAACGCAAGTTTGAAACTCAAAGGAATTGACGGGGGCCCGCACAAGCGGTGGATTATGTGGTTTAATTCGATGATACGCGAGGAACCTTACCAAGGCTTAAATGGGAATTGATCGGTTTAGAAATAGACCTTCCTTCGGGCAATTTTCAAGGTGCTGCATGGTTGTCGTCAGCTCGTGCTG
Otu0438	0	0	0	0	3	8	0	1	0	0	0	0	0	0	0	12	0	12	k__Bacteria(100);p__Acidobacteria(100);c__Sva0725(100);o__Sva0725(100);unclassified(100);unclassified(100);unclassified(100);	GGATTAGATACCCTGGTAGTCCACGCTGTAAACGATGGGTACTCGATGCCGCGGGTATTGACCCCTGCGGTGTCTTAGTTAACGCGTTAAGTACCCCGCCTGGGGAGTACGGTCGCAAGGCTGAAACTCAAAGGAATTGACGGGGGCCCGCACAAGCGGTGGAGCATGTGGTTTAATTCGATGCAACGCGAAGAACCTTACCTGGGCTTGAACTGTAGTGGACCGCCCGCGAGATCGGGTTTTCCCTTCGGGGACTGCTATAGAGGTGCTGCATGGCTGTCGTCAGCTCGTGCCG
Otu0439	0	0	0	0	0	0	0	0	12	0	0	0	0	0	0	12	0	12	k__Bacteria(100);p__PAUC34f(100);unclassified(100);unclassified(100);unclassified(100);unclassified(100);unclassified(100);	GGATTAGATACCCTGGTAGTCTTAGCCGTAAACGATGGGTACTAGGTGTTGGGGGACATTGACCCCCTCAGTGCCGTAGCTAACGCATTAAGTACCCCGCCTGGGGAGTACGGCCGCAAGGCTGAAACTCAAAGGAATTGACGGGGACCCGCACAAGCAGTGGAGCATGTCGCTCAATTCGATGCAACGCGAAGAACCTTACCAGGGCTTGACATCCGAGGAACCTCTTGGAAACAGGAGGGTGCCTTAGGGAACCTCGAGACAGGTGCTGCATGGCTGTCGTCAGCTCGTGCCG
Otu0440	0	0	0	6	0	0	0	0	0	2	4	0	0	0	0	12	0	12	k__Bacteria(100);unclassified(100);unclassified(100);unclassified(100);unclassified(100);unclassified(100);unclassified(100);	GGATTAGATACCCTGGTAGTCCACGCAGTAAACGATGAGTGCTAGGTATTTGGATTTCTGATCTGAGTATCGTAGTTAACGCGTTAAGCACTCCGCCTGGGAAGTACGATCGCAAGGTTGAAACTCAAAGGAATTGACGGGGACCCGCACAAGCGGTGGAACATGTGGTTTAATTCGATGCTACGCGAAAAACCTTACCAGGCCTTGACATGTTAGTCGTACGGCTAAGAGATTAGCTGGTCAGTTCGGCTGGACTATCACAGATGTTGCATGGCTGTCGTCAGCTCGTGCCG
Otu0441	0	4	4	0	0	0	0	0	0	0	0	0	0	0	4	8	4	12	k__Bacteria(100);p__Actinobacteria(100);c__Acidimicrobiia(100);o__Acidimicrobiales(100);f__OCS155(100);unclassified(100);unclassified(100);	GGATTAGATACCCTGGTAGTCCTAGCTGTAAACGATGGATACTAGACGTAGGAATTGGATTAACGATTTCTGTGTCGTAGCTAACGCGTTAAGTATCCCGCCTGGGGAGTACGGTCGCAAGACTAAAACTCAAAGGAATTGACGGGACCCCGCACAAGCGGCGGAGCATGCGGCTTAATTCGATGATACCCGTAGAACCTTACCTGGACTTGACATATAGGGAAAAGTTATAGAAATATAATGTGCATTAGCGCCCTATACAGGTGGTGCATGGCTGTCGTCAGCTCGTGCCG
Otu0442	12	0	0	0	0	0	0	0	0	0	0	0	0	0	0	12	0	12	k__Bacteria(100);p__Proteobacteria(100);c__Gammaproteobacteria(100);o__Marinicellales(100);f__Marinicellaceae(100);unclassified(100);unclassified(100);	GGATTAGATACCCTGGTAGTCCACGCCCTAAACGATGAGAACTAGACGTTGGCCTCATAAAAGAGGTTAGTGTCGAAGCTAACGCGTTAAGTTCTCCGCCTGGGGAGTACGGCCGCAAGGTTGAAACTCAAAGGAATTGACGGGGGCCCGCACAAGCGGTGGAGCATGTGGTTTAATTCGATGCAACGCGAAGAACCTTACCAGCCCTTGACATCCTCGGAACTGACTAGAGATAGTTTGGTGCCTTCGGGAGCCGAGTGACAGGTGCTGCATGGCTGTCGTCAGCTCGTGCCG
Otu0443	0	0	0	0	3	6	0	2	1	0	0	0	0	0	0	12	0	12	k__Bacteria(100);p__Proteobacteria(100);c__Alphaproteobacteria(100);unclassified(100);unclassified(100);unclassified(100);unclassified(100);	GGATTAGATACCCTGGTAGTCCACGCCGTAAACGATGAGAGCTAGCCGTCGGGTAGTATACTATTCGGTGGCGCAGCTAACGCATTAAGCTCTCCGCCTGGGGAGTACGGTCGCAAGATTAAAACTCAAAGGAATTGACGGGGGCCCGCACAAGCGGTGGAGCATGTGGTTTAATTCGAGGCAACGCGAAGAACCTTACCAGCCCTTGACATACCAATCGCGGATTACAGAGATGTTTTCCTTCATTTAGTTGGATTGGATACAGGTGCTGCATGGTTGTCGTCAGCTCGTGCCG
Otu0444	5	0	0	0	2	2	1	0	2	0	0	0	0	0	0	12	0	12	k__Bacteria(100);p__Planctomycetes(100);c__C6(100);o__d113(100);unclassified(100);unclassified(100);unclassified(100);	GGATTAGATACCCTGGTAGTCCACGCCGTAAACGATGAGCACTAGGTAGCCGTGGGATCCGACCTATGGCTGCTGCAGGTAATCCATTAAGTGCTCCGCCTGGGGAGTATGGTCGCAAGGCTGAAACTCAAAGGAATTGACGGGGGCTCACACAAGCGGTGGAGGATGTTGCTTAATTCGAAGCAACGCGAAGAACCTTACCAGGGTTTGACATGCAGGGATTAATCCCGTGAAAGCGGGAGGATTGCCTTCGGGTGTAACCTGCACAGGTGTTGCATGGCTGTCGTCAGCTCGTGCCG
Otu0445	0	0	0	0	0	0	0	0	9	3	0	0	0	0	0	12	0	12	k__Bacteria(100);p__Proteobacteria(100);c__Epsilonproteobacteria(100);o__Campylobacterales(100);f__Campylobacteraceae(100);g__Campylobacter(100);s__ureolyticus(100);	GGATTAGATACCCTGGTAGTCCAAGCCGTAAACGATGTATACTAGTTGTCGGGTTTTATACTCGGTGACGCAGCTAACGCATTAAGTATACCGCCTGGGGAGTACGGTCGCAAGATTAAAACTCAAAGAAATTGACGGGGACCCGCACAAGCGGTGGAGCATGTGGTTTAATTCGAAGCAACGCGAAGAACCTTACCCACCTTTGACATACTAGTTTGGGATAGTGGAGACACTTTCTTTCAGTTCGGCTGGGCTAGATACAGGTGCTGCACGGCTGTCGTCAGCTCGTGCCG
Otu0446	0	2	3	0	3	2	0	2	0	0	0	0	0	0	0	12	0	12	k__Bacteria(100);p__Proteobacteria(100);c__Alphaproteobacteria(100);o__Sphingomonadales(100);f__Sphingomonadaceae(100);g__Sphingomonas(100);s__yabuuchiae(100);	GGATTAGATACCCTGGTAGTCCACGCCGTAAACGATGATAACTAGCTGTCCGGGGACTTGGTCTTTGGGTGGCGCAGCTAACGCATTAAGTTATCCGCCTGGGGAGTACGGCCGCAAGGTTAAAACTCAAATGAATTGACGGGGGCCTGCACAAGCGGTGGAGCATGTGGTTTAATTCGAAGCAACGCGCAGAACCTTACCAGCGTTTGACATGTCCGGACGATTTCCAGAGATGGATCTCTTCCCTTCGGGGACTGGAACACAGGTGCTGCATGGCTGTCGTCAGCTCGTGTCG
Otu0447	0	0	0	0	0	4	0	3	5	0	0	0	0	0	0	12	0	12	k__Bacteria(100);p__Proteobacteria(100);c__Alphaproteobacteria(100);unclassified(100);unclassified(100);unclassified(100);unclassified(100);	GGATTAGATACCCTGGTAGTCCACGCCGTAAACGATGTCTGCTAGCCGTTGGGGCAGTTACTGCTTCGGTGGCGCAGCTAACGCGTTAAGCAGACCGCCTGGGGAGTACGGCCGCAAGGTTAAAACTCAAAGGAATTGACGGGGGCCCGCACAAGCGGTGGAGCATGTGGTTTAATTCGAAGCAACGCGCAGAACCTTACCAGCCCTTGACATGGGGGTCGCGGCTCTTGGAGACAGGAGCTTTCAGTTCGGCTGGACCCCACACAGGTGCTGCATGGCTGTCGTCAGCTCGTGCCG
Otu0448	0	0	0	0	3	5	0	2	2	0	0	0	0	0	0	12	0	12	k__Bacteria(100);p__Proteobacteria(100);c__Alphaproteobacteria(100);o__Rhizobiales(100);unclassified(100);unclassified(100);unclassified(100);	GGATTAGATACCCTGGTAGTCCACACCGTAAACGATGGAAGCTAGCCGTCAGGTGGTATACCATTTGGTGGCGCAGCTAACGCATTAAGCTTCCCGCCTGGGGAGTACGGTCGCAAGATTAAAACTCAAAGGAATTGACGGGGGCCCGCACAAGCGGTGGAGCATGTGGTTTAATTCGAAGCAACGCGCAGAACCTTACCAGCCCTTGACATACCGATCGCGGTTAGTGGAGACACTTTCCTTCAGTTAGGCTGGATCGGATACAGGTGCTGCATGGCTGTCGTCAGCTCGTGCCG
Otu0449	0	4	0	4	0	0	0	0	0	0	0	0	0	0	4	8	4	12	k__Bacteria(100);p__Proteobacteria(100);c__Gammaproteobacteria(100);o__Alteromonadales(100);f__Alteromonadaceae(100);g__Alteromonas(100);unclassified(100);	GGATTAGATACCCTGGTAGTCCACACCGTAAACGCTGTCTACTAGCTGTTTGTGGCTTTAAGTCGTGAGTAGCGAAGCTAACGCGCTAAGTAGACCGCCTGGGGAGTACGGCCGCAAGGTTAAAACTCAAATGAATTGACGGGGGCCCGCACAAGCGGTGGAGCATGTGGTTTAATTCGATGCAACGCGAAGAACCTTACCTACACTTGACATGCTGAGAACTTTCCAGAGATGGATTGGTGCCTTCGGGAGCTCAGACACAGGTGCTGCATGGCTGTCGTCAGCTCGTGCCG
Otu0450	0	0	0	0	0	0	0	0	0	0	1	0	1	9	1	1	11	12	k__Bacteria(100);p__SAR406(100);c__AB16(100);o__Arctic96B-7(100);f__A714017(100);g__SGSH944(100);unclassified(100);	GGATTAGATACCCTGGTAGTCCACGCCGTAAACGATGAGTACTTGTTGTCGGGAGATTCGACCCTCTCGGTAGCGGAGCTAACGCGTTAAGTACTCCGCCTGGGTACTACGACCGCAAGGTTGAAACTCAAAGGAATTGACGGGGACCCGCACAAGCGGTGGAACATGTGGTTTAATTCGATGCAACGCGAAGAACCTTACCTGGGCTTGACATGTTCACGAAAGCTCTGTGAAAACAGAGCCCTCTGCGAGCTTGCTCAAAGACGTGATCACAGGTGATGCATGGCTGTCGTCAGCTCGTGCCG
Otu0451	0	0	0	0	0	0	0	0	0	0	0	0	2	8	2	0	12	12	k__Bacteria(100);p__Proteobacteria(100);c__Gammaproteobacteria(100);o__Thiotrichales(100);f__Piscirickettsiaceae(100);unclassified(100);unclassified(100);	GGATTAGATACCCTGGTAGTCCACGCCCTAAACGATGAGAACTAGACGTTGGGTAGCAATACCGAGTGTCGTAGCTAACGCATTAAGTTCTCCGCCTGGGGAGTACGACCGCAAGGTTGAAACTCAAAGTAATTGACGGGGGCCCGCACAAGCGGTGGAGCATGTGGTTTAATTCGATGCAACGCGAAGAACCTTACCTACCCTTGACATCATCAGAACTTGTTAGAGATAACTCGGTGCCTTCGGGAACTGATAGACAGGTGCTGCATGGCTGTCGTCAGCTCGTGCCG
Otu0452	12	0	0	0	0	0	0	0	0	0	0	0	0	0	0	12	0	12	k__Bacteria(100);p__Proteobacteria(100);c__Gammaproteobacteria(100);unclassified(100);unclassified(100);unclassified(100);unclassified(100);	GGATTAGATACCCTGGTAGTCCACGCCCTAAACGATGTCAACTAGCCGTTGGGTTCATTTAAGGACTTAGTGGCGCAGCTAACGCGTTAAGTTGACCGCCTGGGGAGTACGGCCGCAAGGTTAAAACTCAAAGGAATTGACGGGGGCCCGCACAAGCGGTGGAGCATGTGGTTTAATTCGATGCAACGCGAAGAACCTTACCAGGCCTTGACATCCTCGGAACTTTCTAGAGATAGATTGGTGCCTTCGGGAACCGAGTGACAGGTGCTGCATGGCTGTCGTCAGCTCGTGCCG
Otu0453	0	0	0	0	1	1	4	6	0	0	0	0	0	0	0	12	0	12	k__Bacteria(100);p__Proteobacteria(100);c__Gammaproteobacteria(100);unclassified(100);unclassified(100);unclassified(100);unclassified(100);	GGATTAGATACCCTGGTAGTCCACGCCGTAAACGATGAGAACTAGACGTTGGGCCGCATGACGGTTTAGTGTCGAAGCTAACGCGATAAGTTCTCCGCCTGGGGAGTACGGCCGCAAGGTTAAAACTCAAAGAAATTGACGGGGACCCGCACAAGCGGTGGAGCATGTGGTTTAATTCGATGCAACGCGAAGAACCTTACCTACCCTTGACATCCTGGAAAGCTCACGTAACGGTGAGTGTGCCTTCGGGAATCCAGTGACAGGTGCTGCATGGCTGTCGTCAGCTCGTGCCG
Otu0454	0	11	0	0	0	0	0	0	0	0	0	0	0	0	0	11	0	11	k__Bacteria(100);p__Proteobacteria(100);c__Betaproteobacteria(100);o__Rhodocyclales(100);f__Rhodocyclaceae(100);g__Zoogloea(100);unclassified(100);	GGATTAGATACCCTGGTAGTCCACGCCCTAAACGATGTCAACTAGTTGTTCGGTGAGGAGACTCATTGAGTAACGCAGCTAACGCGTGAAGTTGACCGCCTGGGGAGTACGGCCGCAAGGTTAAAACTCAAAGGAATTGACGGGGACCCGCACAAGCGGTGGATGATGTGGATTAATTCGATGCAACGCGAAAAACCTTACCTACCCTTGACATGCCAGGAACTTACCAGAGATGGTTTGGTGCTCGAAAGAGAGCCTGGACACAGGTGCTGCATGGCTGTCGTCAGCTCGTGCCG
Otu0455	10	0	0	0	0	0	0	0	1	0	0	0	0	0	0	11	0	11	k__Bacteria(100);p__Bacteroidetes(100);c__Flavobacteriia(100);o__Flavobacteriales(100);unclassified(100);unclassified(100);unclassified(100);	GGATTAGATACCCTGGTAGTCCACGCCGTAAACGATGATCACTCGACATTGGCGATATACTGTCAGTGTCCAAGCGAAAGTGTTAAGTGATCCACCTGGGGAGTACGATCGCAAGGTTGAAACTCAAAGGAATTGACGGGGGCCCGCACAAGCGGTGGAGCATGTGGTTTAATTCGATGATACGCGAGGAACCTTACCAAGGCTTAAATGCAGAACGACAGACTGGGAAACCAGTCCTTCTTCGGACGATCTGCAAGGTGCTGCATGGTTGTCGTCAGCTCGTGCCG
Otu0456	0	0	0	0	0	9	2	0	0	0	0	0	0	0	0	11	0	11	k__Bacteria(100);p__Acidobacteria(100);c__Sva0725(100);o__Sva0725(100);unclassified(100);unclassified(100);unclassified(100);	GGATTAGATACCCTGGTAGTCCACGCTGTAAACGTTGGACACTCGGTGTCGCGGGTGTTGACCCCTGCGGTGCCTTAGTTAACGCGTTAAGTGTCCCGCCTGGGGAGTACGGTCGCAAGGCTGAAACTCAAAGGAATTGACGGGGGCCCGCACAAGCGGTGGAGCATGTGGTTTAATTCGATGCAACGCGAAGAACCTTACCTGGGCTTGAACTGTAGTGGCCCGCCTGCGAGATCAGGCCTTCTCTTCGGAGACTGCTACAGAGGTGCTGCATGGCTGTCGTCAGCTCGTGCCG
Otu0457	0	0	0	0	9	2	0	0	0	0	0	0	0	0	0	11	0	11	k__Bacteria(100);p__Nitrospirae(100);c__Nitrospira(100);o__Nitrospirales(100);f__Nitrospiraceae(100);unclassified(100);unclassified(100);	GGATTAGATACCCTGGTAGTCCACGCCCTAAACGATGGGCACTAAGTATCGGCAGGTTACTGTCGGTGCCGCAGCTAACGCAGTAAGTGCCCCGCCTGGGGAGTACGGCCGCAAGGTTGAAACTCAAAGGAATTGACGGGGGCCCGCACAAGCGGTGGAGCATGTGGTTTAATTCGACGCAACGCGAAGAACCTTACCCAGGCTGGACATGCAGGGAGTAAGAACCGGAAACGGGGATGAGCCCTTCGGGGCAACCTGCTCAGGTGCTGCATGGCTGTCGTCAGCTCGTGCCG
Otu0458	1	0	0	0	0	6	0	3	1	0	0	0	0	0	0	11	0	11	k__Bacteria(100);p__Acidobacteria(100);c__RB25(100);unclassified(100);unclassified(100);unclassified(100);unclassified(100);	GGATTAGATACCCTGGTAGTCCTAGCTGTAAACGATGGGCACTTGGTGTTGCGGGTATCGACCCCTGCAGTGCCGAAGCTAACGCATTAAGTGCCCCGCCTGGGGAGTACGGTCGCAAGGCTGAAACTCAAAGGAATTGACGGGGGCCCGCACAAGCGGTGGAGCATGTGGTTTAATTCGACGCAACGCGAAGAACCTTACCTGGGTTTAAATTGCGATGGACCGCTCCAGAGATGGAGTTTCCCTTCGGGGCTGTCGTGAAGGTGCTGCATGGCTGTCGTCAGCTCGTGCCG
Otu0459	0	0	0	0	2	1	3	5	0	0	0	0	0	0	0	11	0	11	k__Bacteria(100);p__Proteobacteria(100);c__Gammaproteobacteria(100);unclassified(100);unclassified(100);unclassified(100);unclassified(100);	GGATTAGATACCCTGGTAGTCCACGCCGTAAACGATGAGAACTAGACGTTGGGCCGCATGACGGTTTAGTGTCGAAGCTAACGCGATAAGTTCTCCGCCTGGGGAGTACGGCCGCAAGGTTAAAACTCAAAGAAATTGACGGGGACCCGCACAAGCGGTGGAGCATGTGGTTTAATTCGACGCAACGCGAAGAACCTTACCTACCCTTGACATCCTGGAAAGCTCACGTAATGGTGAGTGTGCCTTCGGGAATCCAGTGACAGGTGCTGCATGGCTGTCGTCAGCTCGTGCCG
Otu0460	0	0	0	0	11	0	0	0	0	0	0	0	0	0	0	11	0	11	k__Bacteria(100);p__Proteobacteria(100);c__Epsilonproteobacteria(100);o__Campylobacterales(100);f__Campylobacteraceae(100);g__Arcobacter(100);unclassified(100);	GGATTAGATACCCTGGTAGTCCACGCCCTAAACGATGTACACTAGTTGTTGCAATGCTAGACATTGCAGTAATGCAGTTAACACATTAAGTGTACCGCCTGGGGAGTACGGTCGCAAGATTAAAACTCAAAGGAATAGACGGGGACCCGCACAAGCGGTGGAGCATGTGGTTTAATTCGACGATACGCGAAGAACCTTACCTGGACTTGACATAGTAAGAAGATTTAAGAGATTAGATTGTGTCTGCTTGCAGAAACTTATATACAGGTGCTGCACGGCTGTCGTCAGCTCGTGCCG
Otu0461	0	0	0	0	0	0	0	0	0	1	1	0	1	5	3	2	9	11	k__Bacteria(100);p__Proteobacteria(100);c__Alphaproteobacteria(100);unclassified(100);unclassified(100);unclassified(100);unclassified(100);	GGATTAGATACCCTGGTAGTCCACGCAGTAAACGATGAGTGCTAGTCGCTGGGTCTTATGATTCGGTGTCTAAGCTAACGCATTAAGCACTCCGCCTGGGAAGTACGGTCGCAAGATTAAAACTCAAATGAATTGACGGGGGCCCGCACAAGCGGTGGAGCATGTGGTTTAATTCGAAGCAACGCGAAGAACCTTACCAGTCCTTGACATGGTGTGTTTGAGTTACAGTACCGTAACTCTTCAGTTCGGCTGGCACACACACAGGTGCTGCATGGCTGTCGTCAGCTCGTGCCG
Otu0462	0	0	0	0	5	0	0	4	2	0	0	0	0	0	0	11	0	11	k__Bacteria(100);p__Proteobacteria(100);c__Alphaproteobacteria(100);o__Rhizobiales(100);unclassified(100);unclassified(100);unclassified(100);	GGATTAGATACCCTGGTAGTCCACGCCGTAAACGATGAGAGCTAGCCGTCGGTCAGCATGCTGTTCGGTGGCGCAGCTAACGCATTAAGCTCTCCGCCTGGGGAGTACGGTCGCAAGATTAAAACTCAAAGGAATTGACGGGGGCCCGCACAAGCGGTGGAGCATGTGGTTTAATTCGAGGCAACGCGAAGAACCTTACCAGCTCTTGACATTTGGATCGCGGTTACCGGAGACGGTTTCCTTCAGTTCGGCTGGATCCAGGACAGGTGCTGCATGGTTGTCGTCAGCTCGTGCCG
Otu0463	11	0	0	0	0	0	0	0	0	0	0	0	0	0	0	11	0	11	k__Bacteria(100);p__Proteobacteria(100);c__Gammaproteobacteria(100);o__Alteromonadales(100);f__Alteromonadaceae(100);g__ZD0117(100);unclassified(100);	GGATTAGATACCCTGGTAGTCCACGCCGTAAACGATGTCAATTAGCCGTTGGGAATCTTGTATTCTTAGTGGCGCAGCTAACGCGATAAATTGACCGCCTGGGGAGTACGGCCGCAAGGTTAAAACTCAAATGAATTGACGGGGGCCCGCACAAGCGGTGGAGCATGTGGTTTAATTCGATGCAACGCGAAGAACCTTACCAGGTCTTGACATCCCGAGAAGTTACTAGAGATAGTTTCGTGCCTTCGGGAACTCGGTGACAGGTGCTGCATGGCTGTCGTCAGCTCGTGCCG
Otu0464	0	0	0	0	1	5	1	4	0	0	0	0	0	0	0	11	0	11	k__Bacteria(100);p__Proteobacteria(100);c__Gammaproteobacteria(100);unclassified(100);unclassified(100);unclassified(100);unclassified(100);	GGATTAGATACCCTGGTAGTCCACGCCGTAAACGATGAGAACTAGACGTTGGGCCGCATGACGGTTTAGTGTCGAAGCTAACGCGATAAGTTCTCCGCCTGGGGAGTACGGCCGCAAGGTTAAAACTCAAAGAAATTGACGGGGACCCGCACAAGCGGTGGAGCATGTGGTTTAATTCGATGCAACGCGAAGAACCTTACCTACCCTTGACATCCTGGAAAGCTCACGTAATGATGAGTGTGCCTTCGGGAATCCAGTGACAGGTGCTGCATGGCTGTCGTCAGCTCGTGCCG
Otu0465	11	0	0	0	0	0	0	0	0	0	0	0	0	0	0	11	0	11	k__Bacteria(100);p__Acidobacteria(100);c__Sva0725(100);o__Sva0725(100);unclassified(100);unclassified(100);unclassified(100);	GGATTAGATACCCTGGTAGTCCACACTGTAAACGATGAGCACTCGGTGTCGTGGGTGTCGACCCCCGCGGTGCCTTAGTTAACACGTTAAGTGCTCCGCCTGGGGAGTACGGTCGCAAGGCTGAAACTCAAAGGAATTGACGGGGGCCCGCACAAGCGGTGGAGCATGTGGTTTAATTCGATGCAACGCGCAGAACCTTACCTGGGCTTGAACTGTGGCGGACCATTCTGGAAACAGAGTTTTCCCTTCGGGGACTGCCATAGAGGTGCTGCATGGCTGTCGTCAGCTCGTGTTG
Otu0466	0	0	0	0	0	0	0	0	0	0	0	0	6	0	5	0	11	11	k__Bacteria(100);p__Proteobacteria(100);c__Deltaproteobacteria(100);o__Bdellovibrionales(100);f__Bacteriovoracaceae(100);g__Bacteriovorax(100);unclassified(100);	GGATTAGATACCCTGGTAGTCCACGCCGTAAACGATGTGCACTAGATTTGGGAGGTTTGACCCCTTCCGAGTCGCAGCTAACGCATTAAGTGCACCGCCTGGGGAGTACGGTCGCAAGACTAAAACTCAAAGGAATTGACGGGGGCCCGCACAAGCGGTGGATTATGTGGTTTAATTCGAAGCAACGCGCAGAACCTTACCCGGGCTTGAAATCCTGAGAATTTGGCTTAAAGGCCGAAGTGCCCTTCGGGGAATTCAGTGACAGGCGCTGCATGGCTGTCGTCAGCTCGTGCCG
Otu0467	0	0	7	4	0	0	0	0	0	0	0	0	0	0	0	11	0	11	k__Bacteria(100);p__Tenericutes(100);c__Mollicutes(100);o__Mycoplasmatales(100);f__Mycoplasmataceae(100);g__Mycoplasma(100);unclassified(100);	GGATTAGATACCCTGGTAGTCCACGCCGTAAACGTTGATCATTAGCTGGTGGAAGAAATCACTGGCACAGCTAACGCATTAAATGATCCGCCTGAGTAGTATGCTCGCAAGAGTGAAACTTAAAGGAATTGACGGGGACCCGCACAAGCGGTGGAGCATGTGGTTTAATTTGAAGATACGCGTAGAACCTTACCCACTCTTGACATCTTCCGCAAAGCTATAGAGATATAGTGGAGGTTAACGGAATGACAGATGGTGCATGGTTGTCGTCAGCTCGTGCCG
Otu0468	8	0	0	0	0	1	0	0	2	0	0	0	0	0	0	11	0	11	k__Bacteria(100);p__Lentisphaerae(100);c__Lentisphaeria(100);o__Lentisphaerales(100);f__Arctic95B-10(100);unclassified(100);unclassified(100);	GGATTAGATACCCTGGTAGTCCTAGCCGTAAACGTTGTACACTAGGTGTAGGGGGAATTGACCCCCTCTGCGCCCCAGCTAACGCGATAAGTGTACCGCCTGGGGAGTACGGCGGCAACGCTAAAACTCAAAGGAATTGACGGGGGCCCGCACAAGCGGTGGAGCATGTGGCTTAATTCGAGGCAACGCGAAGAACCTTACCTGGGTTTGACATATAGTGGACCGTCCGCGAAAGCGGATTTCTCTTCGGAGTCGCTATACAGATGCTGCATGGCTGTCGTCAGCTCGTGCCG
Otu0469	4	0	0	0	0	5	0	1	0	0	0	1	0	0	0	11	0	11	k__Bacteria(100);p__Lentisphaerae(100);c__Lentisphaeria(100);o__Lentisphaerales(100);f__Arctic95B-10(100);unclassified(100);unclassified(100);	GGATTAGATACCCTGGTAGTCCTAGCCGTAAACGTTGTACACTAGGTGGAGGGGGAGTTGATCCCTTCTGTGCCCAAGCTAACGCGATAAGTGTACCGCCTGGGGAGTACGGCGGCAACGCTAAAACTCAAAGGAATTGACGGGGGCCCGCACAAGCGGTGGAGCATGTGGCTTAATTCGAGGCAACGCGAAGAACCTTACCTGGGTTTGACATATAGTGGACCGACCGTGAAAGCGGTTTTCCCTTCGGGGTCGCTATACAGATGCTGCATGGCTGTCGTCAGCTCGTGCCG
Otu0470	9	0	0	0	0	0	0	0	0	0	2	0	0	0	0	11	0	11	k__Bacteria(100);p__Lentisphaerae(100);c__Lentisphaeria(100);o__Lentisphaerales(100);f__Arctic95B-10(100);unclassified(100);unclassified(100);	GGATTAGATACCCTGGTAGTCCTAGCCGTAAACGTTGTACACTAGGTGTGGGAGGAATTGACCCCTTCCGTGCCCAAGCTAACGCGATAAGTGTACCGCCTGGGGAGTACGGCGGCAACGCTAAAACTCAAAGGAATTGACGGGGGCCCGCACAAGCGGTGGAGCATGTGGCTTAATTCGAGGCAACGCGAAGAACCTTACCTGGGTTTGACATATAGGGGACCGGATGTGAAAGCATCTTTCCCTTCGGGGCCGCTATACAGATGCTGCATGGCTGTCGTCAGCTCGTGCCG
Otu0471	5	0	0	0	0	3	0	0	0	0	3	0	0	0	0	11	0	11	k__Bacteria(100);p__Proteobacteria(100);c__Alphaproteobacteria(100);o__Rhizobiales(100);f__Phyllobacteriaceae(100);unclassified(100);unclassified(100);	GGATTAGATACCCTGGTAGTCCACGCCGTAAACGATGGAAGCTAGCCGTCGGACTGTTTACAGTTCGGTGGCGCAGCTAACGCATTAAGCTTCCCGCCTGGGGAGTACGGTCGCAAGATTAAAACTCAAAGGAATTGACGGGGGCCCGCACAAGCGGTGGAGCATGTGGTTTAATTCGAAGCAACGCGCAGAACCTTACCAGCCCTTGACATACCGATCGCGGTTACCAGAGATGGTTTCCTTCAGTTAGGCTGGATCGGATACAGGTGCTGCATGGCTGTCGTCAGCTCGTGCCG
Otu0472	11	0	0	0	0	0	0	0	0	0	0	0	0	0	0	11	0	11	k__Bacteria(100);p__Proteobacteria(100);c__Alphaproteobacteria(100);o__Rhodospirillales(100);f__Rhodospirillaceae(100);unclassified(100);unclassified(100);	GGATTAGATACCCTGGTAGTCCACGCCGTAAACGATGTGTGCTAGCCGTTGGGGCACTTAGTGTCTCGGTGGCGCAGCTAACGCGTTAAGCACACCGCCTGGGGAGTACGGTCGCAAGATTAAAACTCAAAGGAATTGACGGGGGCCCGCACAAGCGGTGGAGCATGTGGTTTAATTCGAAGCAACGCGCAGAACCTTACCAGCCCTTGACATGGGCGTCGCGGATCCGAGAGATCGGATCCTTCAGTTCGGCTGGACGCCACACAGGTGCTGCATGGCTGTCGTCAGCTCGTGCCG
Otu0473	0	0	0	0	0	0	0	0	11	0	0	0	0	0	0	11	0	11	k__Bacteria(100);p__Spirochaetes(100);c__Spirochaetes(100);o__Spirochaetales(100);f__Spirochaetaceae(100);unclassified(100);unclassified(100);	GGATTAGATACCCTGGTAGTCCACGCCGTAAACGATGTGCACTAGGCGTAGGGTCCGTTAGGGCTCTGTGCCGTAGCTAACGTGTTAAGTGCACCGCCTGGGGAGTATGCTCGCAAGAGTGAAACTCAAAGGAATTGACGGGGGCCCGCACAAGCGGTGGAGCATGTGGTTTAATTCGATGATACGCGAGAAACCTTACCAGGGTTTGACATGTACACGAAGAGCCAGGAAACTGGTTGGTCCTTCGGGACGTGTACACAGGTGTTGCATGGCTGTCGTCAGCTCGTGCCG
Otu0474	0	0	0	0	0	0	0	0	6	3	0	2	0	0	0	11	0	11	k__Bacteria(100);p__Proteobacteria(100);unclassified(100);unclassified(100);unclassified(100);unclassified(100);unclassified(100);	GGATTAGATACCCTGGTAGTCCACGCCGTAAACGATGTATACTAGTTGTCGGGTTTTATACTCGGTGACGCAGCTAACGCATTAAGTATACCGCCTGGGGAGTACGGCCGCAAGATTAAAACTCAAAGAAATTGACGGGGACCCGCACAAGCGGTGGAGCATGTGGTTTAATTCGAAGCAACGCGAAGAACCTTACCCACCTTTGACATACTAGTTTGGGATAGTGGAGACACTTTCTTTCAGTTCGGCTGGGCTAGATACAGGTGCTGCACGGCTGTCGTCAGCTCGTGCCG
Otu0475	0	0	0	0	4	1	3	2	1	0	0	0	0	0	0	11	0	11	k__Bacteria(100);p__Proteobacteria(100);c__Alphaproteobacteria(100);o__Rhodospirillales(100);f__Rhodospirillaceae(100);g__Phaeospirillum(100);s__fulvum(100);	GGATTAGATACCCTGGTAGTCCACGCCCTAAACGATGTGTGCTAGACGTCGGGAGGCTTGCCTCTCGGTGTCGGAGCTAACGTGTTAAGCACACCGCCTGGGGAGTACGGCCGCAAGGTTAAAACTCAAAGGAATTGACGGGGGCCCGCACAAGCGGTGGAGCATGTGGTTTAATTCGACGCAACGCGCAGAACCTTACCAGCCCTTGACATGGTGGTTACGGTTCCGAGAGATCGGTTCCCTCAGTTCGGCTGGACCATCACAGGTGCTGCATGGCTGTCGTCAGCTCGTGCCG
Otu0476	0	0	0	0	9	2	0	0	0	0	0	0	0	0	0	11	0	11	k__Bacteria(100);unclassified(100);unclassified(100);unclassified(100);unclassified(100);unclassified(100);unclassified(100);	GGATTAGATACCCTGGTAGTCCACGCAGTAAACGATGGATACTAGTTGTCGGGAGGGTTACCTTTCGGTGACGCAGCTAACGCATTAAGTATCCCGCCTGGGGAGTACGATCGCAAGGTTGAAACTCAAAGGAATTGACGGGGGCCCGCACAAGCGGTGGAGCATGTGGTTTAATTCGATGCAACGCGAAGAACCTTACCTGGGCTTGAACTGCATGGGAAGTAATCAGAGATGACTGCGTCCTTCGGGACTCATGTAGAGGTGCTGCATGGCTGTCGTCAGCTCGTGCCG
Otu0477	0	0	0	0	0	0	0	0	0	0	0	0	3	3	5	0	11	11	k__Bacteria(100);p__Proteobacteria(100);c__Alphaproteobacteria(100);o__Rickettsiales(100);f__Pelagibacteraceae(100);unclassified(100);unclassified(100);	GGATTAGATACCCTGGTAGTCCATGCTGTAAACGATGTGTGCTAGACGTTGGAAATTGTATTTTCAGTGTCGCAGCAAAAGCGTTAAGCACACCGCCTGGGGAGTACGACCGCAAGGTTAAAACTCAAATGAATTGACGGGGACCCGCACAAGTAGTGGAGCATGTGGTTTAATTCGAAGATACGCGCAGAACCTTACCAACACTTGACATGTTCGTCGCGACTTTAAGAGATTAAAGTTTTCGGTTCGGCCGGACGAAACACAGGTGCTGCATGGCTGTCGTCAGCTCGTGCCG
Otu0478	2	0	0	0	2	0	4	0	3	0	0	0	0	0	0	11	0	11	k__Bacteria(100);p__Proteobacteria(100);c__Gammaproteobacteria(100);unclassified(100);unclassified(100);unclassified(100);unclassified(100);	GGATTAGATACCCTGGTAGTCCACGCTGTAAACGATGTCAACTAGCCGTTGGGAGCATTTTGGCTCTTGGTGGCGCAGCTAACGCGATAAGTTGACCGCCTGGGGAGTACGGTCGCAAGATTAAAACTCAAAGGAATTGACGGGGGCCCGCACAAGCGGTGGAGCATGTGGTTTAATTCGATGCAACGCGAAGAACCTTACCTGCCCTTGACATCCTGGGAACTCTCTAGAGATAGAGAGGTGCCTTCGGGAACCCAGTGACAGGTGCTGCATGGCTGTCGTCAGCTCGTGCCG
Otu0479	4	1	1	0	1	1	0	0	0	1	0	1	0	0	0	10	0	10	k__Bacteria(100);p__Proteobacteria(100);c__Gammaproteobacteria(100);unclassified(100);unclassified(100);unclassified(100);unclassified(100);	GGATTAGATACCCTGGTAGTCCACGCCGTAAACGATGTCAACTAGCCGTTGGGGGTCTTAGTACCTTTAGTGGCGCAGCTAACGCATTAAGTTGACCGCCTGGGGAGTACGGTCGCAAGACTAAAACTCAAAGGAATTGACGGGGGCCCGCACAAGCGGTGGAGCATGTGGTTTAATTCGATGCAACGCGAAGAACCTTACCAGCTCTTGACATCTTCGGAACTTTCTAGAGATAGATTGGTGCCTTCGGGAACCGAATGACAGGTGCTGCATGGCTGTCGTCAGCTCGTGCCG
Otu0480	0	3	0	1	4	0	0	2	0	0	0	0	0	0	0	10	0	10	k__Bacteria(100);p__Proteobacteria(100);c__Alphaproteobacteria(100);o__Caulobacterales(100);f__Caulobacteraceae(100);g__Mycoplana(90);unclassified(90);	GGATTAGATACCCTGGTAGTCCACGCCGTAAACGATGATTGCTAGTTGTCGGGATGCATGCATTTCGGTGACGCAGCTAACGCATTAAGCAATCCGCCTGGGGAGTACGGTCGCAAGATTAAAACTCAAAGGAATTGACGGGGGCCCGCACAAGCGGTGGAGCATGTGGTTTAATTCGAAGCAACGCGCAGAACCTTACCACCTTTTGACATGCCTGGACCGCCACGGAGACGTGGCTTTCCCTTCGGGGACTGGGACACAGGTGCTGCATGGCTGTCGTCAGCTCGTGCCG
Otu0481	5	0	0	0	1	0	0	2	0	0	2	0	0	0	0	10	0	10	k__Bacteria(100);p__Proteobacteria(100);c__Alphaproteobacteria(100);o__Rhodospirillales(100);f__Rhodospirillaceae(100);unclassified(100);unclassified(100);	GGATTAGATACCCTGGTAGTCCACGCCGTAAACGATGTCTGCTAGGCGTTGGGAACGTTGGTTCTCAGTGCCGCCGCTAACGCATTAAGCAGACCGCCTGGGGAGTACGGCCGCAAGGTTAAAACTCAAAGGAATTGACGGGGGCCCGCACAAGCGGTGGAGCATGTGGTTTAATTCGAAGCAACGCGTAGAACCTTACCAGCCCTTGACATGGGGAGTATGGTTTCCAGAGATGGATTCCTTCAGTTCGGCTGGCTCCCACACAGGTGCTGCATGGCTGTCGTCAGCTCGTGCCG
Otu0482	7	0	0	0	1	0	0	1	0	0	1	0	0	0	0	10	0	10	k__Bacteria(100);p__Proteobacteria(100);c__Gammaproteobacteria(100);o__Oceanospirillales(100);f__Oleiphilaceae(90);unclassified(90);unclassified(90);	GGATTAGATACCCTGGTAGTCCACGCCGTAAACGATGTCTACTAGCCGTTGGGGAACTTGATTCCTTAGTGGCGCAGCTAACGCAATAAGTAGACCGCCTGGGGAGTACGGCCGCAAGGTTAAAACTCAAATGAATTGACGGGGGCCCGCACAAGCGGTGGAGCATGTGGTTTAATTCGATGCAACGCGAAGAACCTTACCAGGCCTTGACATCCTGCGAACTTTCTAGAGATAGATTGGTGCCTTCGGGAACGCAGTGACAGGTGCTGCATGGCTGTCGTCAGCTCGTGCCG
Otu0483	0	0	0	0	0	0	0	0	10	0	0	0	0	0	0	10	0	10	k__Bacteria(100);p__Proteobacteria(100);c__Deltaproteobacteria(100);o__Syntrophobacterales(100);f__Syntrophobacteraceae(100);unclassified(100);unclassified(100);	GGATTAGATACCCTGGTAGTCCACGCCGTAAACGATGGGCACTAGGTGTCGGGGGTATCCACTCCCTCGGTGCCGCCGCTAACGCATTAAGTGTCCCGCCTGGGAAGTACGGTCGCAAGATTAAAACTCAAAGGAATTGACGGGGGCCCGCACAAGCGGTGGAGCATGTGGTTCAATTCGATGCAACGCGAAAAACCTTACCTGGGTTTGACATCTGGCGAATCCTCTGGAAACAGAAGAGTACCCGTAAGGGAACGCCATGACAGGTGCTGCATGGCTGTCGTCAGCTCGTGCCG
Otu0484	0	0	0	0	0	0	0	0	0	0	0	0	0	0	10	0	10	10	k__Bacteria(100);p__Proteobacteria(100);c__Deltaproteobacteria(100);o__GMD14H09(100);unclassified(100);unclassified(100);unclassified(100);	GGATTAGATACCCTGGTAGTCCACGCCGTAAACGATGTTCACTAGCTGCTGGGGGCCTTGGCGCTCGCAGTGGCGAAGCTAACGCATTAAGTGAACCGCCTGGGGAGTACGGTCGCAAGATTAAAACTCAAAGGAATTGACGGGGACCCGCACAAGCGGTGGAGCATGTGGTTTAATTCGAAGCAACGCGAAGAACCTTACCTGGGTTTGACATCCCACTAAGATCGGGTAATGCCGATTGTGCCCTTCGGGGAAAGTGGTGACAGGTGCTGCATGGCTGTCGTCAGCTCGTGCCG
Otu0485	9	0	0	0	0	0	1	0	0	0	0	0	0	0	0	10	0	10	k__Bacteria(100);p__Proteobacteria(100);c__Gammaproteobacteria(100);unclassified(100);unclassified(100);unclassified(100);unclassified(100);	GGATTAGATACCCTGGTAGTCCACGCCGTAAACGATGTCAACTAGCCGTTGGGTCCGTTTAGGGATTTAGTGGCGCAGCTAACGCGATAAGTTGACCGCCTGGGGAGTACGCCGGCAACGGTAAAACTCAAAGGAATTGACGGGGGCCCGCACAAGCGGTGGAGCATGTGGTTTAATTCGATGCAACGCGAAGAACCTTACCAGGCCTTGACATCCTTGGAACTCGGCAGAAATGCCTTGGTGCCTTCGGGAACCGAGTGACAGGTGCTGCATGGCTGTCGTCAGCTCGTGCCG
Otu0486	10	0	0	0	0	0	0	0	0	0	0	0	0	0	0	10	0	10	k__Bacteria(100);p__Proteobacteria(100);c__Gammaproteobacteria(100);unclassified(100);unclassified(100);unclassified(100);unclassified(100);	GGATTAGATACCCTGGTAGTCCACGCCCTAAACGATGTCAACTAGCCGTTGGGCTCATTAAAGGGCTTAGTGGCGCAGCTAACGCGTTAAGTTGACCGCCTGGGGAGTACGGCCGCAAGGCTAAAACTCAAAGGAATTGACGGGGGCCCGCACAAGCGGTGGAGCATGTGGTTTAATTCGATGCAACGCGAAGAACCTTACCAGGCCTTGACATCTAGCGAACTTTCCAGAGATGGATTGGTGCCTTCGGGAACGCTAAGACAGGTGCTGCATGGCTGTCGTCAGCTCGTGCCG
Otu0487	0	1	0	4	0	1	0	3	1	0	0	0	0	0	0	10	0	10	k__Bacteria(100);p__Firmicutes(100);c__Bacilli(100);o__Lactobacillales(100);f__Streptococcaceae(100);g__Streptococcus(100);unclassified(100);	GGATTAGATACCCTGGTAGTCCACGCCGTAAACGATGAGTGCTAGGTGTTGGATCCTTTCCGGGATTCAGTGCCGCAGCTAACGCATTAAGCACTCCGCCTGGGGAGTACGACCGCAAGGTTGAAACTCAAAGGAATTGACGGGGGCCCGCACAAGCGGTGGAGCATGTGGTTTAATTCGAAGCAACGCGAAGAACCTTACCAGGTCTTGACATCCCGATGCTATTTCTAGAGATAGAAAGTTACTTCGGTACATCGGTGACAGGTGGTGCATGGTTGTCGTCAGCTCGTGCCG
Otu0488	3	0	0	0	2	5	0	0	0	0	0	0	0	0	0	10	0	10	k__Bacteria(100);p__Proteobacteria(100);c__Alphaproteobacteria(100);unclassified(100);unclassified(100);unclassified(100);unclassified(100);	GGATTAGATACCCTGGTAGTCCACGCCGTAAACGATGAATGCTAGCTGTCGGGCGGCTTGCCGTTCGGTGGCGCAGCTAACGCATTAAGCATTCCGCCTGGGGAGTACGGTCGCAAGATTAAAACTCAAAGGAATTGACGGGGGCCCGCACAAGCGGTGGAGCATGTGGTTTAATTCGAAGCAACGCGAAGAACCTTACCTACCCTTGACATACCAATCGCGGTTTCCAGAGATGGGAACCTTCAGTTAGGCTGGATTGGATACAGGTGCTGCATGGCTGTCGTCAGCTCGTGCCG
Otu0489	10	0	0	0	0	0	0	0	0	0	0	0	0	0	0	10	0	10	k__Bacteria(100);p__Proteobacteria(100);c__Alphaproteobacteria(100);o__Rhizobiales(100);unclassified(100);unclassified(100);unclassified(100);	GGATTAGATACCCTGGTAGTCCACGCCGTAAACGATGAATGCTAGCCGTCGGTCGGCATGCCGTTCGGTGGCGCAGCTAACGCATTAAGCATTCCGCCTGGGGAGTACGGTCGCAAGATTAAAACTCAAAGGAATTGACGGGGGCCCGCACAAGCGGTGGAGCATGTGGTTTAATTCGAGGCAACGCGAAGAACCTTACCAGCTTTTGACATCCCGATCGCGAGCACCAGAGATGGAGCTCTTCAGTTAGGCTGGATCGGTGACAGGTGCTGCATGGCTGTCGTCAGCTCGTGCCG
Otu0490	2	0	0	0	1	6	1	0	0	0	0	0	0	0	0	10	0	10	k__Bacteria(100);p__Bacteroidetes(100);c__Saprospirae(100);o__Saprospirales(100);f__Saprospiraceae(100);unclassified(100);unclassified(100);	GGATTAGATACCCTGGTAGTCCACGCCCTAAACGATGCTAACTCGACGTGTGGGTCCTAGACTTGCGCGTCTAAGCGAAAGCGATAAGTTAGCCACCTGGGGAGTACGTCGGCAACGATGAAACTCAAAGGAATTGACGGGGGTCCGCACAAGCGGTGGAGCATGTGGTTTAATTCGATGATACGCGAGGAACCTTACCTGGGCTCGAATGGTACCGGCCAGTACATGAAAATGTATTTTCCTTCGGGACTGGTATCAAGGTGCTGCATGGTTGTCGTCAGCTCGTGCCG
Otu0491	0	0	8	1	0	0	0	0	0	0	0	0	0	0	1	9	1	10	k__Bacteria(100);p__Proteobacteria(100);c__Gammaproteobacteria(100);o__Oceanospirillales(100);f__Halomonadaceae(100);g__Candidatus_Portiera(100);unclassified(100);	GGATTAGATACCCTGGTAGTCCATGCCGTAAACGATGAGAACTAGCCGTTGGATCTTTAGATTCAGTGGCGCAGCTAACGCATTAAGTTCTCCGCCTGGGGAGTACGGCCGCAAGGCTAAAACTCAAATGAATTGACGGGGGCCCGCACAAGCGGTGGAGCATGTGGTTTAATTCGATGCAACGCGAAGAACCTTACCAACCCTTGACATCCAGTGGAAGTTTTAGAGATAAAACTGTGCCTTTGGGAACACTGTGACAGGTGTTGCATGGCTGTCGTCAGCTCGTGCCG
Otu0492	0	0	0	10	0	0	0	0	0	0	0	0	0	0	0	10	0	10	k__Bacteria(100);p__Proteobacteria(100);c__Alphaproteobacteria(100);o__Kordiimonadales(100);f__Kordiimonadaceae(100);unclassified(100);unclassified(100);	GGATTAGATACCCTGGTAGTCCACGCCGTAAACGATGGATACTAGGTGTTGGGTAGCATGCTATTCAGTGCCGTAGCTAACGCGTTAAGTATCCCGCCTGGGGAGTACGGTCGCAAGATTAAAACTCAAAGGAATTGACGGGGGCCCGCACAAGCGGTGGAGCATGTGGTTTAATTCGAAGCAACGCGCAGAACCTTACCAGCCCTTGACATACCAATCGCGGTTTCCAGAGATGGATTCCTTCAGTTCGGCTGGATTGGATACAGGTGCTGCATGGCTGTCGTCAGCTCGTGCCG
Otu0493	9	0	0	0	0	0	1	0	0	0	0	0	0	0	0	10	0	10	k__Bacteria(100);p__Acidobacteria(100);c__RB25(100);unclassified(100);unclassified(100);unclassified(100);unclassified(100);	GGATTAGATACCCTGGTAGTCCACGCTGTAAACGTTGAACACTTGGTGTTGCGGGTATCGACCCCTGCAGTGCCGAAGCTAACGCATTAAGTGTTCCGCCTGGGGAGTACGGTCGCAAGGCTGAAACTCAAAGGAATTGACGGGGGCCCGCACAAGCGGTGGAGCATGTGGTTTAATTCGACGCAACGCGAAGAACCTTACCTGGGTTTAAATTGCAGCGGATCGCTCTAGAGATAGAGTTTCCCTTCGGGGCTGCTGTGAAGGTGCTGCATGGCTGTCGTCAGCTCGTGCCG
Otu0494	0	0	4	0	0	0	0	2	0	0	1	0	1	1	1	7	3	10	k__Bacteria(100);p__Proteobacteria(100);c__Deltaproteobacteria(100);o__Myxococcales(100);f__Cystobacterineae(100);unclassified(100);unclassified(100);	GGATTAGATACCCTGGTAGTCCACGCCGTAAACGATGGATACTAGGCGCAGCGGGTATTGACCCCTGCTGTCCCGTAGCTAACGCATTAAGTATCCCGCCTGGGAAGTACGGCCGCAAGGCTAAAACTCAAAGGAATTGACGGGGGCCCGCACAAGCGGTGGAGCATGTGGTTTAATTCGACGCAACGCGAAGAACCTTACCTAGGCTTGACATTGATAGAATCTCTCGTAATTGAGAGAGTGCCCTTCGGGGCCTTGAAAACAGGTGCTGCATGGCTGTCGTCAGCTCGTGCCG
Otu0495	1	0	1	8	0	0	0	0	0	0	0	0	0	0	0	10	0	10	k__Bacteria(100);p__Bacteroidetes(100);c__Saprospirae(100);o__Saprospirales(100);f__Saprospiraceae(100);g__Lewinella(100);s__cohaerens(100);	GGATTAGATACCCTGGTAGTCCACGCCCTAAACGATGCTTACTCGATATTCGGTCGTAAGACGGAGTGTCCAAGGGAAACCGATAAGTAAGCCACCTGGGGAGTACGTTCGCAAGAATGAAACTCAAAGGAATTGACGGGGGTCCGCACAAGCGGTGGAGCATGTGGTTTAATTCGATGATACGCGAGGAACCTTACCTGGGCTCGAATGCGCGTGACCGGTCCTGAAAGGGACTTTCTCTTCGGAGCACAAAGCAAGGTGCTGCATGGCTGTCGTCAGCTCGTGCCG
Otu0496	0	0	0	0	0	0	0	0	0	0	0	0	10	0	0	0	10	10	k__Bacteria(100);p__Bacteroidetes(100);c__Flavobacteriia(100);o__Flavobacteriales(100);f__Flavobacteriaceae(100);g__Gramella(100);unclassified(100);	GGATTAGATACCCTGGTAGTCTACGCCGTAAACGATGGTTACTAGCTGTTCGGTCTAATTGAGGACTGAGTGGTTAAGCGAAAGTGATAAGTAACCCACCTGGGGAGTACGTTCGCAAGAATGAAACTCAAAGGAATTGACGGGGGCCCGCACAAGCGGTGGAGCATGTGGTTTAATTCGATGATACGCGAGGAACCTTACCAGGGCTTAAATGCAGTTGGACAGGTCTGGAAACAGACCCTTCTTCGGACTAATTGCAAGGTGCTGCATGGTTGTCGTCAGCTCGTGCCG
Otu0497	0	0	0	0	0	0	0	0	0	0	0	0	10	0	0	0	10	10	k__Bacteria(100);p__Proteobacteria(100);c__Alphaproteobacteria(100);o__Sphingomonadales(100);f__Erythrobacteraceae(100);g__Citromicrobium(100);unclassified(100);	GGATTAGATACCCTGGTAGTCCACGCCGTAAACGATGATGACTAGTTGTCCGGGCTCTTAGAGCTTGGGTGACGCAGTTAACGCATTAAGTCATCCGCCTGGGGAGTACGGTCGCAAGATTAAAACTCAAAGGAATTGACGGGGGCCTGCACAAGCGGTGGAGCATGTGGTTTAATTCGAAGCAACGCGCAGAACCTTACCAGCCTTTGACATCCTAGGACGGTTTCTGGAGACAGACTCCTTCCCTTCGGGGACCTAGTGACAGGTGCTGCATGGCTGTCGTCAGCTCGTGCCG
Otu0498	0	0	7	0	0	3	0	0	0	0	0	0	0	0	0	10	0	10	k__Bacteria(100);p__Firmicutes(100);c__Clostridia(100);o__Clostridiales(100);f__Tissierellaceae(100);g__Finegoldia(100);unclassified(100);	GGATTAGATACCCTGGTAGTCCACGCCGTAAACGATGAATGCTAGGTGTTGGGGGTCAAACCTCGGTGCCGAAGTTAACACATTAAGCATTCCGCCTGGGGAGTACGCACGCAAGTGTGAAACTCAAAGGAATTGACGGGGACCCGCACAAGCAGCGGAGCATGTGGTTTAATTCGATGCAACGCGAAGAACCTTACCAGGGCTTGACATGTGGGTGAAAGGTATAGAGATATACCCCTCTCTTTATGAGACATCCATACAGGTGGTGCATGGTTGTCGTCAGCTCGTGCCG
Otu0499	2	0	4	0	4	0	0	0	0	0	0	0	0	0	0	10	0	10	k__Bacteria(100);p__Acidobacteria(100);c__Sva0725(100);o__Sva0725(100);unclassified(100);unclassified(100);unclassified(100);	GGATTAGATACCCTGGTAGTCCACGCCGTAAACGATGGGCACTCGGTGCTGCGGGTATTGACCCCTGCAGTGCCTTAGTTAACGCGTTAAGTGCCCCGCCTGGGGAGTACGGTCGCAAGGCTGAAACTCAAAGGAATTGACGGGGGCCCGCACAAGCGGTGGAGCATGTGGTTTAATTCGATGCAACGCGAAGAACCTTACCTGGGCTTGAACTGTAGTGGACCGCCTGCGAGATCAGGCTTTCACTTCGGTGACTGCTGCAGAGGTGCTGCATGGCTGTCGTCAGCTCGTGCCG
Otu0500	4	0	0	0	6	0	0	0	0	0	0	0	0	0	0	10	0	10	k__Bacteria(100);p__Proteobacteria(100);c__Alphaproteobacteria(100);o__Rhodobacterales(100);f__Rhodobacteraceae(100);g__Dinoroseobacter(100);unclassified(100);	GGATTAGATACCCTGGTAGTCCACGCCGTAAACGATGAATGCCAGACGTCGGGCAGTATACTGTTCGGTGTCACACCTAACGGATTAAGCATTCCGCCTGGGGAGTACGGTCGCAAGATTAAAACTCAAAGGAATTGACGGGGGCCCGCACAAGCGGTGGAGCATGTGGTTTAATTCGAAGCAACGCGCAGAACCTTACCAACCCTTGACATCCTTGTCGCGGTTTCCAGAGATGGATTCCTTCAGTTCGGCTGGACAAGTGACAGGTGCTGCATGGCTGTCGTCAGCTCGTGCCG
Otu0501	1	0	0	0	0	0	0	0	0	0	1	0	2	1	5	2	8	10	k__Bacteria(100);p__SBR1093(100);c__A712011(100);unclassified(100);unclassified(100);unclassified(100);unclassified(100);	GGATTAGATACCCTGGTAGTCCACGCCCTAAACGATGAATACTAGATGTAGGATTTTTTCTGTATCGTAGCTAACGCATTAAGTATTCCGCCTGGGGAGTACGGTCGCAAGGCTGAAACTCAAAGGAATTGGCGGGGACTCGCACAAGCGGTGGAGCATGTGGTTTAATTCGATGTTAAGCGAAGAACCTTACCAGGGCTTGACATGTAAGCATAAGCTTGCGTGAAAGCGTGGAGTGGATTTAGGCTTGCCTATTTCGGTTTACACAGGTGCTGCATGGCTGTCGTCAGCTCGTGCCG
Otu0502	0	0	3	0	1	0	6	0	0	0	0	0	0	0	0	10	0	10	k__Bacteria(100);p__Proteobacteria(100);c__Gammaproteobacteria(100);o__Enterobacteriales(100);f__Enterobacteriaceae(100);unclassified(100);unclassified(100);	GGATTAGATACCCTGGTAGTCCACGCCGTAAACGATGTCGACTTGGAGGTTGTGCCCTTGAGGCGTGGCTTCCGGAGCTAACGCGTTAAGTCGACCGCCTGGGGAGTACGGCCGCAAGGTTAAAACTCAAATGAATTGACGGGGGCCCGCACAAGCGGTGGAGCATGTGGTTTAATTCGATGCAACGCGAAGAACCTTACCTGGTCTTGACATCCACAGAACTTTCCAGAGATGGATTGGTGCCTTCGGGAACTGTGAGACAGGTGCTGCATGGCTGTCGTCAGCTCGTGCCG
Otu0503	8	0	0	0	0	1	0	1	0	0	0	0	0	0	0	10	0	10	k__Bacteria(100);p__Bacteroidetes(100);c__Cytophagia(100);o__Cytophagales(100);f__Flammeovirgaceae(100);g__Fulvivirga(70);unclassified(70);	GGATTAGATACCCTGGTAGTCCATGCCGTAAACGATGATTACTCGATGTATGCGATATACAGTATGCGTCCAAGCGAAAGCGTTAAGTAATCCACCTGGGGAGTACGCCCGCAAGGGTGAAACTCAAAGGAATTGACGGGGGTCCGCACAAGCGGTGGAGCATGTGGTTTAATTCGATGATACGCGAGGAACCTTACCTGGGCTAGAATGTGAGCGCAATCCCCAGAGATGGGGAGTTCTTCGGACGTGAAACAAGGTGCTGCATGGCTGTCGTCAGCTCGTGCCG
Otu0504	1	0	0	6	1	1	0	1	0	0	0	0	0	0	0	10	0	10	k__Bacteria(100);p__Proteobacteria(100);c__Deltaproteobacteria(100);o__NB1-j(100);f__JTB38(100);unclassified(100);unclassified(100);	GGATTAGATACCCTGGTAGTCCACGCCGTAAACGTTGAGTGCTCGTCGATGCGGGTATTGACCCCTGCATTGACCAAGCTAACGCATTAAGCACTCCGCCTGGGGAGTACGGTCGCAAGACTAAAACTCAAAGGAATTGACGGGGGCCCGCACAAGCGGTGGAGCATGTGGTTTAATTCGAAGCAACGCGCAGAACCTTACCTGGGTTTGACATCCAGAGAATCTCTCCGAAAAGAGAGAGTGCCTTCGGGAACTCTGAGACAGGTGCTGCATGGCTGTCGTCAGCTCGTGCCG
Otu0505	1	0	0	3	0	0	0	0	0	0	0	0	2	2	2	4	6	10	k__Bacteria(100);p__Proteobacteria(100);c__Deltaproteobacteria(100);o__NB1-j(100);f__NB1-i(100);unclassified(100);unclassified(100);	GGATTAGATACCCTGGTAGTCCACGCCGTAAACGTTGGGTGCTAGGTGTCGCGGGTATTGACCCCTGCGGTGCCGTCGTTAACGCATTTAGCACCCCGCCTGGGGAGTACGGTCGCAAGGCTAAAACTCAAAGGAATTGACGGGGGCCCGCACAAGTGGTGGAGCATGTGGTTTAATTCGAAGCAACGCGCAGAACCTTACCTGGGCTTGACATCTAGGGAAGCCGCTGGAAACAGTGGCGTGCCTTCGGGAACCCTAAGACAGGTGCTGCATGGCTGTCGTCAGCTCGTGCCG
Otu0506	2	0	0	8	0	0	0	0	0	0	0	0	0	0	0	10	0	10	k__Bacteria(100);p__Planctomycetes(100);c__Planctomycetia(100);o__Pirellulales(100);f__Pirellulaceae(100);unclassified(100);unclassified(100);	GGATTAGATACCCTGGTAGTCCTAGCTGTAAACGATGAGCACTTGACTGAGGATCCCCCCATAGGTTCTTGGTCGAAGCGAAAGTGATAAGTGCTCCGCCTGGGGAGTATGGTCGCAAGGCTGAAACTCAAAGGAATTGACGGGGGCTCACACAAGCGGTGGAGGATGTGGCTTAATTCGAGGCTACGCGAAGAACCTTATCCTGGATTTGACATCAACGGATTAACCCTGTGAAAGCAGGGCCACGCCTTCGGGTGGAACGTTGACAGGTGCTGCATGGCTGTCGTCAGCTCGTGCCG
Otu0507	0	0	0	0	1	7	0	0	0	2	0	0	0	0	0	10	0	10	k__Bacteria(100);p__Bacteroidetes(100);c__Saprospirae(100);o__Saprospirales(100);f__Saprospiraceae(100);unclassified(100);unclassified(100);	GGATTAGATACCCTGGTAGTCCACGCCCTAAACGATGCTAACTCGATGTTTGGGTTATAGACTTGAGCATCCAAGCGAAAGCGTTAAGTTAGCCACCTGGGGAGTACGTCGGCAACGATGAAACTCAAAGGAATTGACGGGGGTCCGCACAAGCGGTGGAGCATGTGGTTTAATTCGATGATACGCGAGGAACCTTACCTGGGCTCTAATGCCTTTGCCAGCCGATGAAAGTCGGTTTTCCTTCGGGACAAAGTGCAAGGTGCTGCATGGTTGTCGTCAGCTCGTGCCG
Otu0508	0	8	0	0	0	0	0	0	0	0	0	0	2	0	0	8	2	10	k__Bacteria(100);p__Proteobacteria(100);c__Gammaproteobacteria(100);o__Oceanospirillales(100);f__Oceanospirillaceae(100);g__Oceanospirillum(100);unclassified(100);	GGATTAGATACCCTGGTAGTCCACGCCGTAAACGATGTCGACTAGCCGTTGGGACCCTTGAGGTCTTAGTGGCGCAGCTAACGCGTTAAGTCGACCGCCTGGGGAGTACGGTCGCAAGATTAAAACTCAAATGAATTGACGGGGGCCCGCACAAGCGGTGGAGCATGTGGTTTAATTCGAAGCAACGCGAAGAACCTTACCTGGTCTTGACATCCAGAGAATTCGGCAGAGATGCCTTAGTGCCTTCGGGAGCTCTGAGACAGGTGCTGCATGGCTGTCGTCAGCTCGTGCCG
Otu0509	0	0	0	0	0	0	0	0	0	0	0	1	3	5	1	1	9	10	k__Bacteria(100);p__Proteobacteria(100);c__Gammaproteobacteria(100);o__Oceanospirillales(100);f__Halomonadaceae(100);g__Candidatus_Portiera(100);unclassified(100);	GGATTAGATACCCTGGTAGTCCACGCCGTAAACGATGAGAACTAGCCGTTGGGGAGAATTAACTCTTCAGTGGCGCAGCTAACGCATTAAGTTCTCCGCCTGGGGACTACGGCCGCAAGGCTAAAACTCAAATGAATTGACGGGGGCCCGCACAAGCGGTGGATCATGTGGTTTAATTCGATGCAACGCGAAGAACCTTACCTACCCTTGAAATCCAGCGAAGTTCCTAGAGATAGGAATGTGCCTTCGGGAACGCTGTGACAGGTGTTGCATGGCTGTCGTCAGCTCGTGCCG
Otu0510	2	0	0	0	5	1	0	1	1	0	0	0	0	0	0	10	0	10	k__Bacteria(100);p__Proteobacteria(100);c__Alphaproteobacteria(100);o__Rhodospirillales(100);f__Rhodospirillaceae(90);unclassified(90);unclassified(90);	GGATTAGATACCCTGGTAGTCCACGCCGTAAACGATGTGTGCTAGCCGTTGGGGCGCGTCAGCGCTTCGGTGGCGCAGTTAACGCGTTAAGCACACCGCCTGGGGAGTACGGTCGCAAGATTAAAACTCAAAGGAATTGACGGGGGCCCGCACAAGCGGTGGAGCATGTGGTTTAATTCGAAGCAACGCGCAGAACCTTACCAGCCCTTGACATGGGGGTTATGGTCCTTGGAGACAGGGACCTTCAGTTCGGCTGGGCCCCGCACAGGTGCTGCATGGCTGTCGTCAGCTCGTGCCG
Otu0511	4	0	0	0	0	3	1	0	2	0	0	0	0	0	0	10	0	10	k__Bacteria(100);unclassified(100);unclassified(100);unclassified(100);unclassified(100);unclassified(100);unclassified(100);	GGATTAGATACCCTGGTAGTCCACGCCGTAAACGATGGGCACTAGATGTTGGTTTCATCGCAAGATGGAATCAGTGTCGCAGCTAACGCATTAAGTGCCCCGCCTGGGGAGTACGCTCGCAAGGGTGAAACTCAAAGGAATTGACGGGGGCCCGCACAAGCGGTGGAGCATGTGGTTTAATTCGATGCAACGCGCAGAACCTTACCGGGGCTTAAACTGTCAGGTAAAACTTGTGAAAACAGGTGTGTTCCTTCGGGAGCAATCTGATAGAGGTGCTGCATGGCTGTCGTCAGCTCGTGCCG
Otu0512	0	1	0	0	0	0	2	7	0	0	0	0	0	0	0	10	0	10	k__Bacteria(100);p__Proteobacteria(100);c__Gammaproteobacteria(100);o__Oceanospirillales(100);unclassified(70);unclassified(70);unclassified(70);	GGATTAGATACCCTGGTAGTCCACGCCGTAAACGATGTCTACTAGTCGTTGGGAGACTTGATCTCTCAGTGGTGCAGCTAACGCAATAAGTAGACCGCCTGGGGAGTACGGCCGCAAGGTTAAAACTCAAATGAATTGACGGGGGCCCGCACAAGCGGTGGAGCATGTGGTTTAATTCGATGCAACGCGAAGAACCTTACCAGGTCTTGACATCCTGCGAATTTTCTAGAGATAGATTAGTGCCTTCGGGAGCGCAGTGACAGGTGCTGCATGGCTGTCGTCAGCTCGTGCTG
Otu0513	1	0	7	0	0	0	0	0	0	0	0	0	0	0	2	8	2	10	k__Bacteria(100);unclassified(100);unclassified(100);unclassified(100);unclassified(100);unclassified(100);unclassified(100);	GGATTAGATACCCTGGTAGTCCATGCAGTAAACGATGAGTGCTAGATGTTGGGAATTTAAATTTCCAGTATCGCAGTTAACGCGTTAAGCACTCCGCCTGGGAAGTACGGCCGCAAGGCTAAAACTCAAATGAATTGACGGGGACCCGCACAAGCGGTGGATCATGTGGTTTAATTCGAAGATACGCGAAGAACCTTACCGGCCCTTGACATACCAATCGCGGACTTAAGAGATTAAGTCTTTCACTTCGGGTGGATTGGATACAGGTGCTGCATGGCTGTCGTCAGCTCGTGCCG
Otu0514	0	0	0	0	0	0	0	0	1	2	2	5	0	0	0	10	0	10	k__Bacteria(100);p__Proteobacteria(100);c__Epsilonproteobacteria(100);o__Campylobacterales(100);f__Campylobacteraceae(100);g__Campylobacter(100);unclassified(90);	GGATTAGATACCCTGGTAGTCCACGCCCTAAACGATGAACACTAGTTGTTGGAGGACTTTGATCATTCAGTAACACAGCTAACGCATTAAGTGTTCCGCCTGGGGAGTACGGTCGCAAGATTAAAACTCAAAGGAATAGACGGGGACCCGCACAAGCGGTGGAGCATGTGGTTTAATTCGAAGATACGCGAAGAACCTTACCAAGACTTGAAATCCTAAGAATTCGCTAGAAACAGTGAAGTGTCGGTTTACCGAAACTTAGTGACAGGTGCTGCACGGCTGTCGTCAGCTCGTGCCG
Otu0515	0	0	0	0	0	0	0	0	0	6	3	1	0	0	0	10	0	10	k__Bacteria(100);p__GN02(100);c__BD1-5(100);unclassified(100);unclassified(100);unclassified(100);unclassified(100);	GGATTAGATACCCTGGTAGTCCACGCCCTAAACGATGATAACTAGGTGTTGGGAATCAATCTCAGTGCCGTAGCTAACGCGTTAAGTTATCCACCTGAGGAGTACGGGCGCAAGCTTAAAACTCAAAGGAATAGACGGGGACCCACACAAGCAGTGGATCACGTGGTTTAATTCGACAATAAACGGGGAACCTTACCCAGACTTGACATCTACCGAATCCTACAGAAATGTGAGAGTGCTTTTATTAGAGCGGTAAGACAGGTGCTGCATGGTTGTCGTCAGCTCGTGCCG
Otu0516	0	0	0	8	0	0	0	0	0	2	0	0	0	0	0	10	0	10	k__Bacteria(100);p__Proteobacteria(100);c__Alphaproteobacteria(100);o__Rhodospirillales(100);f__Rhodospirillaceae(100);unclassified(100);unclassified(100);	GGATTAGATACCCTGGTAGTCCACGCCGTAAACGATGAGTGCTAGATGTTGGTCTGGAAAAAGGATCAGTATCGCAGCTAACGCGATAAGCACTCCGCCTGGGGAGTACGGCCGCAAGGTTAAAACTCAAAGGAATTGACGGGGGCCCGCACAAGCGGTGGAGCATGTGGTTTAATTCGAAGCAACGCGCAGAACCTTACCAGCCCTTGACATGGGGGTCGCGTCTTAAGAGATTAAGACATCAGTTAGGCTGGACCCCACACAGGTGCTGCATGGCTGTCGTCAGCTCGTGCCG
Otu0517	9	0	0	0	0	0	0	0	0	0	0	0	0	0	0	9	0	9	k__Bacteria(100);p__Proteobacteria(100);c__Gammaproteobacteria(100);o__Alteromonadales(100);f__Alteromonadaceae(100);unclassified(100);unclassified(100);	GGATTAGATACCCTGGTAGTCCACGCCCTAAACGATGTCAACTAGCCGTTGGGTTCATAATAGGACTTAGTGGCGCAGCTAACGCGTTAAGTTGACCGCCTGGGGAGTACGGCCGCAAGGTTAAAACTCAAAGGAATTGACGGGGGCCCGCACAAGCGGTGGAGCATGTGGTTTAATTCGATGCAACGCGAAGAACCTTACCAGGCCTTGACATCCTGCGAACTTTCTAGAGATAGATCGGTGCCCTCGGGAACGCAGTGACAGGTGCTGCATGGCTGTCGTCAGCTCGTGCCG
Otu0518	0	0	0	6	0	0	0	0	0	1	1	1	0	0	0	9	0	9	k__Bacteria(100);p__Proteobacteria(100);c__Gammaproteobacteria(100);unclassified(100);unclassified(100);unclassified(100);unclassified(100);	GGATTAGATACCCTGGTAGTCCACGCCGTAAACGATGTCAACTAGTTGTTGGTCTTATAAAAAAGATTAGTGACGAAGCTAACGCGATAAGTTGACCGCCTGGGGAGTACGGTCGCAAGACTAAAACTCAAATGAATTGACGGGGGCCCGCACAAGCGGTGGAGCATGTGGTTTAATTCGATGCAACGCGAAGAACCTTACCAGGTCTTGACATCCAGAGAATCTTTCAGAGATGAGAGAGTGCCTTCGGGAATTCTGAGACAGGTGCTGCATGGCTGTCGTCAGCTCGTGCCG
Otu0519	0	0	0	0	0	0	0	0	0	3	4	2	0	0	0	9	0	9	k__Bacteria(100);p__Proteobacteria(100);unclassified(100);unclassified(100);unclassified(100);unclassified(100);unclassified(100);	GGATTAGATACCCTGGTAGTCAACGCCGTAAACGATGTATGCTAGTTGTCGGGTTTTAACGCTCGGTGACGCAGCTAACGCAATAAGCATACCGCCTGGGGAGTACGGTCGCAAGATTAAAACTCAAAGAAATTGACGGGGACCCGCACAAGCGGTGGAGCATGTGGTTTAATTCGAAGCAACGCGAAGAACCTTACCCACCTTTGACATACTAGTTTGGGATAGTGGAGACACTTTCTTTCAGTTCGGCTGGGCTAGATACAGGTGCTGCACGGCTGTCGTCAGCTCGTGCCG
Otu0520	3	0	0	0	1	3	0	1	1	0	0	0	0	0	0	9	0	9	k__Bacteria(100);p__Proteobacteria(100);c__Deltaproteobacteria(100);o__NB1-j(100);f__NB1-i(100);unclassified(100);unclassified(100);	GGATTAGATACCCTGGTAGTCCACGCCGTAAACGTTGGGTGCTAGGTGTCGCGGGTATTGACCCCTGCGGTGCCGTCGTTAACGCATTTAGCACCCCGCCTGGGGAGTACGGTCGCAAGGCTAAAACTCAAAGGAATTGACGGGGGCCCGCACAAGCGGTGGAGCATGTGGTTTAATTCGAAGCAACGCGCAGAACCTTACCTGGACTTGACATCTACGGAACCTCCTGGAAACAGGAGGGTGCCTTCGGGAACCGTAAGACAGGTGCTGCATGGCTGTCGTCAGCTCGTGCCG
Otu0521	0	5	0	0	4	0	0	0	0	0	0	0	0	0	0	9	0	9	k__Bacteria(100);p__Proteobacteria(100);c__Gammaproteobacteria(100);o__Oceanospirillales(100);f__Oleiphilaceae(100);unclassified(100);unclassified(100);	GGATTAGATACCCTGGTAGTCCACGCCGTAAACGATGTCTACTAGCCGTTGGGAAACTTGATTTCTTAGTGGCGCAGCTAACGCGATAAGTAGACCGCCTGGGGAGTACGGCCGCAAGGTTAAAACTCAAATGAATTGACGGGGGCCCGCACAAGCGGTGGAGCATGTGGTTTAATTCGATGCAACGCGAAGAACCTTACCAGGACTTGACATCCAGAGAACTTTCCAGAGATGGATTGGTGCCTTCGGGAACTCTGTGACAGGTGCTGCATGGCTGTCGTCAGCTCGTGCCG
Otu0522	5	0	0	0	3	0	1	0	0	0	0	0	0	0	0	9	0	9	k__Bacteria(100);p__Proteobacteria(100);c__Alphaproteobacteria(100);o__Rhodobacterales(100);f__Rhodobacteraceae(100);unclassified(100);unclassified(100);	GGATTAGATACCCTGGTAGTCCACACCGTAAACGATGAATGCCAGACGTCGGGTAGCATGCTATTCGGTGTCACACCTAACGGATTAAGCATTCCGCCTGGGGAGTACGGTCGCAAGATTAAAACTCAAAGGAATTGACGGGGGCCCGCACAAGCGGTGGAGCATGTGGTTTAATTCGAAGCAACGCGCAGAACCTTACCAACCCTTGACATCCTGATCGCGGTTACCAGAGATGGTTTCCTTCAGTTCGGCTGGATCAGTGACAGGTGCTGCATGGCTGTCGTCAGCTCGTGCCG
Otu0523	0	0	1	0	0	0	0	0	4	0	0	0	2	0	2	5	4	9	k__Bacteria(100);p__Proteobacteria(100);c__Alphaproteobacteria(100);o__Rhodobacterales(100);f__Rhodobacteraceae(100);g__Nautella(100);unclassified(100);	GGATTAGATACCCTGGTAGTCCACACCGTAAACGATGAATGCCAGTCGTCGGGTAGCATGCTATTCGGTGACACACCTAACGGATTAAGCATTCCGCCTGGGGAGTACGGTCGCAAGATTAAAACTCAAAGGAATTGACGGGGGCCCGCACAAGCGGTGGAGCATGTGGTTTAATTCGAAGCAACGCGCAGAACCTTACCAACCCTTGACATCCTAGGACCACCCGAGAGATCGGGCTTTCACTTCGGTGACCTAGTGACAGGTGCTGCATGGCTGTCGTCAGCTCGTGCCG
Otu0524	0	0	0	0	0	0	0	0	0	0	0	0	2	3	4	0	9	9	k__Bacteria(100);p__SAR406(100);c__AB16(100);o__Arctic96B-7(100);f__Sc-NB04(100);unclassified(100);unclassified(100);	GGATTAGATACCCTGGTAGTCCACGCTGTAAACGATGAGCACTTGGTGGTGGGAGATTCGACCCTTTCACTGTCGTAGCTAACGCGTTAAGTGCTCCGCCTGGGGACTACGGCCGCAAGGCTGAAACTCAAAGGAATTGACGGGGACCCGCACAAGCGGTGGAACATGTGGTTTAATTCGATGCAACGCGAAGAACCTTACCTGGACTTGACATGTCAGTGAAATCCTGAGGAAACTCAGGACCTCTGCGAGCTTGCTCAAAGACACTGTCACAGGTGGTGCATGGCTGTCGTCAGCTCGTGCCG
Otu0525	0	0	0	0	0	0	0	0	2	7	0	0	0	0	0	9	0	9	k__Bacteria(100);p__Proteobacteria(100);c__Betaproteobacteria(100);o__Nitrosomonadales(100);f__Nitrosomonadaceae(100);unclassified(100);unclassified(100);	GGATTAGATACCCTGGTAGTCCATGCCCTAAACGATGTCAACTAGTTGTCGGGCCTTAACGGGCTTGGTAACGTAGCTAACGCGTGAAGTTGACCGCCTGGGGAGTACGATCGCAAGATTAAAACTCAAAGGAATTGACGGGGACCCGCACAAGCGGTGGATTATGTGGATTAATTCGATGCAACGCGAAAAACCTTACCTACCCTTGACATGTATCGAAGCTCGCAGAGAAGTGAGTGTGCCCGAAAGGGAACGATAACACAGGTGCTGCATGGCTGTCGTCAGCTCGTGCCG
Otu0526	0	0	0	0	1	0	0	2	6	0	0	0	0	0	0	9	0	9	k__Bacteria(100);p__Acidobacteria(100);c__PAUC37f(100);unclassified(100);unclassified(100);unclassified(100);unclassified(100);	GGATTAGATACCCTGGTAGTCCTAGCTGTAAACGATGGATACTTGCTGTAGGGGGTATTGAATCCTCCTGTGGCGAAGCTAACGCATTAAGTATCCCGCCTGGGGAGTACGGTCGCAAGGCTGAAACTCAAAGGAATTGACGGGGGCCCGCACAAGCGGTGGAGCATGTGGTTTAATTCGACGCAACGCGAAGAACCTTACCTGGGCTTGAACTGGAGTGGAAGTAGGCAGAGATGTCTATGTCCCTAACGGGACTGCTCCGGAGGTGCTGCATGGCTGTCGTCAGCTCGTGCCG
Otu0527	3	0	0	0	2	0	0	3	0	0	0	1	0	0	0	9	0	9	k__Bacteria(100);p__Proteobacteria(100);c__Gammaproteobacteria(100);o__Chromatiales(100);f__Ectothiorhodospiraceae(100);unclassified(100);unclassified(100);	GGATTAGATACCCTGGTAGTCCACGCCCTAAACGATGAGAACTAGCCGTTGGGGGTATTAGAAACCTTTAGTGGCGCAGCTAACGCGATAAGTTCTCCGCCTGGGGAGTACGGCCGCAAGGTTAAAACTCAAAGGAATTGACGGGGGCCCGCACAAGCGGTGGAGCATGTGGTTTAATTCGATGCAACGCGAAGAACCTTACCTGCCTTTGACATCCTCGGAACTCTCTAGAGATAGAGAGGTGCCTTCGGGAACCGAGTGACAGGTGCTGCATGGCTGTCGTCAGCTCGTGCCG
Otu0528	0	0	0	0	1	0	0	0	5	0	0	0	1	2	0	6	3	9	k__Bacteria(100);p__Proteobacteria(100);c__Deltaproteobacteria(100);o__NB1-j(100);f__JTB38(100);unclassified(100);unclassified(100);	GGATTAGATACCCTGGTAGTCCACGCCGTAAACGTTGGGTGCTCGTCGTTGCGGGTATTGACCCCTGCAGTGACCAAGCTAACGCAAGAAGCACCCCGCCTGGGAAGTACGGTCGCAAGACTAAAACTCAAAGAAATTGACGGGGGCCCGCACAAGCGGTGGAGCATGTGGTTTAATTCGAAGCAACGCGCAGAACCTTACCTGGATTTGACATCCTCGGAACTTCTCTGAAAGGAGAAGGTGCCTTCGGGAGCCGAGTGACAGGTGCTGCATGGCTGTCGTCAGCTCGTGCCG
Otu0529	0	0	0	0	0	2	7	0	0	0	0	0	0	0	0	9	0	9	k__Bacteria(100);p__Acidobacteria(100);c__RB25(100);unclassified(100);unclassified(100);unclassified(100);unclassified(100);	GGATTAGATACCCTGGTAGTCCACGCTGTAAACGATGGGCACTTGGTGTTGCGGGTATCGACCCCTGCAGTGCCGAAGCTAACGCATTAAGTGCCCCGCCTGGGGAGTACGGTCGCAAGGCTGAAACTCAAAGGAATTGACGGGGGCCCGCACAAGCGGTGGAGCATGTGGTTTAATTCGACGCAACGCGAAGAACCTTACCTGGGTTTGAATTGCGGTGGACAGCTCCAGAGATGGAGTCTCCCTTCGGGGCTGCCGTGAAGGTGCTGCATGGCTGTCGTCAGCTCGTGCCG
Otu0530	0	0	0	0	2	3	4	0	0	0	0	0	0	0	0	9	0	9	k__Bacteria(100);p__Lentisphaerae(100);c__Lentisphaeria(100);o__Lentisphaerales(100);f__Arctic95B-10(100);unclassified(100);unclassified(100);	GGATTAGATACCCTGGTAGTCCTAGCCGTAAACGTTGTACACTAGGTGGAGGGGGAGTTGATCCCCTCTCTGCCCAAGCTAACGCGATAAGTGTACCGCCTGGGGAGTACGGCGGCAACGCTAAAACTCAAAGGAATTGACGGGGGCCCGCACAAGCGGTGGAGCATGTGGCTTAATTCGAGGCAACGCGAAGAACCTTACCTGGGTTTGACATATAGTGGACCGGCTGTGAAAGCAGTCTTCCCTTCGGGGTCGCTATACAGATGCTGCATGGCTGTCGTCAGCTCGTGCCG
Otu0531	0	0	0	0	0	0	0	0	0	0	0	0	2	2	5	0	9	9	k__Bacteria(100);p__Proteobacteria(100);c__Gammaproteobacteria(100);o__Thiohalorhabdales(100);f__Thiohalorhabdaceae(100);unclassified(100);unclassified(100);	GGATTAGATACCCTGGTAGTCCACGCCGTAAACGATGTCTACTAGCCGTTGGGGAGCTTGTCTCCTTAGTGGCGCAGCTAACGCGATAAGTAGACCGCCTGGGGAGTACGGTCGCAAGACTAAAACTCAAAGGAATTGACGGGGGCCCGCACAAGCGGTGGAGCATGTGGTTTAATTCGATGCAACGCGAAGAACCTTACCTCCCCTTGACATCCTCGGAACGGCCTGGAAACGGGCTGGTGCCTTCGGGAACCGAGAGACAGGTGCTGCATGGCTGTCGTCAGCTCGTGCCG
Otu0532	2	0	0	6	0	0	0	0	0	0	0	0	0	0	1	8	1	9	k__Bacteria(100);p__Proteobacteria(100);unclassified(100);unclassified(100);unclassified(100);unclassified(100);unclassified(100);	GGATTAGATACCCTGGTAGTCCACGCCGTAAACGATGAGTGCTAGACGTTGGAAATTAATTTTTCAGTGTCGTAGTTAACGCATTAAGCACTCCGCCTGGGGAGTACGGTCGCAAGATTAAAACTCAAAGGAATTGACGGGGGCCCGCACAAGCGGTGGAGCATGTGGTTTAATTCGACGCAACGCGAAGAACCTTACCAGCTCTTGACATTGCTAAGTCGCGAGTTTTAGAGATAAAACTCTTCAGTTCGGCTGGACTTAGTACAGGTGCTGCATGGCTGTCGTCAGCTCGTGCCG
Otu0533	3	0	0	0	1	0	3	0	2	0	0	0	0	0	0	9	0	9	k__Bacteria(100);p__Proteobacteria(100);c__Gammaproteobacteria(100);o__HTCC2188(100);f__HTCC2089(100);unclassified(100);unclassified(100);	GGATTAGATACCCTGGTAGTCTACGCCGTAAACGATGAGAACTAGCCGTTGGGGTCCTTGAGGCCTTGGTGGCGCAGCTAACGCGATAAGTTCTCCGCCTGGGGAGTACGGCCGCAAGGTTAAAACTCAAATGAATTGACGGGGGCCCGCACAAGCGGTGGAGCATGTTGTTTAATTCGATGCAACGCGAAGAACCTTACCACCCCTTGACATCCTCGGAACTTTCTAGAGATAGATTGGTGCCTTCGGGAACCGAGTGACAGGTGCTGCATGGCTGTCGTCAGCTCGTGCCG
Otu0534	0	9	0	0	0	0	0	0	0	0	0	0	0	0	0	9	0	9	k__Bacteria(100);p__Proteobacteria(100);c__Alphaproteobacteria(100);o__Rickettsiales(100);f__Anaplasmataceae(100);g__Neorickettsia(100);unclassified(100);	GGATTAGATACCCTGGTAGTCCACGCCGTAAACGATGAGTGCTGAAAGTGGGTTGTTTTATATCTGCTTTGTAGCTAACGCGTTAAGCACTCCGCCTGGGGACTACGGTCGCAAGACTAAAACTCAAAGGAATTGACGGGGATCCGCACAAGCGGTGGAGTATGTGGTTTAATTCGATGCAACGCGAAGAACCTTACCACATCTTGACATGCAAATCATACCTTCCCGAAGGGGAAGGGTCAGTTCGGCTGGATTTGACACAGGTGTTGCATGGCTGTCGTCAGCTCGTGTTG
Otu0535	0	9	0	0	0	0	0	0	0	0	0	0	0	0	0	9	0	9	k__Bacteria(100);p__Proteobacteria(100);unclassified(100);unclassified(100);unclassified(100);unclassified(100);unclassified(100);	GGATTAGATACCCTGGTAGTCCACGCCGTAAACGATGTCTGCTAGGTGTCGGGAGGTAACCTTTCGGTGCCGCAGCTAACGCATTAAGCAGACCGCCTGGGAAGTACGGCCGCAAGGCTAAAACTCAAAGGAATTGACGGGGGCCCGCACAAGCGGTGGAGCATGTGGTTTAATTCGAGGCAACGCGAAGAACCTTACCAGCCCTTGACATGGGTAGTATGGATTTTGGAGACAATTTCCTTCAGTTCGGCTGGCTACCACACAGGTGCTGCATGGCTGTCGTCAGCTCGTGCCG
Otu0536	0	0	0	1	0	5	0	3	0	0	0	0	0	0	0	9	0	9	k__Bacteria(100);p__Proteobacteria(100);c__Alphaproteobacteria(100);o__Rhodospirillales(100);f__Rhodospirillaceae(100);unclassified(100);unclassified(100);	GGATTAGATACCCTGGTAGTCCACGCCGTAAACGATGGGTGCTAGACGTTGGCGAGCTTGCTCGTCAGTGTCGCAGCTAACGCGTTAAGCACCCCGCCTGGGGAGTACGGCCGCAAGGTTGAAACTCAAAGGAATTGACGGGGGCCCGCACAAGCGGTGGAGCATGTGGTTCAATTCGACGCAACGCGCAGAACCTTACCAGCCCTTGACATGGGACTCGCCGGGACCAGAGACGGTCCCTTCGGTTCGGCCGGAGTCCGCACAGGTGCTGCATGGCTGTCGTCAGCTCGTGCCG
Otu0537	9	0	0	0	0	0	0	0	0	0	0	0	0	0	0	9	0	9	k__Bacteria(100);p__Bacteroidetes(100);c__Saprospirae(100);o__Saprospirales(100);f__Saprospiraceae(100);unclassified(100);unclassified(100);	GGATTAGATACCCTGGTAGTCCACGCCCTAAACGATGCTAACTCGATATGTGTCCATATGGATGCGTGTCTAAGGGAAACCAATAAGTTAGCCACCTGGGGAGTACGTCGGCAACGATGAAACTCAAAGGAATTGACGGGGGTCCGCACAAGCGGTGGAGCATGTGGTTTAATTCGATGATACGCGAGGAACCTTACCTGGGCTCTAATGTGATCGCAATCTGGTGAAAGCCGGAGTTCCTTCGGGACGAGAAACAAGGTGCTGCATGGTTGTCGTCAGCTCGTGCCG
Otu0538	1	0	0	0	0	6	2	0	0	0	0	0	0	0	0	9	0	9	k__Bacteria(100);p__Gemmatimonadetes(100);c__Gemm-2(100);unclassified(100);unclassified(100);unclassified(100);unclassified(100);	GGATTAGATACCCTGGTAGTCCACGCCGTAAACGATGGGCACTAGGTGCCGGGTCTAGAGACGGATTCGGTGCCGCAGCTAACGCATTAAGTGCCCCGCCTGGGGAGTACGGCCGCAAGGCTGAAACTCAAAGGAATTGACGGGGGCCCGCACAAGCGGTGGAGCATGTGGTTTAATTCGAAGCAACGCGAAGAACCTTACCTGGGCTTGACATCGTAGTGACGCCTCCTGGAAACAGGAGGGTTCCTTCGGGACACTATGACAGGTGCTGCATGGCTGTCGTCAGCTCGTGCCG
Otu0539	0	0	0	0	0	0	9	0	0	0	0	0	0	0	0	9	0	9	k__Bacteria(100);unclassified(100);unclassified(100);unclassified(100);unclassified(100);unclassified(100);unclassified(100);	GGATTAGATACCCTGGTAGTCCTAGCTGTAAACGATGGATACTTGATGTGGGATATCATATATTCCGTGTCGAAGCTAACGCGTTAAGTATCCCGCCTGGGGAGTACGATCGCAAGATTGAAACTTAAAGGAATTGACGGGGACCCGCACAAGCGGTGGAGCATGTGGTTTAATTCGACGAAACGCGAGAAACCTTACCAGATCTTGACATTTTGTGGAATTGTTTGGAAACATGCAAGTCTTTTAGGAGACCATAAAACAGGTGGTGCATGGCTGTCGTCAGCTCGTGCCG
Otu0540	0	0	0	0	1	7	0	1	0	0	0	0	0	0	0	9	0	9	k__Bacteria(100);p__Proteobacteria(100);c__Alphaproteobacteria(100);o__Rhizobiales(100);f__Hyphomicrobiaceae(100);g__Hyphomicrobium(100);unclassified(67);	GGATTAGATACCCTGGTAGTCCACGCCGTAAACGATGAGTGCTAGCTGTCGGGCGGCATGCCGTTCGGTGGCGCAGCTAACGCATTAAGCACTCCGCCTGGGGAGTACGGCCGCAAGGTTAAAACTCAAAGGAATTGACGGGGGCCCGCACAAGCGGTGGAGCATGTGGTTTAATTCGAAGCAACGCGAAGAACCTTACCAGCCCTTGACATTCACTGACTGTTTCCAGAGATGGATTCGTCCTAGCAATAGGCAGTGGGACAGGTGCTGCATGGCTGTCGTCAGCTCGTGCCG
Otu0541	4	0	0	0	3	0	0	0	2	0	0	0	0	0	0	9	0	9	k__Bacteria(100);p__Caldithrix(100);c__KSB1(100);o__Ucn15732(100);unclassified(100);unclassified(100);unclassified(100);	GGATTAGATACCCTGGTAGTCCACGCTGTAAACGATGGGCACTAGGTGTTGGCGGATTCGACCCCGTCAGTGCCGCAGCTAACGCATTAAGTGCCCCGCCTGGGGAGTACGACCGCAAGGTTGAAACTCAAAGGAATTGACGGGGGCCCGCACAAGCGGTGGAGCATGTGGTTTAATTCGATGCAACGCGAAGAACCTTACCTGGGCTTGACATGTTACTTATCAACCTGAAAGGGAAGAGACCTCTAGCTTGCTAGAGGAGGTATCACAGGTGCTGCATGGCTGTCGTCAGCTCGTGCCG
Otu0542	0	9	0	0	0	0	0	0	0	0	0	0	0	0	0	9	0	9	k__Bacteria(100);p__Proteobacteria(100);c__Deltaproteobacteria(100);unclassified(100);unclassified(100);unclassified(100);unclassified(100);	GGATTAGATACCCTGGTAGTCCACGCCGTAAACGATGGATGCTAGGTGTTGGGGGTCTCAACCCCTCAGTGCCGTAGCCAACGCATTAAGCATCCCGCCTGGGGAGTACGGTCGCAAGATTAAAACTCAAAGGAATTGACGGGGGCCCGCACAAGCGGTGGAGCATGTGGTTCAATTCGACGCAACGCGAAGAACCTTACCTGGGTTTGACATCCCGAGAATCCCCTGGAAACAGGGGAGTGCCCGCAAGGGAACTCGGTGACAGGTGCTGCATGGCTGTCGTCAGCTCGTGCCG
Otu0543	0	0	0	0	2	3	0	0	4	0	0	0	0	0	0	9	0	9	k__Bacteria(100);unclassified(100);unclassified(100);unclassified(100);unclassified(100);unclassified(100);unclassified(100);	GGATTAGATACCCTGGTAGTCCCAGCCGTAAACGGTGAACACTAGGTGTAGGAGGTACCGACCCCTCCTGTGCCGCAGCTAACGCATTAAGTGTTCCGCCTGGGGAGTACGGCCGCAAGGTTGAAACTCAAAGGAATTGACGGGGGCCCGCACAAGCGGTGGAGCATGTGGTTTAATTCGACGCAACGCGAAGAACCTTACCGGGGCTTGACATGCACTGGACAGGTGTGGAAACACACTCTTCCTTCGGGACTGGTGCACAGGTGCTGCATGGCTGTCGTCAGCTCGTGCCG
Otu0544	0	0	0	8	0	0	0	0	0	0	1	0	0	0	0	9	0	9	k__Bacteria(100);p__Acidobacteria(100);c__Acidobacteria-6(100);o__BPC015(100);unclassified(100);unclassified(100);unclassified(100);	GGATTAGATACCCTGGTAGTCCTAGCTGTAAACGCTGAGCACTTGGTGTGGCGGGTATCGACCCCTGCCGTGCCGAAGCTAACGCATTAAGTGCTCCGCCTGGGGAGTACGGCCGCAAGGCTGAAACTCAAAGGAATTGACGGGGGCCCGCACAAGCGGTGGAGCATGTGGTTTAATTCGACGCAACGCGAAGAACCTTACCTGGGTTTGAACTGCGGGTGACAGCCCCTGAAAGGGGGTTTTCCTTCGGGACACCTGTGGAGGTGCTGCATGGCTGTCGTCAGCTCGTGCCG
Otu0545	0	0	0	0	5	1	0	0	2	1	0	0	0	0	0	9	0	9	k__Bacteria(100);p__Proteobacteria(100);c__Alphaproteobacteria(100);o__Rhodospirillales(100);unclassified(78);unclassified(78);unclassified(78);	GGATTAGATACCCTGGTAGTCCACGCCCTAAACGATGTGTGCTAGACGTCGGGGGGCTTGCCCTTCGGTGTCGGAGCTAACGTGTTAAGCACACCGCCTGGGGAGTACGGCCGCAAGGTTAAAACTCAAAGGAATTGACGGGGGCCCGCACAAGCGGTGGAGCATGTGGTTTAATTCGACGCAACGCGCAGAACCTTACCAGCCCTTGACATGATGGTTTCGAGTTTCAGAGATGGATCTCTCAGTTCGGCTGGACCATCACAGGTGCTGCATGGCTGTCGTCAGCTCGTGCCG
Otu0546	3	0	0	0	0	3	0	3	0	0	0	0	0	0	0	9	0	9	k__Bacteria(100);p__Proteobacteria(100);c__Alphaproteobacteria(100);unclassified(100);unclassified(100);unclassified(100);unclassified(100);	GGATTAGATACCCTGGTAGTCCACGCCGTAAACGATGGGTGCTAGCTGTCGGCAGGCATGCTTGTCGGTGGCGCAGCTAACGCATTAAGCACCCCGCCTGGGGAGTACGGTCGCAAGATTAAAACTCAAAGGAATTGACGGGGGCCCGCACAAGCGGTGGAGCATGTGGTTTAATTCGAAGCAACGCGCAGAACCTTACCAACCCTTGACATACCTGTCGCGATTACCAGAGATGGTAATCTTCAGTTCGGCTGGACAGGATACAGGTGCTGCATGGCTGTCGTCAGCTCGTGCCG
Otu0547	0	4	1	4	0	0	0	0	0	0	0	0	0	0	0	9	0	9	k__Bacteria(100);p__Proteobacteria(100);c__Alphaproteobacteria(100);o__Rhodospirillales(100);f__Rhodospirillaceae(100);unclassified(100);unclassified(100);	GGATTAGATACCCTGGTAGTCCACGCCGTAAACGATGAGTGCTAGACGTTGGAACATTTTTCAGTGTCGCAGCTAACGCATTAAGCACTCCGCCTGGGGAGTACGGCCGCAAGGCTAAAACTCAAAGGAATTGACGGGGGCCCGCACAAGCGGTGGAGCATGTGGTTTAATTCGACGCAACGCGAAGAACCTTACCAGCTCTTGACATGGATATCGCGACTTAGAGAGATCTTAGTTTTCAGTTCGGCTGGATATCACACAGGTGCTGCATGGCTGTCGTCAGCTCGTGCCG
Otu0548	0	0	0	0	0	0	0	0	0	6	0	3	0	0	0	9	0	9	k__Bacteria(100);p__Tenericutes(100);c__Mollicutes(100);o__Entomoplasmatales(100);f__Entomoplasmataceae(100);g__Mesoplasma(100);unclassified(100);	GGATTAGATACCCTGGTAGTCCACGCCGTAAACGATGAGTACTAGGTATTGGCATTAGTCAGTGTCGCAGCTAACGCGTTAAGTACTCCGCCTGAGTAGTATGCTCGCAAGAGTGAAACTCAAAGGAATTGACGGGGACCCGCACAAGCGGTGGAGCATGTGGTTTAATTCGAAGCAACGCGAAGAACCTTACCAGGGCTTGACATACAGTGCAACGGTATAGAGATATACTTGAGGTTAACATTGATACAGGTGGTGCATGGTTGTCGTCAGCTCGTGCCG
Otu0549	0	0	0	7	0	0	0	0	0	0	0	0	0	0	2	7	2	9	k__Bacteria(100);p__Proteobacteria(100);c__Alphaproteobacteria(100);unclassified(100);unclassified(100);unclassified(100);unclassified(100);	GGATTAGATACCCTGGTAGTCCACGCAGTAAACGATGAGTGCTAGTCGCTGGGCCTTTAGGTTCGGTGTCGAAGCTAACGCATTAAGCACTCCGCCTGGGAAGTACGGTCGCAAGATTAAAACTCAAATAAATTGACGGGGGCCCGCACAAGCGGTGGAGCATGTGGTTTAATTCGAAGCAACGCGAAGAACCTTACCAGACCTTGACATGGTGTGTTTGAATTACAGAATCGTAATTCTTCAGTTCGGCTGGCACGCACACAGGTGCTGCATGGCTGTCGTCAGCTCGTGCCG
Otu0550	0	0	0	0	0	0	0	0	0	0	0	0	5	3	1	0	9	9	k__Bacteria(100);p__Proteobacteria(100);c__Alphaproteobacteria(100);unclassified(100);unclassified(100);unclassified(100);unclassified(100);	GGATTAGATACCCTGGTAGTCCACGCCGTAAACGATGAGTGCTAGTTGTCGGACAGTTCGCTGTTCGGTGACGTCGCTAACGCATTAAGCACTCCGCCTGGGGAGTACGGTCGCAAGATTAAAACTCAAAGGAATTGACGGGGGCCCGCACAAGCGGTGGAGCATGTGGTTTAATTCGAAGCAACGCGAAGAACCTTACCAGCCCTTGACATAACCGGTCGCGATTACCAGAAATGGTTTTCTTCAGTTCGGCTGGACCGATTACAGGTGCTGCATGGCTGTCGTCAGCTCGTGCCG
Otu0551	3	0	0	0	1	5	0	0	0	0	0	0	0	0	0	9	0	9	k__Bacteria(100);p__Proteobacteria(100);c__Gammaproteobacteria(100);o__Thiotrichales(100);f__Piscirickettsiaceae(100);unclassified(100);unclassified(100);	GGATTAGATACCCTGGTAGTCCACGCCGTAAACGATGAGAACTAGATGTCGGGAGGATCTGCCTCTCGGTGTCGCAGCTAACGCGTTAAGTTCTCCGCCTGGGGAGTACGCCGGCAACGGTAAAACTCAAAGGAATTGACGGGGACCCGCACAAGCGGTGGAGCATGTGGTTTAATTCGATGCAACGCGAAGAACCTTACCTGCCCTTGACATTGACAGAACCCTTTGGAGACAGAGGGGTGCCTTCGGGCCTGGAAAACAGGTGCTGCATGGCTGTCGTCAGCTCGTGCCG
Otu0552	0	0	0	0	2	7	0	0	0	0	0	0	0	0	0	9	0	9	k__Bacteria(100);p__Proteobacteria(100);c__Gammaproteobacteria(100);o__Thiotrichales(100);f__Piscirickettsiaceae(100);unclassified(100);unclassified(100);	GGATTAGATACCCTGGTAGTCCACGCCGTAAACGATGAGAACTAGATGTCGGGAGGATTTGCCTTTCGGTGTCGCAGCTAACGCATTAAGTTCTCCGCCTGGGGAGTACGCCGGCAACGGTAAAACTCAAAGGAATTGACGGGGACCCGCACAAGCGGTGGAGCATGTGGTTTAATTCGATGCAACGCGAAGAACCTTACCTGGCCTTGACATCCTCGGAACTTTCCAGAGATGGATCGGTGCCTTCGGGAACCGAGTGACAGGTGCTGCATGGCTGTCGTCAGCTCGTGCCG
Otu0553	0	0	0	0	0	0	0	0	9	0	0	0	0	0	0	9	0	9	k__Bacteria(100);p__Planctomycetes(100);c__Planctomycetia(100);o__Pirellulales(100);f__Pirellulaceae(100);unclassified(100);unclassified(100);	GGATTAGATACCCTGGTAGTCCTAGCTGTAAACGATGAGCACTTGATCGAGGACCCCCCCATAGGTTCTCGGTCGTAGCGAAAGTGTTAAGTGCTCCGCCTGGGGAGTATGGTCGCAAGGCTGAAACTCAAAGGAATTGACGGGGGCTCACACAAGCGGTGGAGGATGTGGCTTAATTCGAGGCTACGCGAAGAACCTTATCCTAGATTTGACATGGTCGGATGGCTCGCCTGAAAGGGATGAGTCTGCCTTCGGGTGAAACGATCACAGGTGCTGCATGGCTGTCGTCAGCTCGTGCCG
Otu0554	0	0	0	0	0	0	0	0	0	0	0	0	2	6	1	0	9	9	k__Bacteria(100);p__Proteobacteria(100);c__Gammaproteobacteria(100);o__Thiotrichales(100);f__Piscirickettsiaceae(100);unclassified(100);unclassified(100);	GGATTAGATACCCTGGTAGTCCACGCCGTAAACGATGAGAACTAGACGTTGGGAGGGTGAGCCTTTCAGTGTCGCAGCTAACGCATTAAGTTCTCCGCCTGGGGAGTACGACCGCAAGGTTGAAACTCAAAGGAATTGACGGGGACCCGCACAAGCGGTGGAGCATGTGGTTTAATTCGATGATACGCGAAGAACCTTACCTGCTTTTGACATACTTGGAACCTTTCAGAGATGAGAGGGTGCTTTTGAACCAAGATACAGGTGCTGCATGGCTGTCGTCAGCTCGTGCCG
Otu0555	0	0	0	0	0	0	0	0	0	0	0	0	7	0	2	0	9	9	k__Bacteria(100);p__Proteobacteria(100);c__Gammaproteobacteria(100);o__Oceanospirillales(100);f__Alcanivoracaceae(100);g__Alcanivorax(100);s__venustensis(100);	GGATTAGATACCCTGGTAGTCCACGCTGTAAACGATGTCTACTAGCCGTCGGGGTCCTTAGTGACTTTGGTGGCGCAGCTAACGCGATAAGTAGACCGCCTGGGGAGTACGGCCGCAAGGTTAAAACTCAAATGAATTGACGGGGGCCCGCACAAGCGGTGGAGCATGTGGTTTAATTCGATGCAACGCGAAGAACCTTACCAGGTCTTGACATCCTCGGAACTTGGCAGAGATGCCTTGGTGCCTTCGGGAGCCGAGTGACAGGTGCTGCATGGCCGTCGTCAGCTCGTGCCG
Otu0556	0	0	0	0	0	0	0	0	0	0	0	0	0	7	2	0	9	9	k__Bacteria(100);p__Proteobacteria(100);c__Gammaproteobacteria(100);o__Oceanospirillales(100);f__Halomonadaceae(100);g__Candidatus_Portiera(100);unclassified(100);	GGATTAGATACCCTGGTAGTCCACGCCGTAAACGATGAGAACTAGCCGTTGGGAGGAATTGACCTTTCAGTGGCGCAGCTAACGCGTTAAGTTCTCCGCCTGGGGACTACGGCCGCAAGGCTAAAACTCAAATGAATTGACGGGGGCCCGCACAAGCGGTGGAGCATGTGGTTTAATTCGATGCAACGCGAAGAACCTTACCTACCCTTGAAATCCAGCGAAGTTCTTAGAGATAGGAATGTGCCTTCGGGAACGCTGTGACAGGTGTTGCATGGCTGTCGTCAGCTCGTGCCG
Otu0557	2	0	0	6	0	0	0	0	0	0	0	0	1	0	0	8	1	9	k__Bacteria(100);p__Proteobacteria(100);c__Gammaproteobacteria(100);o__Thiotrichales(100);f__Piscirickettsiaceae(100);g__Methylophaga(100);unclassified(100);	GGATTAGATACCCTGGTAGTCCACGCCCTAAACGATGTCAACTAGGTGTATGGGAAATTTATTTCTTGTGTATCGAAGCTAACGCGATAAGTTGACCGCCTGGGGAGTACGGTCGCAAGACTAAAACTCAAATGAATTGACGGGGGCCCGCACAAGCGGTGGAGCATGTGGTTTAATTCGATGCAACGCGAAGAACCTTACCTGGCCTTGACATGCACGGAACTTTCCAGAGATGGATTGGTGCCTTCGGGAACCGTGACACAGGTGCTGCATGGCTGTCGTCAGCTCGTGCCG
Otu0558	3	0	0	0	6	0	0	0	0	0	0	0	0	0	0	9	0	9	k__Bacteria(100);p__Proteobacteria(100);c__Gammaproteobacteria(100);o__Thiotrichales(100);f__Piscirickettsiaceae(100);unclassified(100);unclassified(100);	GGATTAGATACCCTGGTAGTCCACGCCGTAAACGATGAGAACTAGTTGTCGGGAGGGTTTAGCCTCTCGGTGACGCAGCTAACGCGTTAAGTTCTCCGCCTGGGGAGTACGGTGGCAACACTAAAACTCAAAGGAATTGACGGGGACCCGCACAAGCGGTGGAGCATGTGGTTTAATTCGATGCAACGCGAAGAACCTTACCTGCCCTTGACATTGACAGAACCCTCTGGAGACAGAGGGGTGCTTCGGCCTGGAAAACAGGTGCTGCATGGCTGTCGTCAGCTCGTGCCG
Otu0559	2	0	0	0	2	1	0	1	0	0	1	2	0	0	0	9	0	9	k__Bacteria(100);p__Bacteroidetes(100);c__Flavobacteriia(100);o__Flavobacteriales(100);f__Flavobacteriaceae(100);unclassified(100);unclassified(100);	GGATTAGATACCCTGGTAGTCCACGCCGTAAACGATGGTCACTAGCTGTTCGAACTTCGGTTTGAGTGGCTAAGCGAAAGTGATAAGTGACCCACCTGGGGAGTACGTTCGCAAGAATGAAACTCAAAGGAATTGACGGGGGCCCGCACAAGCGGTGGAGCATGTGGTTTAATTCGATGATACGCGAGGAACCTTACCAGGGCTTAAATGTAGGATGCATGATCTAGAGATAGATCTTTCTTCGGACTTCTTACAAGGTGCTGCATGGTTGTCGTCAGCTCGTGCCG
Otu0560	0	0	0	0	0	0	0	0	4	0	5	0	0	0	0	9	0	9	k__Bacteria(100);p__Nitrospirae(100);c__Nitrospira(100);o__Nitrospirales(100);f__Nitrospiraceae(56);unclassified(56);unclassified(56);	GGATTAGATACCCTGGTAGTCCACGCCGTAAACGATGGGTACTAAGTGTCGGCAGATTACTGTCGGTGCCGCAGCTAACGCAGTAAGTACCCCGCCTGGGGAGTACGGCCGCAAGGTTGAAACTCAAAGGAATTGACGGGGGCCCGCACAAGCGGTGGAGCATGTGGTTTAATTCGACGCAACGCGAAGAACCTTACCCAGGTTAGACACGCTTGTATTAGGATCCCGAAAGGGTGACGAGTCCGTAAGGACAGCTTGCGCAGGTGCTGCATGGCTGTCGTCAGCTCGTGCCG
Otu0561	0	0	0	5	0	0	0	0	1	1	0	2	0	0	0	9	0	9	k__Bacteria(100);p__Proteobacteria(100);c__Gammaproteobacteria(100);o__Alteromonadales(100);f__Colwelliaceae(100);g__Thalassomonas(100);unclassified(100);	GGATTAGATACCCTGGTAGTCCACGCCGTAAACGATGTCAACTAGCTGTCTGTGAACTTGATTCGTGGGTAGCGTAGCTAACGCGCTAAGTTGACCGCCTGGGGAGTACGGCCGCAAGGTTAAAACTCAAATGAATTGACGGGGGCCCGCACAAGCGGTGGAGCATGTGGTTTAATTCGATGCAACGCGAAGAACCTTACCATCCCTTGACATCCACAGAACTTTCTAGAGATAGATTGGTGCCTTCGGGAACTGTGAGACAGGTGCTGCATGGCTGTCGTCAGCTCGTGCCG
Otu0562	0	0	0	0	0	0	0	0	9	0	0	0	0	0	0	9	0	9	k__Bacteria(100);p__Acidobacteria(100);c__Solibacteres(100);o__Solibacterales(100);f__PAUC26f(100);unclassified(100);unclassified(100);	GGATTAGATACCCTGGTAGTCCACGCCCTAAACGATGCATACTTGGTGTGGGCTCTTCACTGAGTCCGTGCCGGAGCTAACGCGTTAAGTATGCCGCCTGGGGAGTACGGTCGCAAGGCTGAAACTCAAAGGAATTGACGGGGGCCCGCACAAGCGGTGGAGCATGTGGTTTAATTCGACGCAACGCGAAGAACCTTACCTGGGCTTGAAGAGCCGGGGACCGCGCTAGAAATAGCGTCTTCCCTTCGGGGACTCCGGTAGAGGTGCTGCATGGCTGTCGTCAGCTCGTGCCG
Otu0563	0	0	0	0	0	0	0	0	0	0	1	0	2	3	3	1	8	9	k__Bacteria(100);p__SBR1093(100);c__A712011(100);unclassified(100);unclassified(100);unclassified(100);unclassified(100);	GGATTAGATACCCTGGTAGTCCACGCCCTAAACGATGAATACTAGATGTAGGATTTTTTCTGTATCGTAGCTAACGCATTAAGTATTCCGCCTGGGGAGTACGGTCGCAAGGCTGAAACTCAAAGGAATTGGCGGGGACTCGCACAAGCGGTGGAGCATGTGGTTTAATTCGATGTTAAGCGAAGAACCTTACCAGGGCTTGACATGTAAGCATAAGCTTGCGTGAAAGCGTGGAGTGGATTTAGGCTTGCCTATTTCGGTTTACACAGGTGCTGCATGGCTGTCGTCAGCTCGTGTCG
Otu0564	0	0	0	0	0	0	0	9	0	0	0	0	0	0	0	9	0	9	k__Bacteria(100);p__Proteobacteria(100);c__Alphaproteobacteria(100);unclassified(100);unclassified(100);unclassified(100);unclassified(100);	GGATTAGATACCCTGGTAGTCCACGCCGTAAACGATGTGTGCTAGCCGTTGGGGCCCTTAGGGTTTCGGTGGCGCAGCTAACGCGTTAAGCACACCGCCTGGGGAGTACGGCCGCAAGGTTAAAACTCAAAGGAATTGACGGGGGCCCGCACAAGCGGTGGAGCATGTGGTTTAATTCGAAGCAACGCGCAGAACCTTACCAGCCCTTGACATCCCGGTCGCGGTTAGCAGAGATGCTTTCTTTCAGTTCGGCTGGACCGGAGACAGGTGCTGCATGGCTGTCGTCAGCTCGTGCCG
Otu0565	7	0	0	0	2	0	0	0	0	0	0	0	0	0	0	9	0	9	k__Bacteria(100);p__Proteobacteria(100);c__Gammaproteobacteria(100);unclassified(100);unclassified(100);unclassified(100);unclassified(100);	GGATTAGATACCCTGGTAGTCCACGCCCTAAACGATGAGAACTAGCCGTTGGGGGTATAAAAACCTTTAGTGGCGCAGCTAACGCGATAAGTTCTCCGCCTGGGGAGTACGGCCGCAAGGTTAAAACTCAAAGGAATTGACGGGGGCCCGCACAAGCGGTGGAGCATGTGGTTTAATTCGATGCAACGCGAAGAACCTTACCTGCTTTTGACATCCTCGGAACCTCGCAGAGATGCGAGGGTGCCTTCGGGAACCGAGTGACAGGTGCTGCATGGCTGTCGTCAGCTCGTGCCG
Otu0566	0	0	0	9	0	0	0	0	0	0	0	0	0	0	0	9	0	9	k__Bacteria(100);p__Tenericutes(100);c__Mollicutes(100);o__Mycoplasmatales(100);f__Mycoplasmataceae(100);g__Mycoplasma(100);unclassified(100);	GGATTAGATACCCTGGTAGTCCACGCCGTAAACGATGATCACTAGCTGGTAGAGGATTTACCGGCACAGCTAACGCATTAAGTGATCCGCCTGAGTAGTATGCTCGCAAGAGTGAAACTTAAAGGAATTGACGGGGACCCGCACAAGCGGTGGAGCATGTGGTTTAATTTGAAGATACGCGGAGAACCTTACCCACTCTTGACATCTTCCGCAAAGCTATGGAGACATAGTGGAGGTTAACGGAATGACAGATGGTGCATGGTTGTCGTCAGCTCGTGCCG
Otu0567	4	0	0	5	0	0	0	0	0	0	0	0	0	0	0	9	0	9	k__Bacteria(100);p__Proteobacteria(100);c__Alphaproteobacteria(100);o__BD7-3(100);unclassified(100);unclassified(100);unclassified(100);	GGATTAGATACCCTGGTAGTCCACGCCGTAAACGATGTATGCTAGTTGTTGGAGTCCATAGGGCTTCAGTGACGCAGCTAACGCGATAAGCATACCGCCTGGGGAGTACGGTCGCAAGATTAAAACTCAAAGGAATTGACGGGGACCCGCACAAGCGGTGGAGCATGTTGTTTAATTCGAAGCAACGCGAAGAACCTTACCTACACTTGACATACTCGTCGGGATTTCCAGAGATGGATTTCTTCGGTTCGGCCGGACGAGATACAGGTGCTGCATGGCTGTCGTCAGCTCGTGCCG
Otu0568	1	4	1	2	0	1	0	0	0	0	0	0	0	0	0	9	0	9	k__Bacteria(100);p__Actinobacteria(100);c__Actinobacteria(100);o__Actinomycetales(100);f__Microbacteriaceae(100);g__Microbacterium(100);s__chocolatum(100);	GGATTAGATACCCTGGTAGTCCACCCCGTAAACGTTGGGAACTAGTTGTGGGGGCCATTCCACGGTCTCCGTGACGCAGCTAACGCATTAAGTTCCCCGCCTGGGGAGTACGGCCGCAAGGCTAAAACTCAAAGGAATTGACGGGGACCCGCACAAGCGGCGGAGCATGCGGATTAATTCGATGCAACGCGAAGAACCTTACCAAGGCTTGACATACACCAGAACGGGCCAGAAATGGTCAACTCTTTGGACACTGGTGAACAGGTGGTGCATGGTTGTCGTCAGCTCGTGCCG
Otu0569	7	0	0	0	0	0	1	0	0	1	0	0	0	0	0	9	0	9	k__Bacteria(100);p__Proteobacteria(100);c__Alphaproteobacteria(100);o__Rhodospirillales(100);f__Rhodospirillaceae(100);unclassified(100);unclassified(100);	GGATTAGATACCCTGGTAGTCCACGCCGTAAACGATGAGTGCTAGACGTTGGGGGGCATGCCCTTCAGTGTCGAAGCTAACGCGCTTAGCACTCCGCCTGGGGAGTACGGCCGCAAGGTTAAAACTCAAAGGAATTGACGGGGGCCCGCACAAGCGGTGGAGCATGTGGTTTAATTCGACGCAACGCGCAGAACCTTACCAGCCCTTGACATGGGGGTCGCGGAGACGGGAGACCGTTTCCTTCGGTTCGGCCGGACCCCACACAGGTGCTGCATGGCTGTCGTCAGCTCGTGCCG
Otu0570	0	0	1	0	0	0	0	0	0	0	0	0	8	0	0	1	8	9	k__Bacteria(100);p__Proteobacteria(100);c__Alphaproteobacteria(100);o__BD7-3(100);unclassified(100);unclassified(100);unclassified(100);	GGATTAGATACCCTGGTAGTCCACACCGTAAACGATGTGTGCTAGTTGTCAGGCAGTTTACTGTTTGGTGACGCAGCTAACGCATTAAGCACACCGCCTGGGGAGTACGGCCGCAAGGTTAAAACTCAAAGGAATTGACGGGGACCCGCACAAGCGGTGGAGCATGTGGTTTAATTTGACGCAACGCGGAGAACCTTACCAGCCCTTGACATCCCGGTCGCGAGGAGTGGAGACACACCTCTTCAGTTCGGCTGGACCGGTGACAGGTGGTGCACGGCTGTCGTCAGCTCGTGCCG
Otu0571	0	9	0	0	0	0	0	0	0	0	0	0	0	0	0	9	0	9	k__Bacteria(100);p__Bacteroidetes(100);c__Flavobacteriia(100);o__Flavobacteriales(100);f__Flavobacteriaceae(100);g__Polaribacter(100);unclassified(100);	GGATTAGATACCCTGGTAGTCCACGCCGTAAACGATGGACACTAGTTGTTGGAATTATTCAGTGACTAAGCGAAAGTGATAAGTGTCCCACCTGGGGAGTACGATCGCAAGATTGAAACTCAAAGGAATTGACGGGGGCCCGCACAAGCGGTGGAGCATGTGGTTTAATTCGATGATACGCGAGGAACCTTACCAGGGCTTAAATGTAGTCTGACAGCTTTAGAGATAGAGTTTTCTTCGGACAGATTACAAGGTGCTGCATGGTTGTCGTCAGCTCGTGCTG
Otu0572	9	0	0	0	0	0	0	0	0	0	0	0	0	0	0	9	0	9	k__Bacteria(100);p__GN02(100);c__BB34(100);unclassified(100);unclassified(100);unclassified(100);unclassified(100);	GGATTAGATACCCTGGTAGTCCACGCCGTAAACGATGGATACTCGATGTAGGAAGGAATCGACCCCTTTCTGTGTCCAAGCTAACGCGTTAAGTATCCCGCCTGGGGAGTACGGTCGCAAGATTAAAACTCAAAGGAATAGACGGGGACCCACACAAGCGGTGGAGCATGTGGTTTAATTCGACACTAAACGGGGAACCTTACCAAGGCTTGACATCTCCGGAACTTCGAGGAAACTTGAAGGTGCCGTAAGGAACCGGATGACAGGTGCTGCATGGTCGTCGTCAGCTCGTGCCG
Otu0573	0	0	0	0	2	7	0	0	0	0	0	0	0	0	0	9	0	9	k__Bacteria(100);p__Proteobacteria(100);c__Alphaproteobacteria(100);o__Rhodospirillales(100);f__Rhodospirillaceae(100);g__Phaeospirillum(78);s__fulvum(78);	GGATTAGATACCCTGGTAGTCCACGCCCTAAACGATGTGTGCTAGACGTCGGGAGGCTTGCCTCTCGGTGTCGGAGCTAACGTGTTAAGCACACCGCCTGGGGAGTACGGCCGCAAGGTTAAAACTCAAAGGAATTGACGGGGGCCCGCACAAGCGGTGGAGCATGTGGTTTAATTCGACGCAACGCGCAGAACCTTACCAGCCCTTGACATGGTGGTTTCGATGCCGGGAGACCGGCATCATCAGTTCGGCTGGGCCATCACAGGTGCTGCATGGCTGTCGTCAGCTCGTGCCG
Otu0574	6	0	0	0	0	0	1	0	1	0	0	0	0	0	0	8	0	8	k__Bacteria(100);p__Proteobacteria(100);c__Gammaproteobacteria(100);o__Oceanospirillales(100);f__Halomonadaceae(63);g__Candidatus_Portiera(63);unclassified(63);	GGATTAGATACCCTGGTAGTCCACGCCGTAAACGATGTCTACTAGCCGTTGGGAGGCTTGACCTTTTAGTGGCGCAGCTAACGCGATAAGTAGACCGCCTGGGGAGTACGGTCGCAAGATTAAAACTCAAATGAATTGACGGGGGCCCGCACAAGCGGTGGAGCATGTGGTTTAATTCGATGCAACGCGAAAAACCTTACCAGGCCTTGACATCCTGAGAACTTTCTAGAGATAGATCGGTGCCTTCGGGAACTCAGTGACAGGTGTTGCATGGCTGTCGTCAGCTCGTGCCG
Otu0575	0	0	0	0	0	0	0	0	8	0	0	0	0	0	0	8	0	8	k__Bacteria(100);p__Bacteroidetes(100);c__BME43(100);unclassified(100);unclassified(100);unclassified(100);unclassified(100);	GGATTAGATACCCTGGTAGTCCACGCTGTAAACGATGATCACTAGATGTTCGGATTTCGGTCTGAGTGTCCAAGCGAAAGCGATAAGTGATCCACCTGGGGAGTACGTTCGCAAGAATGAAACTCAAAGGAATTGACGGGGGCCCGCACAAGCGGTGGAGCATGTGGTTTAATTCGATGATACGCGAGGAACCTTACCTGGGCTACAATGCCTCTGCTCGCCGGTGAAAGCCGGTTTTCCTTCGGGACAGAGTGCAAGGTGCTGCATGGTTGTCGTCAGCTCGTGCCG
Otu0576	4	0	0	0	1	0	0	0	3	0	0	0	0	0	0	8	0	8	k__Bacteria(100);p__Acidobacteria(100);c__RB25(100);unclassified(100);unclassified(100);unclassified(100);unclassified(100);	GGATTAGATACCCTGGTAGTCCACGCTGTAAACGATGGGCACTTGGTGTTGCGGGTATCGACCCCTGCAGTGCCGAAGCTAACGCATTAAGTGCCCCGCCTGGGGAGTACGGTCGCAAGGCTGAAACTCAAAGGAATTGACGGGGGCCCGCACAAGCGGTGGAGCATGTGGTTTAATTCGACGCAACGCGAAGAACCTTACCTGGGTTTAAATTGCGGTGGACAATTTCAGAGATGAGATTTCCCTTCGGGGCTGCCGTGAAGGTGCTGCATGGCTGTCGTCAGCTCGTGCCG
Otu0577	0	0	0	0	0	0	0	0	0	0	0	0	3	3	2	0	8	8	k__Bacteria(100);p__Proteobacteria(100);c__Alphaproteobacteria(100);o__Rickettsiales(100);f__Pelagibacteraceae(100);unclassified(100);unclassified(100);	GGATTAGATACCCTGGTAGTCCATGCTGTAAACGATGTGTGCTAGACGTTGGAAATTTATTTTTCAGTGTCGCAGCAAAAGCGTTAAGCACACCGCCTGGGGAGTACGACCGCAAGGTTAAAACTCAAATGAATTGACGGGGACCCGCACAAGCAGTGGAGCATGTGGTTTAATTCGAAGATACGCGCAGAACCTTACCAACACTTGACATGTTCGTCGCGAACCTAAGAGATTAGGTTTTTCAGTTTGGCTGGACGAAACACAGGTGCTGCATGGCTGTCGTCAGCTCGTGCCG
Otu0578	0	8	0	0	0	0	0	0	0	0	0	0	0	0	0	8	0	8	k__Bacteria(100);p__Proteobacteria(100);c__Gammaproteobacteria(100);unclassified(100);unclassified(100);unclassified(100);unclassified(100);	GGATTAGATACCCTGGTAGTCCACGCTGTAAACGATGAGAACTAGATGTTGGGAGGGTTTAGCCTCTCGATGTCGTAGCTAACGCGTTAAGTTCTCCGCCTGGGGAGTACGGCCGCAAGGTTGAAACTCAAAGGAATTGACGGGGACCCGCACAAGCGGTGGAGCATGTGGTTTAATTCGATGCAACGCGAAGAACCTTACCTGCCCTTGACATCCTCAGAACTTGTCAGAGATGACTTGGTGCCTTCGGGAACTGAGTGACAGGTGCTGCATGGCTGTCGTCAGCTCGTGCCG
Otu0579	8	0	0	0	0	0	0	0	0	0	0	0	0	0	0	8	0	8	k__Bacteria(100);p__Proteobacteria(100);c__Gammaproteobacteria(100);o__Chromatiales(100);f__Ectothiorhodospiraceae(75);unclassified(75);unclassified(75);	GGATTAGATACCCTGGTAGTCCACGCCCTAAACGATGAGAACTAGCCGTTGGGGGTATTTGAAACCTTTAGTGGCGCAGCTAACGCGATAAGTTCTCCGCCTGGGGAGTACGGCCGCAAGGTTAAAACTCAAAGGAATTGACGGGGGCCCGCACAAGCGGTGGAGTATGTGGTTTAATTCGATGCAACGCGAAGAACCTTACCTGCTTTTGACATCCTCGGAACTTGGCAGAGATGCCTTGGTGCCTTCGGGAGCCGAGTGACAGGTGCTGCATGGCTGTCGTCAGCTCGTGCCG
Otu0580	0	0	0	0	2	2	4	0	0	0	0	0	0	0	0	8	0	8	k__Bacteria(100);p__Actinobacteria(100);c__Acidimicrobiia(100);o__Acidimicrobiales(100);unclassified(75);unclassified(75);unclassified(75);	GGATTAGATACCCTGGTAGTCCACGCCGTAAACGTTGGGCACTAGGTGTGGGGTCTTATCAACGGATTCCGCGCCGTAGCTAACGCATTAAGTGCCCCGCCTGGGGAGTACGGCCGCAAGGCTAAAACTCAAAGGAATTGACGGGGGCCCGCACAAGCGGCGGAGCATGTTGCTTAATTCGAGGCAACGCGAAGAACCTTACCTGGGTTTGACATGTAGGGAAAAGCCATAGAGATATGGTGTCCTTCGGGGCCTTACACAGGTGGTGCATGGCTGTCGTCAGCTCGTGTTG
Otu0581	0	0	0	0	3	0	1	3	1	0	0	0	0	0	0	8	0	8	k__Bacteria(100);p__Nitrospirae(100);c__Nitrospira(100);o__Nitrospirales(100);f__Nitrospiraceae(100);unclassified(100);unclassified(100);	GGATTAGATACCCTGGTAGTCCACGCCCTAAACGATGGGTACTAAGTGTCGGCGGGCAACCGCCGGTGCCGCAGCTAACGCAGTAAGTACCCCGCCTGGGAAGTACGGCCGCAAGGTTAAAACTCAAAGGAATTGACGGGGGCCCGCACAAGCGGTGGAGCATGTGGTTCAATTCGACGCAACGCGAAGAACCTTACCCAGGCTGGACAAGCAAGGAGTACGACCTGGAAACAGGAAGGAGCCCGCAAGGGCATCTTGCTCAGGTGCTGCATGGCTGTCGTCAGCTCGTGCCG
Otu0582	7	0	0	0	0	0	1	0	0	0	0	0	0	0	0	8	0	8	k__Bacteria(100);p__Proteobacteria(100);c__Alphaproteobacteria(100);unclassified(100);unclassified(100);unclassified(100);unclassified(100);	GGATTAGATACCCTGGTAGTCCACGCCGTAAACGATGAATGCCAGCTGTCGGGTAGCATGCTATTCGGTGGCGCAGCTAACGCATTAAGCATTCCGCCTGGGGACTACGGTCGCAAGACTAAAACTCAAAGGAATTGACGGGGGCCCGCACAAGCGGTGGAGCATGTGGTTTAATTCGAGGCAACGCGAAGAACCTTACCAGCTTTTGACATCCCGGTCGCGGTTAGCAGAGATGCTTTCCTTCAGTTCGGCTGGACCGGTGACAGGTGCTGCATGGTTGTCGTCAGCTCGTGCCG
Otu0583	4	0	0	0	3	0	0	0	1	0	0	0	0	0	0	8	0	8	k__Bacteria(100);p__Nitrospirae(100);c__Nitrospira(100);o__Nitrospirales(100);f__Nitrospiraceae(100);unclassified(100);unclassified(100);	GGATTAGATACCCTGGTAGTCCACGCCCTAAACGATGGGCACTAAGTGTCGGCGGTTTACCGCCGGTGCCGCAGCTAACGCAGTAAGTGCCCCGCCTGGGGAGTACGGCCGCAAGGTTGAAACTCAAAGGAATTGACGGGGGCCCGCACAAGCGGTGGAGCATGTGGTTTAATTCGACGCAACGCGAAGAACCTTACCCAGGTTGGACATGCAGGGAGTAAGAACCGGAAACGGGGATGAGCCCGCAAGGGCAACCTGCGCAGGTGCTGCATGGCTGTCGTCAGCTCGTGCCG
Otu0584	0	0	0	0	0	0	0	0	0	0	0	0	1	3	4	0	8	8	k__Bacteria(100);p__Proteobacteria(100);unclassified(100);unclassified(100);unclassified(100);unclassified(100);unclassified(100);	GGATTAGATACCCTGGTAGTCCATGCTGTAAACGATGAGTGCTAGATGTTAGAAGTTTACTTCTAGTATCGAAGCTAACGCATTAAGCACTCCGCCTGGGGAGTACGGCCGCAAGGCTAAAACTCAAATGAATTGACGGGGACCCGCACAAGCAGTGGAGCATGTGGTTTAATTCGACGCTACGCGAAGAACCTTACCAGCTCTTGACATGCTAGGTTTCGAATTTAAGAGATTAAATTCTTCAGTTTGGCTGGGCCTAGTACAGGTGCTGCATGGCTGTCGTCAGCTCGTGCCG
Otu0585	0	0	0	0	5	3	0	0	0	0	0	0	0	0	0	8	0	8	k__Bacteria(100);p__Proteobacteria(100);c__Gammaproteobacteria(100);o__Thiotrichales(100);f__Piscirickettsiaceae(100);unclassified(100);unclassified(100);	GGATTAGATACCCTGGTAGTCCACGCCGTAAACGATGAGAACTAGATGTCGGGAGGGTTTGCCTTTCGGTGTCGCAGCTAACGCGTTAAGTTCTCCGCCTGGGGAGTACGCCGGCAACGGTAAAACTCAAAGGAATTGACGGGGACCCGCACAAGCGGTGGAGCATGTGGTTTAATTCGATGCAACGCGAAGAACCTTACCTGCCCTTGACATCCTTGGAAGCTCTTGTAATGAGAGTGTGCCTTCGGGAACCGAGTGACAGGTGCTGCATGGCTGTCGTCAGCTCGTGCCG
Otu0586	3	0	0	0	0	2	0	2	0	1	0	0	0	0	0	8	0	8	k__Bacteria(100);p__Proteobacteria(100);c__Deltaproteobacteria(100);o__NB1-j(100);f__JTB38(100);unclassified(100);unclassified(100);	GGATTAGATACCCTGGTAGTCCACGCCGTAAACTTTGGGTGCTCGACGTCGCGGGTATTGACCCCTGCGGTGTCCAAGCTAACGCATGAAGCACCCCGCCTGGGGAGTACGGTCGCAAGACTAAAACTCAAAGGAATTGACGGGGGCCCGCACAAGCGGTGGAGCATGTGGTTTAATTCGAAGCAACGCGAAGAACCTTACCTGGACTTGACATCTACGGAACCTCTTCGAAAGTTGAGGGTGCCTTCGGGAACCGTAAGACAGGTGCTGCATGGCTGTCGTCAGCTCGTGCCG
Otu0587	8	0	0	0	0	0	0	0	0	0	0	0	0	0	0	8	0	8	k__Bacteria(100);p__Bacteroidetes(100);c__Cytophagia(100);o__Cytophagales(100);f__Amoebophilaceae(100);g__Ucs1325(100);unclassified(100);	GGATTAGATACCCTGGTAGTCCACGCTGTAAACGATGGTCACTCGATATATGCACACCCGTGCATGTGTCCAAGCGAAAGCGTTAAGTGACCCACCTGGGGAGTACGCTCGCAAGAGTGAAACTTAAAGGAATTGACGGGGGTCCGCACAAGCGGTGGAACATGTGGTTTAATTCGATACTACGCGAGAAACCTTACCTAGGCTAAATGTCTATCGCCACACCAAGAGATTGGTGGTTCCGCAAGGACGGTAGACAAGGTGCTGCATGGCTGTCGTCAGCTCGTGCCG
Otu0588	0	7	1	0	0	0	0	0	0	0	0	0	0	0	0	8	0	8	k__Bacteria(100);p__Proteobacteria(100);c__Alphaproteobacteria(100);o__Caulobacterales(100);f__Caulobacteraceae(100);g__Mycoplana(100);unclassified(100);	GGATTAGATACCCTGGTAGTCCACGCCGTAAACGATGATTGCTAGTTGTCGGGATGCATGCATTTCGGTGACGCAGCTAACGCATTAAGCAATCCGCCTGGGGAGTACGGTCGCAAGATTAAAACTCAAAGGAATTGACGGGGGCCCGCACAAGCGGTGGAGCATGTGGTTTAATTCGAAGCAACGCGCAGAACCTTACCACCTTTTGACATGCCCGGACCGCCACAGAGATGTGGCTTTCTCTTCGGAGACTGGGACACAGGTGCTGCATGGCTGTCGTCAGCTCGTGCCG
Otu0589	0	0	0	0	0	0	0	0	0	5	3	0	0	0	0	8	0	8	k__Bacteria(100);p__Proteobacteria(100);unclassified(100);unclassified(100);unclassified(100);unclassified(100);unclassified(100);	GGATTAGATACCCTGGTAGTCCACGCCGTAAACGATGTATGCTAGTTGTCGGGTTTTAACGCTCGGTGACGCAGCTAACGCAATAAGCATACCGCCTGGGGAGTACGGTCGCAAGATTAAAACTCAAAGAAATTGACGGGGACCCGCACAAGCGGTGGAGCATGCGGTTTAATTCGAAGCAACGCGAAGAACCTTACCCACCTTTGACATACTAGTTTGGGATAGTGGAGACACTTTCTTTCAGTTCGGCTGGGCTAGATACAGGTGCTGCACGGCTGTCGTCAGCTCGTGCCG
Otu0590	0	0	0	0	0	6	0	0	0	2	0	0	0	0	0	8	0	8	k__Bacteria(100);p__Proteobacteria(100);c__Gammaproteobacteria(100);o__Thiotrichales(100);f__Piscirickettsiaceae(100);unclassified(100);unclassified(100);	GGATTAGATACCCTGGTAGTCCACGCCGTAAACGATGAGAACTAGATGTTGGGAGAATTTGTCTCTCGGTGTCGTAGCTAACGCGTTAAGTTCTCCGCCTGGGGAGTACGCCGGCAACGGTAAAACTCAAAGGAATTGACGGGGACCCGCACAAGCGGTGGAGCATGTGGTTTAATTCGATGCAACGCGAAGAACCTTACCTGCCCTTGACATTGACAGAATCCTGTAGAGATACGGGAGTGCTTCGGCCTGGAAAACAGGTGCTGCATGGCTGTCGTCAGCTCGTGCCG
Otu0591	0	8	0	0	0	0	0	0	0	0	0	0	0	0	0	8	0	8	k__Bacteria(100);p__Proteobacteria(100);c__Gammaproteobacteria(100);o__Thiotrichales(100);f__Piscirickettsiaceae(100);unclassified(100);unclassified(100);	GGATTAGATACCCTGGTAGTCCACGCTGTAAACGATGAGAACTAGATGTTGGAAGGATCTGCCTTTCAGTGTCGGAGCTAACGCGTTAAGTTCTCCGCCTGGGGAGTACGGCCGCAAGGTTGAAACTCAAAGGAATTGACGGGGACCCGCACAAGCGGTGGAGCATGTGGTTTAATTCGATGCAACGCGAAGAACCTTACCTGCCCTTGACATCCTCAGAACTTGTTAGAGATAACTTGGTGCCTTCGGGAATTGAGTGACAGGTGCTGCATGGCTGTCGTCAGCTCGTGCCG
Otu0592	0	8	0	0	0	0	0	0	0	0	0	0	0	0	0	8	0	8	k__Bacteria(100);p__SAR406(100);c__AB16(100);o__Arctic96B-7(100);f__A714017(100);g__ZA3312c(100);unclassified(100);	GGATTAGATACCCTGGTAGTCCACGCCGTAAACGATGAGTATTTGGTGCTGGGGGATTCGACCCTTTCAGTGCCGTAGCTAACGCGATAAATACTCCGCCTGGGGACTACGATCGCAAGATTGAAACTCAAAGGAATTGACGGGGACCCGCACAAGCGGTGGAACATGTGGTTTAATTCGATGATACGCGAAGAACCTTACCTGGGTTTGACATGTTAGTGAAAGTTTTCTGAAAAGAATTCCCTTTAAGAGCTTGCTCTTAAACACTATCACAGGTGGTGCATGGCTGTCGTCAGCTCGTGCCG
Otu0593	0	0	0	0	0	0	0	0	0	0	0	0	0	0	8	0	8	8	k__Bacteria(100);p__Proteobacteria(100);c__Gammaproteobacteria(100);o__Alteromonadales(100);f__J115(100);unclassified(100);unclassified(100);	GGATTAGATACCCTGGTAGTCCACGCCGTAAACGATGTCTACTAGCCGTTGGGGAACTTGATTCTTTAGTGGCGCAGCTAACGCACTAAGTAGACCGCCTGGGGAGTACGGCCGCAAGGTTAAAACTCAAATGAATTGACGGGGGCCCGCACAAGCGGTGGAGCATGTGGTTTAATTCGATGCAACGCGAAGAACCTTACCAGGTCTTGACATCCTAGGGACTTTCCAGAGATGGATTGGTGCCTTCGGGAACCTAGAGACAGGTGCTGCATGGCTGTCGTCAGCTCGTGCCG
Otu0594	2	0	0	0	4	2	0	0	0	0	0	0	0	0	0	8	0	8	k__Bacteria(100);p__Proteobacteria(100);c__Alphaproteobacteria(100);o__Rhodospirillales(100);f__Rhodospirillaceae(100);unclassified(100);unclassified(100);	GGATTAGATACCCTGGTAGTCCACGCCGTAAACGATGTGTGCTAGCCGTTGGGGAACGTCAGTTCTTCGGTGGCGCAGTTAACGCGTTAAGCACACCGCCTGGGGAGTACGGTCGCAAGATTAAAACTCAAAGGAATTGACGGGGGCCCGCACAAGCGGTGGAGCATGTGGTTTAATTCGAAGCAACGCGCAGAACCTTACCAGCCCTTGACATGGGGGTTATGGTCTTTGGCGACAGAGACCTTCAGTTCGGCTGGGCCCCACACAGGTGCTGCATGGCTGTCGTCAGCTCGTGCCG
Otu0595	0	0	0	0	0	2	0	6	0	0	0	0	0	0	0	8	0	8	k__Bacteria(100);p__Proteobacteria(100);c__Alphaproteobacteria(100);unclassified(100);unclassified(100);unclassified(100);unclassified(100);	GGATTAGATACCCTGGTAGTCCACGCCGTAAACGATGTGTGCTAGCCGTCGGGGCACGTGGTGTTTCGGTGGCGCAGCTAACGCGTTAAGCACACCGCCTGGGGAGTACGGCCGCAAGGTTAAAACTCAAAGGAATTGACGGGGGCCCGCACAAGCGGTGGAGCATGTGGTTTAATTCGAAGCAACGCGCAGAACCTTACCAGCCCTTGACATCCTGGTCGCGGGAATCAGAGATGGTTTCCTTCAGTTCGGCTGGACCGGAGACAGGTGCTGCATGGCTGTCGTCAGCTCGTGCCG
Otu0596	0	0	0	0	0	5	0	0	0	0	3	0	0	0	0	8	0	8	k__Bacteria(100);p__Proteobacteria(100);c__Alphaproteobacteria(100);o__Rhodobacterales(100);f__Rhodobacteraceae(100);unclassified(100);unclassified(100);	GGATTAGATACCCTGGTAGTCCACACCGTAAACGATGAATGCCAGACGTCGGCTAGCATGCTAGTCGGTGTCACACCTAACGGATTAAGCATTCCGCCTGGGGAGTACGGCCGCAAGGTTAAAACTCAAAGGAATTGACGGGGGCCCGCACAAGCGGTGGAGCATGTGGTTTAATTCGAAGCAACGCGCAGAACCTTACCAACCCTTGACATCCCCGGACCGCCAGAGAGATCTGGTTTCCACTTCGGTGGCCGGGTGACAGGTGCTGCATGGCTGTCGTCAGCTCGTGCCG
Otu0597	0	8	0	0	0	0	0	0	0	0	0	0	0	0	0	8	0	8	k__Bacteria(100);p__Proteobacteria(100);c__Alphaproteobacteria(100);o__Rhodospirillales(100);f__Rhodospirillaceae(100);g__Inquilinus(100);unclassified(100);	GGATTAGATACCCTGGTAGTCCACGCCGTAAACGATGTGTGCTAGCCGTCGGTCAGCTTGCTGTTCGGTGGCGCCGCTAACGCATTAAGCACACCGCCTGGGGAGTACGGCCGCAAGGTTAAAACTCAAAGGAATTGACGGGGGCCCGCACAAGCGGTGGAGCATGTGGTTTAATTCGAAGCAACGCGCAGAACCTTACCAGCCCTTGACTTGGGATGTTCGGGTGCCGGAGACGGCTCCCTTCAGTTCGGCTGGCGTCCACACAGGTGCTGCATGGCTGTCGTCAGCTCGTGCCG
Otu0598	0	8	0	0	0	0	0	0	0	0	0	0	0	0	0	8	0	8	k__Bacteria(100);p__Bacteroidetes(100);c__Flavobacteriia(100);o__Flavobacteriales(100);f__Flavobacteriaceae(100);g__Flavobacterium(100);unclassified(100);	GGATTAGATACCCTGGTAGTCCACGCCGTAAACGATGGATACTAGCTGTTCGATCAACATTGGTTGATTGAGTGGTTAAGCGAAAGTGATAAGTATCCCACCTGGGGAGTACGCTCGCAAGAGTGAAACTCAAAGGAATTGACGGGGGCCCGCACAAGCGGTGGAGCATGTGGTTTAATTCGATGATACGCGAGGAACCTTACCAGGGCTTAAATGTAAGTTGCATAGATCAGAGATGATCTTTTCTTCGGACCACTTACAAGGTGCTGCATGGTTGTCGTCAGCTCGTGCCG
Otu0599	0	7	0	0	1	0	0	0	0	0	0	0	0	0	0	8	0	8	k__Bacteria(100);p__Proteobacteria(100);c__Alphaproteobacteria(100);o__Sphingomonadales(100);f__Sphingomonadaceae(100);g__Sphingomonas(100);s__azotifigens(100);	GGATTAGATACCCTGGTAGTCCACGCCGTAAACGATGATAACTAGCTGTCCGGGCACTTGGTGCTTGGGTGGCGCAGCTAACGCATTAAGTTATCCGCCAGGGGAGTACGGCCGCAAGGTTAAAACTCAAAGGAATTGACGGGGGCCTGCACAAGCGGTGGAACATGTGGTTTAATTCGAAGCAACGCGCAGAACCTTACCAGCGTTTGACATGGTAGGACGACTGGCAGAGATGCCTTTCTTCCCTTCGGGGACCTACACACAGGTGCTGCATGGCTGTCGTCAGCTCGTGCCG
Otu0600	3	0	0	0	0	2	0	3	0	0	0	0	0	0	0	8	0	8	k__Bacteria(100);p__WS3(100);c__PRR-12(100);o__LD1-PA13(100);unclassified(100);unclassified(100);unclassified(100);	GGATTAGATACCCTGGTAGTCCTAGCCGTAAACGATGGGCACTAGGTGTGGGGGGATCGACCCCTTCCGCGCCGCAGTTAACGCATTAAGTGCCCCGCCTGGGGAGTACGACCGCAAGGTTGAAACTCAAAGGAATTGACGGGGGCCCGCACAAGCGGTGGAGCATGTGGTTTAATTCGATGATACGCGAAGAACCTTACCGGGGCTTGACATGTAGAGGACCGCTGTAGAAATACAGCTTCTCTTCGGAGCCTTTATACAGGTGCTGCATGGCTGTCGTCAGCTCGTGCCG
Otu0601	0	0	0	8	0	0	0	0	0	0	0	0	0	0	0	8	0	8	k__Bacteria(100);p__SBR1093(100);c__A712011(100);unclassified(100);unclassified(100);unclassified(100);unclassified(100);	GGATTAGATACCCTGGTAGTCCACGCCCTAAACGATGAATACTAGATGTAGGATTTTTTCTGTATCGTAGCTAACGCATTAAGTATTCCGCCTGGGGAGTACGGTCGCAAGGCTGAAACTCAAAGGAATTGGCGGGGACTCGCACAAGCGGTGGAGCATGTGGTTTAATTCGATGCTAAGCGAAGAACCTTACCAGGGCTTGACATGTAAGCATAAGCTTGCGTGAAAGCGTGGAGTGAATTTGAGCTTGCTTAAATTGGTTTACACAGGTGCTGCATGGCTGTCGTCAGCTCGTGCCG
Otu0602	0	0	0	8	0	0	0	0	0	0	0	0	0	0	0	8	0	8	k__Bacteria(100);p__Proteobacteria(100);c__Alphaproteobacteria(100);o__Rickettsiales(100);unclassified(100);unclassified(100);unclassified(100);	GGATTAGATACCCTGGTAGTCCACACTGTAAACGATGAGTGCTAGGTATTGGGTTTCGATTCAGTGCCGCAGCTAACGCATTAAGCACTCCGCCTGGGGACTACGGTCGCAAGACTAAAACTCAAAGGAATTGACGGGGGCCCGCACAAGCGGTGGAGCATGTGGTTTAATTCGATGCTACGCGAAAAACCTTACCAACCCTTGAAATGTTAGATCGCGAGACTCAGAGATGAGTCTCTTCAGTTCGGCTGGATCTATCACAGGTGTTGCATGGCTGTCGTCAGCTCGTGCCG
Otu0603	0	6	0	0	0	0	1	0	0	0	0	1	0	0	0	8	0	8	k__Bacteria(100);p__Actinobacteria(100);c__Actinobacteria(100);o__Actinomycetales(100);f__Brevibacteriaceae(100);g__Brevibacterium(100);s__aureum(100);	GGATTAGATACCCTGGTAGTCCATGCCGTAAACGTTGGGCACTAGGTGTGGGGGACATTCCACGTTCTCCGCGCCGTAGCTAACGCATTAAGTGCCCCGCCTGGGGAGTACGGTCGCAAGGCTAAAACTCAAAGGAATTGACGGGGGCCCGCACAAGCGGCGGAGCATGCGGATTAATTCGATGCAACGCGAAGAACCTTACCAAGGCTTGACATACACCGGACCGGGCTGGAAACAGTCTTTCCCTTTTTGGGCTGGTGTACAGGTGGTGCATGGTTGTCGTCAGCTCGTGCCG
Otu0604	4	0	0	0	0	0	0	0	0	4	0	0	0	0	0	8	0	8	k__Bacteria(100);p__Proteobacteria(100);c__Gammaproteobacteria(100);o__Marinicellales(100);f__Marinicellaceae(100);unclassified(100);unclassified(100);	GGATTAGATACCCTGGTAGTCCACGCCCTAAACGATGAGAACTAGACGTTGGCCTCATAAAAGAGGTTAGTGTCGAAGCTAACGCGTTAAGTTCTCCGCCTGGGGAGTACGGCCGCAAGGTTGAAACTCAAAGGAATTGACGGGGGCCCGCACAAGCGGTGGAGCATGTGGTTTAATTCGATGCAACGCGAAGAACCTTACCAGCCCTTGACATCCTCGGAACTTTGTAGAGATACATTGGTGCCTTCGGGAGCCGAGTGACAGGTGCTGCATGGCTGTCGTCAGCTCGTGCCG
Otu0605	0	0	0	0	0	2	0	6	0	0	0	0	0	0	0	8	0	8	k__Bacteria(100);p__Proteobacteria(100);c__Gammaproteobacteria(100);o__Vibrionales(100);f__Pseudoalteromonadaceae(100);g__Pseudoalteromonas(100);s__porphyrae(100);	GGATTAGATACCCTGGTAGTCCACGCCGTAAACGATGTCTACTAGAAGCTCGGAGCCTCGGCTCTGTTTTTCAAAGCTAACGCATTAAGTAGACCGCCTGGGGAGTACGGCCGCAAGGTTAAAACTCAAATGAATTGACGGGGGCCCGCACAAGCGGTGGAGCATGTGGTTTAATTCGATGCAACGCGAAGAACCTTACCTACACTTGACATACAGAGAACTTACCAGAGATGGTTTGGTGCCTTCGGGAACTCTGATACAGGTGCTGCATGGCTGTCGTCAGCTCGTGCCG
Otu0606	0	0	0	0	7	0	0	1	0	0	0	0	0	0	0	8	0	8	k__Bacteria(100);p__Chlamydiae(100);c__Chlamydiia(100);o__Chlamydiales(100);f__Simkaniaceae(100);unclassified(100);unclassified(100);	GGATTAGATACCCTGGTAGTCCTTGCCGTAAACGATGCATACTTGGTGTAGCTGGACTCAACCCCAGCTGTGCCGTAGCTAACGTGTTAAGTATGCCACCTGAGGAGTACGCCCGCAAGGGTGAAACTCAAAAGAATTGACGGGGGCCCGCACAAGCAGTGGAGCATGTGGTTTAATTCGATGCAACGCGAAGAACCTTACCCAGACTTGACATGTAGTGGATCGCACCAGAGATGGTGCTTCCGCAAGGCCGCTACACAGGTGCTGCATGGCTGTCGTCAGCTCGTGCCG
Otu0607	0	0	0	0	0	0	0	0	0	0	0	0	2	3	3	0	8	8	k__Bacteria(100);p__Proteobacteria(100);unclassified(100);unclassified(100);unclassified(100);unclassified(100);unclassified(100);	GGATTAGATACCCTGGTAGTCCATGCTGTAAACGATGAGTGCTAGATGTTAGAAGTTTACTTCTAGTATCGAAGCTAACGCGTTAAGCACTCCGCCTGGGGAGTACGGCCGCAAGGCTAAAACTCAAATGAATTGACGGGGACCCGCACAAGCAGTGGAGCATGTGGTTTAATTCGACGCTACGCGAAAAACCTTACCAGCTCTTGACATGCTAAGTTATGAGTTTAAGAGATTAAATTCTTCAGTTCGGCTGGGCTTAGTACAGGTGCTGCATGGCTGTCGTCAGCTCGTGCCG
Otu0608	0	0	0	0	2	0	0	1	0	0	0	0	1	2	2	3	5	8	k__Bacteria(100);p__Proteobacteria(100);c__Alphaproteobacteria(100);o__Sphingomonadales(100);f__Erythrobacteraceae(100);g__Erythrobacter(100);unclassified(100);	GGATTAGATACCCTGGTAGTCCACGCCGTAAACGATGATAACTAGCTGTCCGGGCTCATGGAGCTTGGGTGGCGCAGCTAACGCATTAAGTTATCCGCCTGGGGAGTACGGTCGCAAGATTAAAACTCAAAGGAATTGACGGGGGCCTGCACAAGCGGTGGAGCATGTGGTTTAATTCGAAGCAACGCGCAGAACCTTACCAGCCTTTGACATCCTAGGACGACTTCTGGAGACAGATTTCTTCCCTTCGGGGACCTAGTGACAGGTGCTGCATGGCTGTCGTCAGCTCGTGCCG
Otu0609	8	0	0	0	0	0	0	0	0	0	0	0	0	0	0	8	0	8	k__Bacteria(100);p__Chlamydiae(100);c__Chlamydiia(100);o__Chlamydiales(100);f__Simkaniaceae(100);unclassified(100);unclassified(100);	GGATTAGATACCCTGGTAGTCCTTGCCGTAAACGATGCATACTTGGTGTAGCTGGACTCAACCCCGGCTGTGCCGTAGCTAACGTGTTAAGTATGCCACCTGAGGAGTACGCTCGCAAGAGTGAAACTCAAAAGAATTGACGGGGGCCCGCACAAGCAGTGGAGCATGTGGTTTAATTCGATGCAACGCGAAGAACCTTACCCAGGTTTGACATATAGAGGACCGCATCAGAAATGATGCTTCCCGCAAGGGCCTCTAAACAGGTGCTGCATGGCTGTCGTCAGCTCGTGCCG
Otu0610	0	0	0	0	6	0	2	0	0	0	0	0	0	0	0	8	0	8	k__Bacteria(100);p__Proteobacteria(100);c__Deltaproteobacteria(100);o__NB1-j(100);f__JTB38(100);unclassified(100);unclassified(100);	GGATTAGATACCCTGGTAGTCCACGCCGTAAACGTTGAGTGCTCGACGTCGCGGGTATTGACCCCTGCGGTGTCCAAGCTAACGCATGAAGCACTCCGCCTGGGGAGTACGGTCGCAAGACTAAAACTCAAAGGAATTGACGGGGGCCCGCACAAGCGGTGGAGCATGTGGTTTAATTCGAAGCAACGCGCAGAACCTTACCTAGGCTTGACATCTGGGGAACTTCTCTGAAAAGAGTTGGTGCCTTCGGGAACCCCAAGACAGGTGCTGCATGGCTGTCGTCAGCTCGTGCCG
Otu0611	0	0	0	0	0	1	4	3	0	0	0	0	0	0	0	8	0	8	k__Bacteria(100);p__Proteobacteria(100);c__Alphaproteobacteria(100);o__Sphingomonadales(100);f__Sphingomonadaceae(100);g__Blastomonas(100);s__natatoria(100);	GGATTAGATACCCTGGTAGTCCACGCCGTAAACGATGATAACTAGCTGTCCGGGTTCATGGAACTTGGGTGGCGCAGCTAACGCATTAAGTTATCCGCCTGGGGAGTACGGTCGCAAGATTAAAACTCAAAGGAATTGACGGGGGCCTGCACAAGCGGTGGAGCATGTGGTTTAATTCGAAGCAACGCGCAGAACCTTACCAGCGTTTGACATGGCTAGTATGATTTCCAGAGATGGATTTCTTCAGTTCGGCTGGCTAGCACACAGGTGCTGCATGGCTGTCGTCAGCTCGTGCCG
Otu0612	0	8	0	0	0	0	0	0	0	0	0	0	0	0	0	8	0	8	k__Bacteria(100);p__Proteobacteria(100);c__Alphaproteobacteria(100);o__Sphingomonadales(100);f__Sphingomonadaceae(100);g__Sphingomonas(100);unclassified(100);	GGATTAGATACCCTGGTAGTCCACGCCGTAAACGATGATAACTAGCTGTCCGGGCACTTAGTGCTTGGGTGGCGCAGCTAACGCATTAAGTTATCCGCCTGGGGAGTACGGTCGCAAGATTAAAACTCAAAGGAATTGACGGGGGCCTGCACAAGCGGTGGAGCATGTGGTTTAATTCGAAGCAACGCGCAGAACCTTACCAACGTTTGACATGGTAGGACGGCTTCCAGAGATGGATTCCTTCCCTTCGGGGACCTACACACAGGTGCTGCATGGCTGTCGTCAGCTCGTGCCG
Otu0613	8	0	0	0	0	0	0	0	0	0	0	0	0	0	0	8	0	8	k__Bacteria(100);p__Proteobacteria(100);c__Alphaproteobacteria(100);o__Rhodospirillales(100);f__Rhodospirillaceae(100);unclassified(100);unclassified(100);	GGATTAGATACCCTGGTAGTCCACGCCGTAAACGATGAGTGCTAGATGTCGGGCAGCATGCTGTTCGGTGTCGGAGCTAACGCATTAAGCACTCCGCCTGGGAAGTACGGCCGCAAGGTTAAAACTCAAAGGAATTGACGGGGGCCCGCACAAGCGGTGGAGCATGTGGTTTAATTCGATGCAACGCGCAGAACCTTACCAGCCCTTGACATACCGGTCGCGGATTGTGGAGACACTTTCCTTCAGTTAGGCTGGACCGGATACAGGTGCTGCATGGCTGTCGTCAGCTCGTGCCG
Otu0614	3	0	0	0	5	0	0	0	0	0	0	0	0	0	0	8	0	8	k__Bacteria(100);p__Proteobacteria(100);c__Alphaproteobacteria(100);o__Rhizobiales(100);unclassified(100);unclassified(100);unclassified(100);	GGATTAGATACCCTGGTAGTCCACGCCGTAAACTATGGGTGCTAGCCGTCGGGGAGCATGCTCTTCGGTGGCGCAGCAAACGCATTAAGCACCCCGCCTGGGGAGTACGGTCGCAAGATTAAAACTCAAAGGAATTGACGGGGGCCCGCACAAGCGGTGGAGCATGTGGTTTAATTCGAGGCAACGCGAAGAACCTTACCAGCTCTTGACTTCCTGGTCGGGGCTCCAGAGACGGAGCTCTTCAATTGGCCAGTGACAGGTGCTGCATGGCTGTCGTCAGCTCGTGCCG
Otu0615	0	0	0	8	0	0	0	0	0	0	0	0	0	0	0	8	0	8	k__Bacteria(100);p__Proteobacteria(100);c__Gammaproteobacteria(100);o__Legionellales(100);unclassified(100);unclassified(100);unclassified(100);	GGATTAGATACCCTGGTAGTCCACGCCGTAAACTATGAATACTAGCTGTTAGTTCTGGTGTAAAAGAACTAGTGGCGAAGCTAACGCATTAAGTATTCCGCCTGGGGAGTACGGCCGCAAGGTTAAAACTCAAAGGAATTGACGGGGACCCGCACAAGCGGTGGAGCATGTGGTTTAATTCGATGCAACGCGAAAAACCTTACCTACCCTTGACATCCTAAGAAGACAGAAGAGATTTTGTTGTGCCTTTGGGAACTTAGAGACAGGTGCTGCATGGCTGTCGTCAGCTCGTGCCG
Otu0616	0	0	0	0	0	7	0	0	1	0	0	0	0	0	0	8	0	8	k__Bacteria(100);p__Proteobacteria(100);c__Alphaproteobacteria(100);o__Rhizobiales(100);unclassified(100);unclassified(100);unclassified(100);	GGATTAGATACCCTGGTAGTCCACGCCGTAAACGATGAGGGCCAGTTGTCGGGCAGCATGCTGTTCGGTGACGCAGTTAACGCATTAAGCCCTCCGCCTGGGGAGTACGGTCGCAAGATTAAAACTCAAAGGAATTGACGGGGGCCCGCACAAGCGGTGGAGCATGTGGTTTAATTCGAAGCAACGCGAAGAACCTTACCAGCCCTTGACATCCCGATCGCGGGGACCAGAGATGGACCCTTTCAGCTCGGCTGGATCGGAGACAGGTGTTGCATGGTTGTCGTCAGCTCGTGCCG
Otu0617	5	0	0	0	0	0	0	1	0	0	2	0	0	0	0	8	0	8	k__Bacteria(100);p__Acidobacteria(100);c__Sva0725(100);o__Sva0725(100);unclassified(100);unclassified(100);unclassified(100);	GGATTAGATACCCTGGTAGTCCACGCCGTAAACGATGGGAACTCGGTGCAGCGGGTATTGACCCCTGCTGTGCCTTAGCTAACGCGTTAAGTTCCCCGCCTGGGGAGTACGGTCGCAAGGCTGAAACTCAAAGGAATTGACGGGGGCCCGCACAAGCGGTGGAGCATGTGGTTTAATTCGATGCAACGCGCAGAACCTTACCTGGGCTTGAACTGTAGTGGCCCGCCGTAGAAATACGGCTTTCTCTTCGGAGACTGCTACGGAGGTGCTGCATGGCTGTCGTCAGCTCGTGCCG
Otu0618	0	0	0	0	0	0	0	0	0	0	0	0	1	3	4	0	8	8	k__Bacteria(100);p__Proteobacteria(100);c__Alphaproteobacteria(100);unclassified(100);unclassified(100);unclassified(100);unclassified(100);	GGATTAGATACCCTGGTAGTCCATGCAGTAAACGATGAGTGCTAGTCGCCGGGTCTTAAGATTCGGTGTCGAAGCTAACGCATTAAGCACTCCGCCTGGGAAGTACGGTCGCAAGATTAAAACTCAAATAAATTGACGGGGGCCCGCACAAGCGGTGGAGCATGTGGTTTAATTCGAAGCAACGCGAAGAACCTTACCAGTCCTTGACATGGTGTGTTTGAATTACAGTACAGTAATTCTTCAGTTCGGCTGGCACACACACAGGTGCTGCATGGCTGTCGTCAGCTCGTGCCG
Otu0619	0	0	0	0	7	1	0	0	0	0	0	0	0	0	0	8	0	8	k__Bacteria(100);p__Acidobacteria(100);c__Sva0725(100);o__Sva0725(100);unclassified(100);unclassified(100);unclassified(100);	GGATTAGATACCCTGGTAGTCCACGCTGTAAACGATGGGCACTCGATGTCGCGGGTATTGACCCCTGCGATGTCTTAGTTAACGCGTTAAGTGCCCCGCCTGGGGAGTACGGTCGCAAGGCTGAAACTCAAAGGAATTGACGGGGGCCCGCACAAGCGGTGGAGCATGTGGTTTAATTCGATGCAACGCGAAGAACCTTACCTGGGCTTGAACTGTAGTGGCCAACCCGCGAGATCGGGTGTTCCCTTCGGGGACTGCTACAGAGGTGCTGCATGGCTGTCGTCAGCTCGTGCCG
Otu0620	0	0	0	0	4	0	0	4	0	0	0	0	0	0	0	8	0	8	k__Bacteria(100);p__Planctomycetes(100);c__Pla4(100);unclassified(100);unclassified(100);unclassified(100);unclassified(100);	GGATTAGATACCCTGGTAGTCCTAGCCGTAAACGATGAACACTAAATGGAGGGGGCTTCGGTTCTCTCTGTTGTAGCTAACGCGTTAAGTGTTCCGCCTGGGGATTACGGCCGCAAGGTTAAAACTCAAAGGAATTGACGGGGGCTCGCACAAGCGGTGGAGCATGTGGTTCAATTCGATGCAACGCGAAGAACCTTACCCGGGCTTGAAGTGCTGGTGGTACCGATCTGAAAAGTGAAGGACCCTTCGGGGAGCCAGCATCAGGTGTTGCATGGCTGTCGTCAGCTCGTGCCG
Otu0621	0	0	0	8	0	0	0	0	0	0	0	0	0	0	0	8	0	8	k__Bacteria(100);unclassified(100);unclassified(100);unclassified(100);unclassified(100);unclassified(100);unclassified(100);	GGATTAGATACCCTGGTAGTCCACGCCGTAAACGATGAGTACTAAGTGTTGGTGGTGACATCAGTGCTGAAGTTAACGCATTAAGTACTCCGCCTGGGTAGTACGGTCGCAAGATTGAAACCCAAAGGAATTGACGGGGACCCGCACAAGCGGTGGAGCATGTGGTTTAATTCGAAGCAACGCGAAGAACCTTACCAAGTCTTGACATCCCTCTGATGTCCGTAGAGATACGGAGTTCTTCGGACAGAGGTGACAGGTGGTGCATGGTTGTCGTCAGCTCGTGCCG
Otu0622	0	0	0	0	0	1	0	0	7	0	0	0	0	0	0	8	0	8	k__Bacteria(100);p__Actinobacteria(100);c__Acidimicrobiia(100);o__Acidimicrobiales(100);f__wb1_P06(88);unclassified(88);unclassified(88);	GGATTAGATACCCTGGTAGTCCACGCCGTAAACGGTGGGCACTAGGTGTGGGGCCTAATCAACGGGTTCCGTGCCGTAGCTAACGCATTAAGTGCCCCGCCTGGGGAGTACGGCCGCAAGGCTAAAACTCAAAGGAATTGACGGGGGCCCGCACAAGCGGCGGAGCATGTTGCTTAATTCGAGGCAACGCGAAGAACCTTACCTGGGTTTGACATGTAGGGAAAAGCCATAGAGATATGGTGTCCTTCGGGGTCCTACACAGGTGGTGCATGGCTGTCGTCAGCTCGTGCCG
Otu0623	0	0	8	0	0	0	0	0	0	0	0	0	0	0	0	8	0	8	k__Bacteria(100);p__Firmicutes(100);c__Bacilli(100);o__Lactobacillales(100);f__Streptococcaceae(100);g__Streptococcus(100);s__agalactiae(100);	GGATTAGATACCCTGGTAGTCCACGCCGTAAACGATGAGTGCTAGGTGTTAGGCCCTTTCCGGGGCTTAGTGCCGGAGCTAACGCATTAAGCACTCCGCCTGGGGAGTACGACCGCAAGGTTGAAACTCAAAGGAATTGACGGGGGCCCGCACAAGCGGTGGAGCATGTGGTTTAATTCGAAGCAACGCGAAGAACCTTACCAGGTCTTGACATCCTCCTGACCGGTCTAGAGATAGGCTTTCCCTTCGGGGCAGGAGTGACAGGTGGTGCATGGTTGTCGTCAGCTCGTGCCG
Otu0624	4	0	0	0	0	0	0	0	0	0	1	3	0	0	0	8	0	8	k__Bacteria(100);p__Proteobacteria(100);c__Gammaproteobacteria(100);o__Alteromonadales(100);f__Colwelliaceae(100);g__Thalassomonas(100);unclassified(100);	GGATTAGATACCCTGGTAGTCCACGCCGTAAACGATGTCAACTAGCTGTCTGTGACCTTGAGTCGTGGGTAGCGTAGCTAACGCGCTAAGTTGACCGCCTGGGGAGTACGGCCGCAAGGTTAAAACTCAAATGAATTGACGGGGGCCCGCACAAGCGGTGGAGCATGTGGTTTAATTCGATGCAACGCGAAGAACCTTACCATCCCTTGACATCCACAGAAGCCAGTAGAGATACAGGTGTGCCTTCGGGAACTGTGAGACAGGTGCTGCATGGCTGTCGTCAGCTCGTGCCG
Otu0625	0	0	0	0	0	0	0	0	0	0	0	0	1	4	3	0	8	8	k__Bacteria(100);p__SAR406(100);c__AB16(100);o__Arctic96B-7(100);unclassified(100);unclassified(100);unclassified(100);	GGATTAGATACCCTGGTAGTCCACGCCGTAAACGATGAGCACTTGGTGTCGGAAGATTCGACCCTTTCTGCGCCGGAGTTAACACGTTAAGTGCTCCGCCTGGGGACTACGACCGCAAGGTTGAAACTCAAAGGAATTGACGGGGACCCGCACAAGCGGTGGAACATGTGGTTTAATTCGATGCAACGCGAAGAACCTTACCTGGGCTTGACATGTCCGTGATCGTTCCGTGAAAGCGGAACATTCTGCGAGCTTGCTCAAAGACACGGTCACAGGTGATGCATGGCTGTCGTCAGCTCGTGCCG
Otu0626	8	0	0	0	0	0	0	0	0	0	0	0	0	0	0	8	0	8	k__Bacteria(100);unclassified(100);unclassified(100);unclassified(100);unclassified(100);unclassified(100);unclassified(100);	GGATTAGATACCCTGGTAGTCCACGCCGTAAACGATGGGTACTAGGTGTTGGGCCGGCTTCAGGTCGGTTCGGTGCCGCAGCTAACGTATTAAGTACCCCGCCTGGGGAGTACGCTCGCAAGGGTGAAACTCAAAGGAATTGACGGGGGCCCGCACAAGCGGTGGAGCATGTGGTTTAATTCGATGCAACGCGCAGAACCTTACCGGGGCTTAAACTGCTAAGTAAAGCCTATGAAAGTAGGTCTGCTCTTCGGAGCAACTTGGTAGAGGTGCTGCATGGCTGTCGTCAGCTCGTGCCG
Otu0627	0	0	0	0	0	0	1	0	4	2	1	0	0	0	0	8	0	8	k__Bacteria(100);p__Planctomycetes(100);c__Pla3(100);unclassified(100);unclassified(100);unclassified(100);unclassified(100);	GGATTAGATACCCTGGTAGTCCTAGCCGTAAACGATGGGCACTAAGTAGGGGGGCTCCCAAGGCCTCCCTGCCGGAGCTAATGTGTTAAGTGCCCCGCCTGGGGAGTATGGTCGCAAGGCTAAAACTCAAAGGAATTGACGGGGGCTCACACAAGCGGTGGAGCATGTTGTTTAATTCGATGCAACGCGAAGAACCTTACCTGGGCTTGACATGTACGTGGTACCAATCCGAAAGGGGCGGGACCCTCTCTGAGGGAGCGTACACAGGTATTGCATGGCTGTCGTCAGCTCGTGCCG
Otu0628	0	0	0	0	0	0	0	0	0	0	0	0	1	1	6	0	8	8	k__Bacteria(100);p__SAR406(100);c__AB16(100);unclassified(100);unclassified(100);unclassified(100);unclassified(100);	GGATTAGATACCCTGGTAGTCCACGCTGTAAACGATGAGTACTTGGTGTCGGAGGATTCGACCCCTTCGGTGCCGGAGCTAACGTGTTAAGTACTCCGCCTGGGGACTACGACCGCAAGGTTGAAACTCAAAGGAATTGACGGGGGCCCGCACAAGCGGTGGAACATGTGGTTTAATTCGATGCAACGCGAAGAACCTTACCTGGGCTTGACATATAACTGAACTTCCGGTGAAAGCCGGAACTTCCAAACCTTCGGGCGCGGACGGTTTTACAGGTGATGCATGGCTGTCGTCAGCTCGTGCCG
Otu0629	0	0	0	0	4	4	0	0	0	0	0	0	0	0	0	8	0	8	k__Bacteria(100);p__Proteobacteria(100);c__Alphaproteobacteria(100);o__Rhizobiales(100);f__Phyllobacteriaceae(100);g__Mesorhizobium(100);s__huakuii(100);	GGATTAGATACCCTGGTAGTCCACGCCGTAAACGATGGAAGCTAGCCGTCAGGTTGTTTACAATTTGGTGGCGCAGCTAACGCATTAAGCTTCCCGCCTGGGGAGTACGGTCGCAAGATTAAAACTCAAAGGAATTGACGGGGGCCCGCACAAGCGGTGGAGCATGTGGTTTAATTCGAAGCAACGCGCAGAACCTTACCAGCCCTTGACATCCTGGTCGCGGTTTCCGGAGACGGATTCCTTCAGTTCGGCTGGACCAGTGACAGGTGCTGCATGGCTGTCGTCAGCTCGTGCCG
Otu0630	0	0	0	0	0	0	0	0	0	0	0	0	1	0	6	0	7	7	k__Bacteria(100);p__Proteobacteria(100);c__Alphaproteobacteria(100);o__Rhodobacterales(100);f__Hyphomonadaceae(100);unclassified(100);unclassified(100);	GGATTAGATACCCTGGTAGTCCACACCGTAAACGATGAATGCTAGTTGTCTGCATGCATGCATGTAGGTGACGCAGCTAACGCATTAAGCATTCCGCCTGGGGAGTACGGCCGCAAGGTTAAAACTCAAAGAAATTGACGGGGGCCCGCACAAGCGGTGGAGCATGTGGTTTAATTCGAAGCAACGCGCAGAACCTTACCCACGTTTGACATGCCCTGTTTGATCGATGGAGACATCTTTCTTGGTTCGTCCGCAGGTGCACAGGTGCTGCATGGCTGTCGTCAGCTCGTGCCG
Otu0631	2	0	4	0	0	0	0	0	1	0	0	0	0	0	0	7	0	7	k__Bacteria(100);p__Proteobacteria(100);c__Alphaproteobacteria(100);o__Rhodospirillales(100);f__Rhodospirillaceae(100);unclassified(100);unclassified(100);	GGATTAGATACCCTGGTAGTCCACGCCGTAAACGATGTGTGCTAGACGTTGGAGGTCTTAGGCCTTCGGTGTCGCAGCTAACGCGTTAAGCACACCGCCTGGGGAGTACGGCCGCAAGGTTAAAACTCAAAGGAATTGACGGGGGCCCGCACAAGCGGTGGAGCATGTGGTTTAATTCGAAGCAACGCGCAGAACCTTACCAGCTCTTGACATCCCGGTCGCGGGGACCAGAAACGGACCCCTTCAGTTCGGCTGGACCGGTGACAGGTGCTGCATGGCTGTCGTCAGCTCGTGCCG
Otu0632	0	0	0	0	0	0	0	0	7	0	0	0	0	0	0	7	0	7	k__Bacteria(100);p__Proteobacteria(100);c__Deltaproteobacteria(100);o__Desulfobacterales(100);f__Desulfobacteraceae(100);g__Desulfofaba(100);unclassified(100);	GGATTAGATACCCTGGTAGTCCACGCAGTAAACGATGATCACTAGGTGTAGGGGGTATTGACTCCCCCTGTGCCGCAGCTAACGCATTAAGTGATCCGCCTGGGGAGTACGGTCGCAAGATTAAAACTCAAAGAAATTGACGGGGGCCCGCACAAGCGGTGGAGCATGTGGTTTAATTCGACGCAACGCGCAGAACCTTACCTGGATTTGACATCCTGGGAATCCTTTCGAAAGTTTGGAGTGCCCTTCGGGGAGCCCAGTGACAGGTGCTGCATGGCTGTCGTCAGCTCGTGCCG
Otu0633	0	0	0	0	0	0	0	0	0	0	0	0	3	1	3	0	7	7	k__Bacteria(100);p__PAUC34f(100);unclassified(100);unclassified(100);unclassified(100);unclassified(100);unclassified(100);	GGATTAGATACCCTGGTAGTCCACGCCGTAAACGATGGGTACTAGGTGTTGGGGGATGTTGACCCCCTCAGTGCCGTAGCTAACGCATTAAGTACCCCGCCTGGGGAGTACGGTCGCAAGGCTGAAACTCAAAGGAATTGACGGGGACCCGCACAAGCAGTGGAGCATGTGGCTTAATTCGACGCAACGCGAAGAACCTTACCTGGGTTTGACATCCGGGAAACCCTCTAGAAATAGGGGGGTGCCCTTCGGGGAATCCCGTGACAGGTGCTGCATGGCTGTCGTCAGCTCGTGCCG
Otu0634	2	0	0	0	0	2	0	3	0	0	0	0	0	0	0	7	0	7	k__Bacteria(100);p__Proteobacteria(100);c__Deltaproteobacteria(100);o__Entotheonellales(100);f__Entotheonellaceae(100);g__Candidatus_Entotheonella(100);unclassified(100);	GGATTAGATACCCTGGTAGTCCACGCCGTAAACGATGGGCACTAGGTGTCGGCGGTTCTTAATCCGTCGGTGCCGGCGCTAACGCAGTAAGTGCCCCGCCTGGGGAGTACGGTCGCAAGGCTGAAACTCAAACGAATTGACGGGGGCCCGCACAAGCGGTGGAGCATGTGGTTTAATTCGACGCAACGCGAAGAACCTTACCTAGGTTTGACATGGACGAGACGGCCGGTGAAAGTCGGCTTCCCTTCGGGGCTCGTTCACAGGTGCTGCATGGCTGTCGTCAGCTCGTGCCG
Otu0635	0	0	0	0	3	2	0	2	0	0	0	0	0	0	0	7	0	7	k__Bacteria(100);p__Proteobacteria(100);c__Gammaproteobacteria(100);unclassified(100);unclassified(100);unclassified(100);unclassified(100);	GGATTAGATACCCTGGTAGTCCACGCTGTAAACGATGTCAACTAGCCGTTGGGAGCAACTTGGCTCCTAGTGGCGAAGCTAACGCGATAAGTTGACCGCCTGGGGAGTACGGTCGCAAGATTAAAACTCAAAGGAATTGACGGGGGCCCGCACAAGCGGTGGAGCATGTGGTTTAATTCGATGCAACGCGAAGAACCTTACCTGCCCTTGACATCCTGGGAAGATCCTAGAGATAGGATTGTGCCTTCGGGAACCCAGTGACAGGTGCTGCATGGCTGTCGTCAGCTCGTGCCG
Otu0636	2	0	0	0	5	0	0	0	0	0	0	0	0	0	0	7	0	7	k__Bacteria(100);p__Proteobacteria(100);c__Gammaproteobacteria(100);unclassified(100);unclassified(100);unclassified(100);unclassified(100);	GGATTAGATACCCTGGTAGTCCACGCCCTAAACGATGTCAACTAGTCGTTGGAGGAGTTTAATCCTTTAGTGACGGAGCTAACGCGTTAAGTTGACCGCCTGGGGAGTACGGTCGCAAGATTAAAACTCAAAGGAATTGACGGGGGCCCGCACAAGCGGTGGAGCATGTGGTTTAATTCGATGCAACGCGAAGAACCTTACCAGGCCTTGACATCCTAGAAACTTAGCAGAGATGCTTTGGTGCCTTCGGGAATCTAGTGACAGGTGCTGCATGGCTGTCGTCAGCTCGTGCCG
Otu0637	4	0	0	0	0	0	2	0	0	0	1	0	0	0	0	7	0	7	k__Bacteria(100);p__Proteobacteria(100);c__Gammaproteobacteria(100);unclassified(100);unclassified(100);unclassified(100);unclassified(100);	GGATTAGATACCCTGGTAGTCCACGCCGTAAACGATGAGTACTAGCCGCTGGGTCTTCGGACTTGGTGGCGCAGCAAACGCGTTAAGTACTCCGCCTGGGGACTACGGCCGCAAGGCTAAAACTCAAAGGAATTGACGGGGGCCCGCACAAGCGGTGGAGCATGTGGTTTAATTCGATGCAACGCGAAGAACCTTACCTACCCTTGATCCCACGAATCTTGCAGAGATGCGAGAGTGCCTTCGGGAACGTGGTGACAGGTGCTGCATGGCTGTCGTCAGCTCGTGCCG
Otu0638	2	0	4	0	1	0	0	0	0	0	0	0	0	0	0	7	0	7	k__Bacteria(100);p__Firmicutes(100);c__Bacilli(100);o__Bacillales(100);f__Bacillaceae(100);g__Bacillus(100);unclassified(58);	GGATTAGATACCCTGGTAGTCCACGCCGTAAACGATGAGTGCTAAGTGTTAGAGGGTTTCCGCCCTTTAGTGCTGAAGTTAACGCATTAAGCACTCCGCCTGGGGAGTACGGTCGCAAGACTGAAACTCAAAGGAATTGACGGGGGCCCGCACAAGCGGTGGAGCATGTGGTTTAATTCGAAGCAACGCGAAGAACCTTACCAGGTCTTGACATCCTCTGACAATCCTAGAGATAGGACGTTCCCCTTCGGGGGACAGAGTGACAGGTGGTGCATGGTTGTCGTCAGCTCGTGTTG
Otu0639	0	0	0	0	0	0	0	0	0	0	0	0	2	0	5	0	7	7	k__Bacteria(100);p__Proteobacteria(100);c__Gammaproteobacteria(100);o__Vibrionales(100);f__Pseudoalteromonadaceae(100);g__Pseudoalteromonas(100);s__ruthenica(86);	GGATTAGATACCCTGGTAGTCCACGCCGTAAACGATGTCTACTAGGAGCTCGGCTTTTCGGAGCTGTTTTCCAAAGCAAACGCATTAAGTAGACCGCCTGGGGAGTACGGCCGCAAGGTTAAAACTCAAATGAATTGACGGGGGCCCGCACAAGCGGTGGAGCATGTGGTTTAATTCGATGCAACGCGAAGAACCTTACCTACACTTGACATCCAGAGAACTTTCTAGAGATAGATTGGTGCCTTCGGGAACTCTGAGACAGGTGCTGCATGGCTGTCGTCAGCTCGTGCCG
Otu0640	7	0	0	0	0	0	0	0	0	0	0	0	0	0	0	7	0	7	k__Bacteria(100);p__Acidobacteria(100);c__Sva0725(100);o__Sva0725(100);unclassified(100);unclassified(100);unclassified(100);	GGATTAGATACCCTGGTAGTCCACGCTGTAAACGATGGGTACTCGGTGCTGCGGGTATTGACCCCTGCAGTGCCTTAGCTAACGCGTTAAGTACCCCGCCTGGGGAGTACGGTCGCAAGGCTGAAACTCAAAGGAATTGACGGGGGCCCGCACAAGCGGTGGAGCATGTGGTTTAATTCGATGCAACGCGCAGAACCTTACCTGGGCTTGAACTGTAGTGGCTCGCCATAGAAATATGGTCTTCTCTTCGGAGACTGCTATAGAGGTGCTGCATGGCTGTCGTCAGCTCGTGCCG
Otu0641	0	0	0	0	1	6	0	0	0	0	0	0	0	0	0	7	0	7	k__Bacteria(100);p__Firmicutes(100);c__Bacilli(100);o__Bacillales(100);f__Planococcaceae(100);g__Ureibacillus(100);unclassified(100);	GGATTAGATACCCTGGTAGTCCACGCCGTAAACGATGAGTGCTAAGTGTTAGGGGGTTTCCGCCCCTTAGTGCTGCAGCTAACGCATTAAGCACTCCGCCTGGGGAGTACGGTCGCAAGACTGAAACTCAAAGGAATTGACGGGGGCCCGCACAAGCGGTGGAGCATGTGGTTTAATTCGAAGCAACGCGAAGAACCTTACCAGGTCTTGACATCCCGCTGACCGGCCTAGAGATAGGTTTTTCCCTTCGGGGACAGCGGTGACAGGTGGTGCATGGTTGTCGTCAGCTCGTGCCG
Otu0642	2	0	0	0	0	3	0	2	0	0	0	0	0	0	0	7	0	7	k__Bacteria(100);p__Bacteroidetes(100);c__Saprospirae(100);o__Saprospirales(100);f__Saprospiraceae(100);g__Saprospira(100);unclassified(100);	GGATTAGATACCCTGGTAGTCCACGCCCTAAACGATGCTAACTGGTCATTTATCGGAATAGATAAGTGACTGAGGGAAACCATTAAGTTAGCCACCTGGGGAGTACGTTCGCAAGAATGAAACTCAAAGGAATTGACGGGGGTCCGCACAAGCGGTGGAGCATGTGGTTTAATTCGATGATACGCGAGGAACCTTACCTGGGCTCGAACACTAACTGACGTACTTTGAAAGGAGTATTCTCTACGGAGCATTTAGTGAGGTGCTGCATGGTTGTCGTCAGCTCGTGCCG
Otu0643	0	0	0	0	0	0	0	0	0	0	0	0	2	0	5	0	7	7	k__Bacteria(100);p__Proteobacteria(100);c__Alphaproteobacteria(100);o__Rhizobiales(100);f__Cohaesibacteraceae(86);g__Cohaesibacter(86);unclassified(86);	GGATTAGATACCCTGGTAGTCCACGCCGTAAACGATGAATGCTAGTTGTTGGAAGGTTTACCTTTCAGTGACGCAGCTAACGCATTAAGCATTCCGCCTGGGGAGTACGGTCGCAAGATTAAAACTCAAAGGAATTGACGGGGGCCCGCACAAGCGGTGGAGCATGTGGTTTAATTCGAAGCAACGCGCAGAACCTTACCAGCCCTTGACATGGGTAGTATGATTACCAGAGATGGTTTTCTTCAGTTCGGCTGGCTACCACACAGGTGCTGCATGGCTGTCGTCAGCTCGTGCCG
Otu0644	0	0	0	0	0	3	0	3	0	0	1	0	0	0	0	7	0	7	k__Bacteria(100);p__Proteobacteria(100);c__Alphaproteobacteria(100);o__Sphingomonadales(100);f__Sphingomonadaceae(100);g__Sphingomonas(100);unclassified(100);	GGATTAGATACCCTGGTAGTCCACGCCGTAAACGATGATAACTAGCTGTCCGGGGACTTGGTCTTTGGGTGGCGCAGCTAACGCATTAAGTTATCCGCCTGGGGAGTACGGTCGCAAGATTAAAACTCAAAGGAATTGACGGGGGCCTGCACAAGCGGTGGAGCATGTGGTTTAATTCGAAGCAACGCGCAGAACCTTACCAGCGTTTGACATGTCCGGACGACTTCGAGAGATCGATTTCTTCCCTTCGGGGACTGGAACACAGGTGCTGCATGGCTGTCGTCAGCTCGTGCCG
Otu0645	0	4	0	0	0	0	0	3	0	0	0	0	0	0	0	7	0	7	k__Bacteria(100);p__Proteobacteria(100);c__Alphaproteobacteria(100);o__Rhizobiales(100);f__Bradyrhizobiaceae(100);g__Bosea(100);s__genosp.(100);	GGATTAGATACCCTGGTAGTCCACGCCGTAAACGATGAATGCCAGCCGTTGGGAAGTTTACTTCTCAGTGGCGCAGCTAACGCTTTAAGCATTCCGCCTGGGGAGTACGGTCGCAAGATTAAAACTCAAAGGAATTGACGGGGGCCCGCACAAGCGGCGGAGCATGTGGTTTAATTCGACGCAACGCGCAGAACCTTACCAGCCCTTGACATGTCCGGGACCGGCACCAGAGATGGAGCCTTCTCTTCGGAGTCCGGAACACAGGTGCTGCATGGCTGTCGTCAGCTCGTGCTG
Otu0646	0	4	0	0	3	0	0	0	0	0	0	0	0	0	0	7	0	7	k__Bacteria(100);p__Proteobacteria(100);c__Deltaproteobacteria(100);o__Myxococcales(100);f__Nannocystaceae(100);g__Plesiocystis(100);unclassified(100);	GGATTAGATACCCTGGTAGTCCATGCCGTAAACGATGAGTGCTAGTCGGTGGGAGATTTGACCCTTTCGTCGCCGTAGCTAACGCGTTAAGCACTCCGCCTGGGGAGTACGGTCGCAAGACTAAAACTCAAAGGAATTGACGGGGGCCCGCACAAGCGGTGGAGCATGTGGTTTAATTCGACGCAACGCGCAGAACCTTACCTGGGTTAAATCCTTCAGAACCTGGCTGAAAGGCCGGGGTGCCCTTCGGGGAATTGAAGCGAAGGTGCTGCATGGCTGTCGTCAGCTCGTGCCG
Otu0647	0	0	0	0	7	0	0	0	0	0	0	0	0	0	0	7	0	7	k__Bacteria(100);p__Proteobacteria(100);c__Gammaproteobacteria(100);o__Oceanospirillales(100);f__Oleiphilaceae(100);unclassified(100);unclassified(100);	GGATTAGATACCCTGGTAGTCCACGCCGTAAACGATGTCTACTAGCCGTTGGGAAACTTGATTTCTTAGTGGCGCAGCTAACGCGATAAGTAGACCGCCTGGGGAGTACGGTCGCAAGATTAAAACTCAAATGAATTGACGGGGGCCCGCACAAGCGGTGGAGCATGTGGTTTAATTCGATGCAACGCGAAGAACCTTACCAAGACTTGACATCCTGCGAACTTTCTAGAGATAGATTGGTGCCTTCGGGAACGCAGAGACAGGTGCTGCATGGCTGTCGTCAGCTCGTGCCG
Otu0648	0	0	0	6	0	0	0	0	0	0	1	0	0	0	0	7	0	7	k__Bacteria(100);p__Proteobacteria(100);c__Deltaproteobacteria(100);unclassified(100);unclassified(100);unclassified(100);unclassified(100);	GGATTAGATACCCTGGTAGTCCACACCGTAAACGATGAGTGCTAGATGTCGCGGGCATTGACCCCTGCGGTGTCGCAGCTAACGCATTAAGCACTCCGCCTGGGGAGTACGGCCGCAAGGCTAAAACTCAAAGGAATTGACGGGGGCCCGCACAAGCGGTGGAGCATGTGGTTTAATTCGACGCAACGCGCAGAACCTTACCTGGGCTAGAAACGGCAAGAACTTGGGTGAAAACTCGAGGTGCTCTTCGGAGAATTTGTCGCTAGGTGCTGCATGGCTGTCGTCAGCTCGTGCCG
Otu0649	0	0	0	0	0	0	0	0	3	0	4	0	0	0	0	7	0	7	k__Bacteria(100);p__Proteobacteria(100);c__Alphaproteobacteria(100);o__Rhizobiales(100);unclassified(100);unclassified(100);unclassified(100);	GGATTAGATACCCTGGTAGTCCACGCCGTAAACGATGAGGGCCAGTTGTCGGGCAGCATGCTGTTCGGTGACGCAGTTAACGCATTAAGCCCTCCGCCTGGGGAGTACGGTCGCAAGATTAAAACTCAAAGGAATTGACGGGGGCCCGCACAAGCGGTGGAGCATGTGGTTTAATTCGAAGCAACGCGAAGAACCTTACCAGCCCTTGACATCCCGATCGCGGAGACCAGAGATGGACTCTTTCAGCTAGGCTGGATCGGAGACAGGTGTTGCATGGTTGTCGTCAGCTCGTGCCG
Otu0650	0	0	0	0	0	0	0	0	0	0	0	0	0	3	4	0	7	7	k__Bacteria(100);unclassified(100);unclassified(100);unclassified(100);unclassified(100);unclassified(100);unclassified(100);	GGATTAGATACCCTGGTAGTCCATGCAGTAAACGATGAGTGCTAGATGTTGGAAACTTTAGTTTTCAGTATCGCAGTTAACGCGTTAAGCACTCCGCCTGGGAAGTACGGCCGCAAGGCTAAAACTCAAATGAATTGACGGGGACCCGCACAAGCGGTGGATCATGTGGTTTAATTCGAAGATACGCGAAGAACCTTACCGGCCCTTGACATACCAATCGCGGACTTAAGAGATTAAGTCCTTCACTTCGGGTGGATTGGATACAGGTGCTGCATGGCTGTCGTCAGCTCGTGCCG
Otu0651	5	0	0	0	0	0	0	2	0	0	0	0	0	0	0	7	0	7	k__Bacteria(100);p__Bacteroidetes(100);c__BME43(100);unclassified(100);unclassified(100);unclassified(100);unclassified(100);	GGATTAGATACCCTGGTAGTCCACGCCGTAAACGATGGATACTAGGTGTTCGGATTTTCGGATCTGAGTGCCTAAGGGAAACCGATAAGTATCCCACCTGGGGAGTACGTCCGCAAGGATGAAACTCAAAGGAATTGACGGGGGCCCGCACAAGCGGTGGAGCATGTGGTTTAATTCGATGATACGCGAGGAACCTTACCTGGGCTATAATGCCTATGACATGCCATGAAAGTGGTTTTTCCTTCGGGACATAGTGCAAGGTGCTGCATGGTTGTCGTCAGCTCGTGCCG
Otu0652	0	0	0	0	0	0	0	0	1	1	1	4	0	0	0	7	0	7	k__Bacteria(100);p__Proteobacteria(100);c__Gammaproteobacteria(100);o__Legionellales(100);f__Francisellaceae(100);unclassified(100);unclassified(100);	GGATTAGATACCCTGGTAGTCCACGCTGTAAACGATGAGTACTAGCTATTGGATCTGGTGTAAAAGATTTAGTGGCGTAGCTAACGCATTAAGTACTCCGCCTGGGGACTACGGCCGCAAGGTTAAAACTCAAAGGAATTGACGGGGACCCGCACAAGCGGTGGAGCATGTGGTTTAATTCGATGCAACGCGAAGAACCTTACCTACCCTTGACATCCATAGAAGAACTAAGAGATTAGTTTGTGCCTTCGGGAACTATGAGACAGGTGCTGCATGGCTGTCGTCAGCTCGTGCCG
Otu0653	0	0	0	0	0	3	4	0	0	0	0	0	0	0	0	7	0	7	k__Bacteria(100);p__Proteobacteria(100);c__Epsilonproteobacteria(100);o__Campylobacterales(100);f__Campylobacteraceae(100);g__Arcobacter(100);unclassified(100);	GGATTAGATACCCTGGTAGTCCACGCCCTAAACGATGTACACTAGTTGTTGTGAGGCTAGACCTTGCAGTAATGCAGTTAACACATTAAGTGTACCGCCTGGGGAGTACGGTCGCAAGATTAAAACTCAAAGGAATAGACGGGGACCCGCACAAGCGGTGGAGCATGTGGTTTAATTCGACGATACGCGAAGAACCTTACCTGGACTTGACATAGTAAGAATATTTAAGAGATTAGATAGTGTCTGCTTGCAGAAACTTGCATACAGGTGCTGCACGGCTGTCGTCAGCTCGTGCCG
Otu0654	0	0	0	0	0	0	0	0	0	0	0	7	0	0	0	7	0	7	k__Bacteria(100);p__Bacteroidetes(100);c__BME43(100);unclassified(100);unclassified(100);unclassified(100);unclassified(100);	GGATTAGATACCCTGGTAGTCCACGCTGTAAACGATGATCACTAGGTGTTCGGATTTCGGTCTGAGTGCCCAAGCGAAAGCGATAAGTGATCCACCTGGGGAGTACGTTCGCAAGAATGAAACTCAAAGGAATTGACGGGGGCCCGCACAAGCGGTGGAGCATGTGGTTTAATTCGATGATACGCGAGGAACCTTACCTGGGCTCTAATGCCTCGGCTAGATGGTGAAAGCCGTTATTCCTTCGGGACCGAGTGCAAGGTGCTGCATGGTTGTCGTCAGCTCGTGCCG
Otu0655	3	0	4	0	0	0	0	0	0	0	0	0	0	0	0	7	0	7	k__Bacteria(100);p__Proteobacteria(100);c__Alphaproteobacteria(100);o__Rhizobiales(100);f__Phyllobacteriaceae(100);g__Chelativorans(100);unclassified(100);	GGATTAGATACCCTGGTAGTCCACGCCGTAAACGATGAATGCTAGCTGTCGGGCGGCTTGCCGTTCGGTGGCGCAGCTAACGCATTAAGCATTCCGCCTGGGGAGTACGGTCGCAAGATTAAAACTCAAAGGAATTGACGGGGGCCCGCACAAGCGGTGGAGCATGTGGTTTAATTCGAAGCAACGCGCAGAACCTTACCTACCCTTGACATCCCGATCGCGGTTTCCAGAGATGGATTCCTTCAGTTAGGCTGGATCGGTGACAGGTGCTGCATGGCTGTCGTCAGCTCGTGCCG
Otu0656	0	0	0	7	0	0	0	0	0	0	0	0	0	0	0	7	0	7	k__Bacteria(100);p__Chlamydiae(100);c__Chlamydiia(100);o__Chlamydiales(100);unclassified(100);unclassified(100);unclassified(100);	GGATTAGATACCCTGGTAGTCCTTGCCGTAAACGATGTATACTTGGTGTAGCTGGTCTCAACCCCAGCTGTATCGGAGCTAACGTGTTAAGTATACCGCCTGAGGAGTACGCTCGCAAGGGTGAAACTTAAAAGAATTGACGGGGGCCCGCACAAGCAGTGGAGCATGCGGTTTAATTCGATGATACGCGAAAAACCTTACCCAGGTTTGACATGTAGTGGACAGTGGCAGAAATGTCATCTCCCGTAAGGGTCGCTACACGGGTGCTGCATGGCTGTCGTCAGCTCGTGCCG
Otu0657	0	0	0	7	0	0	0	0	0	0	0	0	0	0	0	7	0	7	k__Bacteria(100);p__Proteobacteria(100);c__Alphaproteobacteria(100);o__Rhodospirillales(100);f__Rhodospirillaceae(100);unclassified(100);unclassified(100);	GGATTAGATACCCTGGTAGTCCACGCCGTAAACGATGAGTGCTAGACGTCGGGGGGCTTGCCCTTCGGTGTCGCAGCTAACGCATGAAGCACTCCGCCTGGGGACTACGGCCGCAAGGCTAAAACTCAAAGGAATTGACGGGGGCCCGCACAAGCGGTGGAGCATGTGGTTCAATTCGACGCAACGCGCAGAACCTTACCAGCCCTTGACATGACGGGTCGCGGGAGCCGGAGACGGTTCCCTTCAGTTCGGCTGGACCCGACACAGGTGCTGCATGGCTGTCGTCAGCTCGTGCCG
Otu0658	0	0	0	0	0	0	0	0	0	0	0	0	0	7	0	0	7	7	k__Bacteria(100);p__Chloroflexi(100);c__SAR202(100);unclassified(100);unclassified(100);unclassified(100);unclassified(100);	GGATTAGATACCCTGGTAGTCCACGCCCTAAACGATGGATACTAGGTATGGGGGGTATCGACCCCCTCCGTGCCGGAGCTTACGCGTTAAGTATCCCGCCTGGGGAGTACGGCCGCAAGGCTAAAACTCAAAGGAATTGACGGGGGCCCGCACAAGCGGCGGAGCGTGTGGTTTAATTCGATGCAAAGCGAAGAACCTTACCAGGGCTAGACATGATAGAAGTAGGAACCCGAAAGGGGGACGACCTGTAAAGTCAGGAACTATCACAGGTGCTGCATGGCTGTCGTCAGCTCGTGCCG
Otu0659	0	0	0	7	0	0	0	0	0	0	0	0	0	0	0	7	0	7	k__Bacteria(100);p__Actinobacteria(100);c__Actinobacteria(100);o__Actinomycetales(100);f__Corynebacteriaceae(100);g__Corynebacterium(100);unclassified(100);	GGATTAGATACCCTGGTAGTCCATGCCGTAAACGGTGGGCGCTAGGTGTGAGGGTCTTTTCACGACTTTCGTGCCGTAGCTAACGCATTAAGCGCCCCGCCTGGGGAGTACGGCCGCAAGGCTAAAACTCAAAGGAATTGACGGGGGCCCGCACAAGCGGCGGAGCATGTGGATTAATTCGATGCAACGCGAAGAACCTTACCTGGGCTTGACATACACTGGTTCGCTGCAGAGATGTAGTTTCCCTTTGTGGCTGGTGTACAGGTGGTGCATGGTTGTCGTCAGCTCGTGCCG
Otu0660	0	0	0	0	7	0	0	0	0	0	0	0	0	0	0	7	0	7	k__Bacteria(100);p__Proteobacteria(100);c__Gammaproteobacteria(100);unclassified(100);unclassified(100);unclassified(100);unclassified(100);	GGATTAGATACCCTGGTAGTCCACGCCGTAAACGATGTCTACTTGTTGTTTGTGGTTTTATACCGTGAGTGACGAAGCTAACGCGCTAAGTAGACCGCCTGGGGAGTACGGTCGCAAGATTAAAACTCAAATGAATTGACGGGGGCCCGCACAAGCGGTGGAGCATGTGGTTTAATTCGATGCAACGCGAAGAACCTTACCATCCCTTGACATCCACAGAAATTAGCAGAGATGCTTTTGTGCCTTCGGGAACTGTGAGACAGGTGCTGCATGGCTGTCGTCAGCTCGTGCCG
Otu0661	1	0	0	0	0	1	2	3	0	0	0	0	0	0	0	7	0	7	k__Bacteria(100);p__Bacteroidetes(100);c__Cytophagia(100);o__Cytophagales(100);f__Flammeovirgaceae(100);unclassified(100);unclassified(100);	GGATTAGATACCCTGGTAGTCCACGCTGTAAACGATGATCACTCGCTGTTGGCGATACACAGTCAGTGGCCAAGCGAAAGCGTTAAGTGATCCACCTGGGGAGTACGCTCGCAAGAGTGAAACTCAAAGGAATTGACGGGGGTCCGCACAAGCGGTGGAGCATGTGGTTTAATTCGATGATACGCGAGGAACCTTACCTGGGCTAGAATGCGAGCGCCATCCCGAGAGATCGGGAGTTCTTCGGACGTGAAGCAAGGTGCTGCATGGCTGTCGTCAGCTCGTGCCG
Otu0662	1	0	0	0	1	0	0	1	0	0	1	0	1	1	1	4	3	7	k__Bacteria(100);p__Proteobacteria(100);c__Deltaproteobacteria(100);o__NB1-j(100);f__MND4(100);unclassified(100);unclassified(100);	GGATTAGATACCCTGGTAGTCCACGCCGTAAACGTTGTGCACTAGATGTCGGGGGATTCACCCCTCCGGTGTCGCAGCTAACGCATTAAGTGCACCGCCTGGGGAGTACGGCCGCAAGGCTAAAACTCAAAGGAATTGACGGGGGCCCGCACAAGCGGTGGAGCATGTGGTTTAATTCGATGCAACGCGAAGAACCTTACCTGGGTTTGACATCCGGGGAACCTCGACGAAAATCGAGGGTGCCTTCGGGAGCCCCGAGACAGGTGCTGCATGGCTGTCGTCAGCTCGTGCCG
Otu0663	0	0	0	0	0	0	0	0	5	0	0	2	0	0	0	7	0	7	k__Bacteria(100);p__Proteobacteria(100);c__Alphaproteobacteria(100);unclassified(100);unclassified(100);unclassified(100);unclassified(100);	GGATTAGATACCCTGGTAGTCCACACCGTAAACGATGAGTGCTAGTTGTCGGCAGGCATGCCTGTCGGTGACGCAGCTAACGCAGTAAGCACTCCGCCTGGGGAGTACGGTCGCAAGATTAAAACTCAAAGGAATTGACGGGGGCCCGCACAAGCGGTGGAGCATGTGGTTTAATTCGAAGCAACGCGCAGAACCTTACCACCCCTTGACATCCCGGTTCGGACCCAGAGATGGGAACTTCAGTTCGGCTGGCCGGTGACAGGTGCTGCATGGCTGTCGTCAGCTCGTGCCG
Otu0664	0	0	1	6	0	0	0	0	0	0	0	0	0	0	0	7	0	7	k__Bacteria(100);p__Actinobacteria(100);c__Actinobacteria(100);o__Actinomycetales(100);f__Corynebacteriaceae(100);g__Corynebacterium(100);unclassified(100);	GGATTAGATACCCTGGTAGTCCATGCCGTAAACGGTGGGCGCTAGGTGTAGGGACCTTTTGGGGTTTCTGTGCCGTAGCTAACGCATTAAGCGCCCCGCCTGGGGAGTACGGCCGCAAGGCTAAAACTCAAAGGAATTGACGGGGGCCCGCACAAGCGGCGGAGCATGTGGATTAATTCGATGCAACGCGAAGAACCTTACCTGGGCTTGACATACACTGGATCGCTGCAGAGATGTAGTTTCCCTTGTGGCTAGTGTACAGGTGGTGCATGGCTGTCGTCAGCTCGTGCCG
Otu0665	0	0	5	0	1	0	1	0	0	0	0	0	0	0	0	7	0	7	k__Bacteria(100);p__Actinobacteria(100);c__Actinobacteria(100);o__Actinomycetales(100);f__Micrococcaceae(100);g__Rothia(100);s__mucilaginosa(72);	GGATTAGATACCCTGGTAGTCCATGCCGTAAACGTTGGGCACTAGGTGTGGGGGACATTCCACGTTTTCCGCGCCGTAGCTAACGCATTAAGTGCCCCGCCTGGGGAGTACGGCCGCAAGGCTAAAACTCAAAGAAATTGACGGGGGCCCGCACAAGCGGCGGAGCATGCGGATTAATTCGATGCAACGCGAAGAACCTTACCAAGGCTTGACATATACTGGACCGCATCAGAGATGGTGTTTCCCTTCGGGGCTGGTATACAGGTGGTGCATGGTTGTCGTCAGCTCGTGCCG
Otu0666	4	0	0	0	3	0	0	0	0	0	0	0	0	0	0	7	0	7	k__Bacteria(100);p__Caldithrix(100);c__KSB1(100);o__Ucn15732(100);unclassified(100);unclassified(100);unclassified(100);	GGATTAGATACCCTGGTAGTCCACGCTGTAAACGATGGGCACTAGGTGTTGGTCATTTATGATCGGTGCCGAAGCTAACGCATTAAGTGCCCCGCCTGGGAAGTACGACCGCAAGGTTGAAACTCAAAGGAATTGACGGGGGCCCGCACAAGCGGTGGAGCATGTGGTTTAATTCGATGCAACGCGAAGAACCTTACCTGGGCTTGACATGTTGGTTACCAACCTGAAAGGGAAGGGACCCCGGCTTGCCGGGGAGCCAGCACAGGTGCTGCATGGCTGTCGTCAGCTCGTGCCG
Otu0667	0	0	0	0	2	3	2	0	0	0	0	0	0	0	0	7	0	7	k__Bacteria(100);p__Acidobacteria(100);c__Sva0725(100);o__Sva0725(100);unclassified(100);unclassified(100);unclassified(100);	GGATTAGATACCCTGGTAGTCCACGCTGTAAACGATGGTCACTCGGTGCTGCGGGTATCGACCCCTGCAGTGCCTTAGCTAACGCGTTAAGTGACCCGCCTGGGGAGTACGGTCGCAAGGCTGAAACTCAAAGGAATTGACGGGGGCCCGCACAAGCGGTGGAGCATGTGGTTTAATTCGATGCAACGCGAAGAACCTTACCTGGGTTTAAACTGTAGTGGACCGTTCCAGAGATGGTTCCTTCCCTTCGGGGACTGCTACAGAGGTGCTGCATGGCTGTCGTCAGCTCGTGCCG
Otu0668	0	0	0	0	2	0	0	0	5	0	0	0	0	0	0	7	0	7	k__Bacteria(100);p__Proteobacteria(100);c__Deltaproteobacteria(100);o__Syntrophobacterales(100);f__Syntrophobacteraceae(100);unclassified(100);unclassified(100);	GGATTAGATACCCTGGTAGTCCACGCCGTAAACGATGAGCACTAGGTGTCGCGGGTATTGACCCCTGCGGTGCCGCAGCTAACGCATTAAGTGCTCCGCCTGGGGACTACGGCCGCAAGGTTAAAACTCAAAGGAATTGACGGGGGCCCGCACAAGCGGTGGAGCATGTGGTTCAATTCGACGCAACGCGAAGAACCTTACCTGGGCTAGACAACGGTGGACATCCCAAGAGATTGGGCCTTCCCTTCGGGGACTGCCGGTTCAGGTGCTGCATGGCTGTCGTCAGCTCGTGCCG
Otu0669	6	0	0	0	1	0	0	0	0	0	0	0	0	0	0	7	0	7	k__Bacteria(100);p__Proteobacteria(100);c__Deltaproteobacteria(100);o__Syntrophobacterales(100);f__Syntrophobacteraceae(100);unclassified(100);unclassified(100);	GGATTAGATACCCTGGTAGTCCACGCTGTAAACGATGGGCACTAGGTGTCGCGGGTATTGACCCCTGCGGTGCCGCAGCTAACGCATTAAGTGCCCCGCCTGGGGACTACGGCCGCAAGGTTAAAACTCAAAGGAATTGACGGGGGCCCGCACAAGCGGTGGAGCATGTGGTTTAATTCGACGCAACGCGAAGAACCTTACCCGGGTTAGACTACAGAGGACCGCCCCAGAAATGGGGTCTTCCCTTCGGGGACCTCTGGTTCAGGTGCTGCATGGCTGTCGTCAGCTCGTGCCG
Otu0670	3	0	0	0	4	0	0	0	0	0	0	0	0	0	0	7	0	7	k__Bacteria(100);p__Proteobacteria(100);c__Gammaproteobacteria(100);o__Alteromonadales(100);f__Alteromonadaceae(100);g__BD2-13(58);unclassified(58);	GGATTAGATACCCTGGTAGTCCACGCCGTAAACGATGTCTACTAGCCGTTGGGGTCCTTGAGGCCTTAGTGGCGCAGCTAACGCACTAAGTAGACCGCCTGGGGAGTACGGTCGCAAGATTAAAACTCAAATGAATTGACGGGGGCCCGCACAAGCGGTGGAGCATGTGGTTTAATTCGAAGCAACGCGAAGAACCTTACCAGGTCTTGACATCCCGAGAATTTACTAGAAATAGTTTAGTGCCTTCGGGAACTCGGTGACAGGTGCTGCATGGCTGTCGTCAGCTCGTGCCG
Otu0671	0	0	0	0	0	7	0	0	0	0	0	0	0	0	0	7	0	7	k__Bacteria(100);p__Proteobacteria(100);c__Alphaproteobacteria(100);o__Rhodospirillales(100);f__Rhodospirillaceae(100);unclassified(100);unclassified(100);	GGATTAGATACCCTGGTAGTCCACGCCGTAAACGATGAGTGCTAGTTGTTGGGGCCTTGGGTCTCGGTGACGTAGCTAACGCGTTAAGCACTCCGCCTGGGGAGTACGGCCGCAAGGTTAAAACTCAAAGGAATTGACGGGGGCCCGCACAAGCGGTGGAGCATGTGGTTTAATTCGAAGCAACGCGAAGAACCTTACCAGCCCTTGACATACCGATCGCGATTTCCAGAGATGGATTTCTTCAGTTCGGCTGGATCGGATACAGGTGCTGCATGGCTGTCGTCAGCTCGTGCCG
Otu0672	0	0	0	0	0	0	1	0	1	0	0	5	0	0	0	7	0	7	k__Bacteria(100);p__Acidobacteria(100);c__Sva0725(100);o__Sva0725(100);unclassified(100);unclassified(100);unclassified(100);	GGATTAGATACCCTGGTAGTCCACACTGTAAACGATGAGCACTCGGTGCCGCGGGTGTCGACTCCTGCGGTGCCTTAGGAAACCCGTTAAGTGCTCCGCCTGGGGAGTACGGTCGCAAGGCTGAAACTCAAAGGAATTGACGGGGGCCCGCACAAGCGGTGGAGCATGTGGTTTAATTCGATGCAACGCGCAGAACCTTACCTAGGCTTGAACTGTGATGGATCGCCCTGGAAACAGGGTTTTCCCTTCGGGGACCGTCATAGAGGTGCTGCATGGCTGTCGTCAGCTCGTGCCG
Otu0673	0	0	0	0	4	0	0	0	0	0	0	0	1	2	0	4	3	7	k__Bacteria(100);p__Bacteroidetes(100);c__Flavobacteriia(100);o__Flavobacteriales(100);f__Cryomorphaceae(100);unclassified(100);unclassified(100);	GGATTAGATACCCTGGTAGTCCACGCTGTAAACGATGATTACTCGCTATTGGCGATACACTGTCAGTGGCTAAGCGAAAGTGATAAGTAATCCACCTGGGGAGTACGATCGCAAGGTTGAAACTCAAAGGAATTGACGGGGGCCCGCACAAGCGGTGGAGCATGTGGTTTAATTCGATGATACGCGAGGAACCTTACCAGGGCTTAAATGCATAATGACAGATTGGGAAACCAATCCTTCTTCGGACAATATGCAAGGTGCTGCATGGTTGTCGTCAGCTCGTGCCG
Otu0674	7	0	0	0	0	0	0	0	0	0	0	0	0	0	0	7	0	7	k__Bacteria(100);p__Bacteroidetes(100);c__Saprospirae(100);o__Saprospirales(100);f__Saprospiraceae(100);unclassified(100);unclassified(100);	GGATTAGATACCCTGGTAGTCCACGCCCTAAACGATGCTAACTCGATATGTGTCCTCCGGGATGCGTGTCTAAGGGAAACCAATAAGTTAGCCACCTGGGGAGTACGTCGGCAACGATGAAACTCAAAGGAATTGACGGGGGTCCGCACAAGCGGTGGAGCATGTGGTTTAATTCGATGATACGCGAGGAACCTTACCTAGGCTCTAATGTGATCGCAATCTGCTGAAAGGCGGAGTTCCTTCGGGACGAGAAACAAGGTGCTGCATGGTTGTCGTCAGCTCGTGCCG
Otu0675	3	0	0	0	3	0	0	0	0	0	1	0	0	0	0	7	0	7	k__Bacteria(100);p__Nitrospirae(100);c__Nitrospira(100);o__Nitrospirales(100);f__Nitrospiraceae(100);unclassified(100);unclassified(100);	GGATTAGATACCCTGGTAGTCCACGCTGTAAACGATGGGCACTAAGTGTCGGCAGATTACTGTCGGTGCCGCAGCTAACGCAGTAAGTGCCCCGCCTGGGGAGTACGGCCGCAAGGTTGAAACTCAAAGGAATTGACGGGGGCCCGCACAAGCGGTGGAGCATGTGGTTTAATTCGACGCAACGCGAAGAACCTTACCCAGGTTGGACATGCAAGTAGTAAGAACCTGAAAGGGGGATGAGTCCTTCGGGACAGCTTGCTCAGGTGCTGCATGGCTGTCGTCAGCTCGTGCCG
Otu0676	2	0	0	0	0	1	0	0	0	0	4	0	0	0	0	7	0	7	k__Bacteria(100);p__Proteobacteria(100);c__Deltaproteobacteria(100);o__NB1-j(100);f__JTB38(100);unclassified(100);unclassified(100);	GGATTAGATACCCTGGTAGTCCACGCCGTAAACTTTGGGTGCTCGACGTCGCGGGTATTGACCCCTGCGGTGTCCAAGCTAACGCATGAAGCACCCCGCCTGGGGAGTACGGTCGCAAGACTAAAACTCAAAGGAATTGACGGGGGCCCGCACAAGCGGTGGAGCATGTGGTTTAATTCGAAGCAACGCGCAGAACCTTACCTGGGTTTGACATCTACGGAATCTCTTCGAAAGTTGAGAGTGCCTTCGGGAACCGTAAGACAGGTGCTGCATGGCTGTCGTCAGCTCGTGCCG
Otu0677	1	0	0	0	2	0	0	1	0	0	0	0	0	1	2	4	3	7	k__Bacteria(100);p__Proteobacteria(100);c__Deltaproteobacteria(100);o__NB1-j(100);f__JTB38(100);unclassified(100);unclassified(100);	GGATTAGATACCCTGGTAGTCCACGCCGTAAACGTTGAGTGCTCGTCGTCGCGGGTATTGACCCCTGCGGTGACCAAGCTAACGCAAGAAGCACTCCGCCTGGGGAGTACGGTCGCAAGACTAAAACTCAAAGGAATTGACGGGGGCCCGCACAAGCGGTGGAGCATGTGGTTTAATTCGAAGCAACGCGCAGAACCTTACCTGGACTTGACATCCACGGAACCTCTTGGAAACAAGAGGGTGCCTTCGGGAGCCGTGAGACAGGTGCTGCATGGCTGTCGTCAGCTCGTGCCG
Otu0678	0	0	0	0	4	1	0	0	1	0	1	0	0	0	0	7	0	7	k__Bacteria(100);p__Proteobacteria(100);c__Gammaproteobacteria(100);o__Marinicellales(100);f__Marinicellaceae(100);unclassified(100);unclassified(100);	GGATTAGATACCCTGGTAGTCCACGCCCTAAACGATGTCAACTAGACGTTGGGCTCATTAAAGAGCTTAGTGTCGAAGCTAACGCGTTAAGTTGACCGCCTGGGGAGTACGGCCGCAAGGTTGAAACTCAAAGGAATTGACGGGGGCCCGCACAAGCGGTGGAGCATGTGGTTTAATTCGATGCAACGCGAAGAACCTTACCAGCCCTTGACATCCTCGGAACTTGGTAGAGATACCTTGGTGCCTTCGGGAATCGAGTGACAGGTGCTGCATGGCTGTCGTCAGCTCGTGCCG
Otu0679	0	0	5	0	2	0	0	0	0	0	0	0	0	0	0	7	0	7	k__Bacteria(100);p__Firmicutes(100);c__Bacilli(100);o__Lactobacillales(100);f__Carnobacteriaceae(100);g__Granulicatella(72);unclassified(72);	GGATTAGATACCCTGGTAGTCCACGCCGTAAACGATGAGTGCTAAGTGTTGGAGGGTTTCCGCCCTTCAGTGCTGCAGTTAACGCATTAAGCACTCCGCCTGGGGAGTACGACCGCAAGGTTGAAACTCAAAGGAATTGACGGGGACCCGCACAAGCGGTGGAGCATGTGGTTTAATTCGAAGCAACGCGAAGAACCTTACCAAGTCTTGACATCCTTTGACCACTCTAGAGATAGAGCTTTCCTTTCGGGGACAAAGTGACAGGTGGTGCATGGTTGTCGTCAGCTCGTGCCG
Otu0680	0	0	0	0	0	0	0	0	7	0	0	0	0	0	0	7	0	7	k__Bacteria(100);p__Firmicutes(100);c__Clostridia(100);o__Clostridiales(100);f__Lachnospiraceae(100);unclassified(100);unclassified(100);	GGATTAGATACCCTGGTAGTCCACGCCGTAAACGATGAATGCTAGGTGTCGGGGGTCGAACCTCGGTGCCGCAGCTAACGCATTAAGCATTCCACCTGGGGAGTACGATCGCAAGATTGAAACTCAAAGGAATTGACGGGGGCCCGCACAAGCGGTGGAGCATGTGGTTTAATTCGAAGCAACGCGAAGAACCTTACCAAATCTTGACATCCTTCTGACCGACTCTTAATCGAGTCTTTCCTTCGGGACAGAAGTGACAGGTGGTGCATGGTTGTCGTCAGCTCGTGCCG
Otu0681	5	0	0	0	2	0	0	0	0	0	0	0	0	0	0	7	0	7	k__Bacteria(100);p__Proteobacteria(100);c__Deltaproteobacteria(100);o__NB1-j(100);f__NB1-i(100);unclassified(100);unclassified(100);	GGATTAGATACCCTGGTAGTCCACGCCGTAAACGTTGGGTGCTAGGTGTCGCGGGTATTGACCCCTGCGGTGCCGGCGTTAACGCATTTAGCACCCCGCCTGGGGAGTACGGCCGCAAGGCTAAAACTCAAAGGAATTGACGGGGGCCCGCACAAGCGGTGGAGCATGTGGTTTAATTCGAAGCAACGCGCAGAACCTTACCTGGACTTGACATCTGGAGAACCTCTTCGAAAGTTGAGGGTGCCTTCGGGAACTCCAAGACAGGTGCTGCATGGCTGTCGTCAGCTCGTGCCG
Otu0682	0	7	0	0	0	0	0	0	0	0	0	0	0	0	0	7	0	7	k__Bacteria(100);p__Proteobacteria(100);c__Betaproteobacteria(100);o__Methylophilales(100);f__Methylophilaceae(100);g__Methylobacillus(100);unclassified(100);	GGATTAGATACCCTGGTAGTCCACGCCCTAAACGATGTCTACTAGTTGTTGGTGGAGTAAAATCCATTAGTAACGCAGCTAACGCGTGAAGTAGACCGCCTGGGGAGTACGGTCGCAAGATTAAAACTCAAAGGAATTGACGGGGGCCCGCACAAGCGGTGGATTATGTGGATTAATTCGATGCAACGCGAAAAACCTTACCTGGCCTTGACATGCCACTAACGAAGCAGAGATGCATTAGGTGCTCGAAAGAGAAAGTGGACACAGGTGCTGCATGGCTGTCGTCAGCTCGTGTCG
Otu0683	0	0	1	0	3	0	3	0	0	0	0	0	0	0	0	7	0	7	k__Bacteria(100);p__Proteobacteria(100);unclassified(100);unclassified(100);unclassified(100);unclassified(100);unclassified(100);	GGATTAGATACCCTGGTAGTCCACGCCGTAAACGATGTATACTAGTTGTCGGGTCTTGGTACTCGGTGACGCAGCTAACGCATTAAGTATACCGCCTGGGGAGTACGGTCGCAAGATTAAAACTCAAAGAAATTGACGGGGACCCGCACAAGCGGTGGAGCATGTGGTTTAATTCGAAGCAACGCGAAGAACCTTACCCACCTTTGACATACTAGTTTGGGATAGTGGAGACACTTTCTTTCAGTTCGGCTGGGCTAGATACAGGTGCTGCATGGCTGTCGTCAGCTCGTGCCG
Otu0684	0	0	0	0	0	0	2	0	4	1	0	0	0	0	0	7	0	7	k__Bacteria(100);p__Proteobacteria(100);c__Deltaproteobacteria(100);o__NB1-j(100);f__NB1-i(86);unclassified(86);unclassified(86);	GGATTAGATACCCTGGTAGTCCACGCCGTAAACGTTGGGTGCTAGGCGTCGCGGGTATTGACCCCTGCGGTGCCGTAGCTAACGCGTTAAGCACCCCGCCTGGGGAGTACGGTCGCAAGACTAAAACTCAAAGGAATTGACGGGGGCCCGCACAAGCGGTGGAGCATGTGGTTTAATTCGAAGCAACGCGAAGAACCTTACCTGGGCTTGACATCTAGGGAACCTCTTGGAAACTTGAGGGTGCCTTCGGGAACCCTAAGACAGGTGCTGCATGGCTGTCGTCAGCTCGTGCCG
Otu0685	0	0	0	0	0	0	0	2	5	0	0	0	0	0	0	7	0	7	k__Bacteria(100);p__Planctomycetes(100);c__Pla3(100);unclassified(100);unclassified(100);unclassified(100);unclassified(100);	GGATTAGATACCCTGGTAGTCCTAGCCGTAAACGATGGGCACTAAGTAGAGGGGCTCCCAAGGCCTCTCTGCCGGAGCTAATGTGTTAAGTGCCCCGCCTGGGGAGTATGGTCGCAAGGCTAAAACTCAAAGGAATTGACGGGGGCTCACACAAGCGGTGGAGCATGTTGTTTAATTCGATGCGACGCGAAGAACCTTACCTGGGCTTGACATGCAAGTGGTACCGAACTGAAAGGGGAGGGACCGTCTTTGGCGGAGCTTGCACAGGTATTGCATGGCTGTCGTCAGCTCGTGCCG
Otu0686	3	0	0	0	0	4	0	0	0	0	0	0	0	0	0	7	0	7	k__Bacteria(100);p__Proteobacteria(100);c__Alphaproteobacteria(100);o__Rhodobacterales(100);f__Rhodobacteraceae(100);unclassified(86);unclassified(86);	GGATTAGATACCCTGGTAGTCCACGCCGTAAACGATGAATGCCAGACGTCGGGCAGTATACTGTTCGGTGTCACACCTAACGGATTAAGCATTCCGCCTGGGGAGTACGGTCGCAAGATTAAAACTCAAAGGAATTGACGGGGGCCCGCACAAGCGGTGGAGCATGTGGTTTAATTCGAAGCAACGCGCAGAACCTTACCAACCCTTGACATCCTTGTCGCGGAAACCAGAGATGGTTTCCTTCAGTTCGGCTGGACGAGTGACAGGTGCTGCATGGCTGTCGTCAGCTCGTGCCG
Otu0687	0	0	7	0	0	0	0	0	0	0	0	0	0	0	0	7	0	7	k__Bacteria(100);p__Proteobacteria(100);c__Gammaproteobacteria(100);o__Vibrionales(100);f__Pseudoalteromonadaceae(100);g__Pseudoalteromonas(100);unclassified(100);	GGATTAGATACCCTGGTAGTCCACGCCGTAAACGATGTCTACTAGAAGCTGGAGTCTTCGGACGACTTTTTCAAAGCTAACGCATTAAGTAGACCGCCTGGGGAGTACGGCCGCAAGGTTAAAACTCAAATGAATTGACGGGGGCCCGCACAAGCGGTGGAGCATGTGGTTTAATTCGATGCAACGCGAAGAACCTTACCTACACTTGACATACAGAGAACTTACTAGAGATAGTTTGGTGCCTTCGGGAGCTCTGATACAGGTGCTGCATGGCTGTCGTCAGCTCGTGCCG
Otu0688	0	0	7	0	0	0	0	0	0	0	0	0	0	0	0	7	0	7	k__Bacteria(100);p__Bacteroidetes(100);c__Bacteroidia(100);o__Bacteroidales(100);f__Prevotellaceae(100);g__Prevotella(100);unclassified(100);	GGATTAGATACCCTGGTAGTCCGCACGGTAAACGATGGATGCCCGCTGTTGGCGCCTTGCGTCAGCGGCTAAGCGAAAGCATTAAGCATCCCACCTGGGGAGTACGCCGGCAACGGTGAAACTCAAAGGAATTGACGGGGGCCCGCACAAGCGGAGGAACATGTGGTTTAATTCGATGATACGCGAGGAACCTTACCCGGGCTTGAATTGCAGAGGAAAGATCCAGAGATGGTGATGCCCTTCGGGGCCTCTGTGAAGGTGCTGCATGGTTGTCGTCAGCTCGTGCCG
Otu0689	0	0	0	0	6	0	0	0	0	0	0	0	0	0	0	6	0	6	k__Bacteria(100);p__Proteobacteria(100);c__Gammaproteobacteria(100);o__Alteromonadales(100);f__Alteromonadaceae(100);g__HB2-32-21(100);unclassified(100);	GGATTAGATACCCTGGTAGTCCACGCCCTAAACGATGTCAACTAGCCGTTGGGTTCATCTAGGAACTTAGTGGCGCAGCTAACGCGATAAGTTGACCGCCTGGGGAGTACGGCCGCAAGGTTAAAACTCAAAGGAATTGACGGGGGCCCGCACAAGCGGTGGAGCATGTGGTTTAATTCGATGCAACGCGAAGAACCTTACCAGGCCTTGACATCCTGCGAACTTTCTAGAGATAGATTGGTGCCTTCGGGAACGCAGTGACAGGTGCTGCATGGCTGTCGTCAGCTCGTGCCG
Otu0690	1	0	0	0	0	5	0	0	0	0	0	0	0	0	0	6	0	6	k__Bacteria(100);p__Acidobacteria(100);c__Sva0725(100);o__Sva0725(100);unclassified(100);unclassified(100);unclassified(100);	GGATTAGATACCCTGGTAGTCCACGCTGTAAACGATGGGTACTCGGTGCTGCGGGTATTGACCCCTGCAGTGCCTTAGCTAACGCGTTAAGTACCCCGCCTGGGGAGTACGGTCGCAAGGCTGAAACTCAAAGGAATTGACGGGGGCCCGCACAAGCGGTGGAGCATGTGGTTTAATTCGATGCAACGCGCAGAACCTTACCTGGGCTTGAACTGTAGTGGCCCGCTGATGAAAGTCAGTTTTCTCTTCGGAGACTGCTACAGAGGTGCTGCATGGCTGTCGTCAGCTCGTGCCG
Otu0691	0	0	0	0	0	4	0	0	0	0	0	0	0	1	1	4	2	6	k__Bacteria(100);p__Bacteroidetes(100);c__Flavobacteriia(100);o__Flavobacteriales(100);f__Cryomorphaceae(100);unclassified(100);unclassified(100);	GGATTAGATACCCTGGTAGTCCACGCCGTAAACGATGATTACTCGATGCTGGCGATATACTGTCAGTGTCCAAGCGAAAGTGTTAAGTAATCCACCTGGGGAGTACGATCGCAAGATTGAAACTCAAAGGAATTGACGGGGGCCCGCACAAGCGGAGGAACATGTGGTTTAATTCGATGATACGCGAGGAACCTTACCTGGGCTTAAATGCAAGATGACAGATTGGGAAACCAGTCCTTCTTCGGACAACTTGCAAGGTGCTGCATGGCTGTCGTCAGCTCGTGCCG
Otu0692	0	0	0	0	0	0	0	0	0	0	0	0	3	0	3	0	6	6	k__Bacteria(100);p__Proteobacteria(100);c__Alphaproteobacteria(100);o__Rhodobacterales(100);f__Rhodobacteraceae(100);unclassified(100);unclassified(100);	GGATTAGATACCCTGGTAGTCCACACCGTAAACGATGAATGCCAGTCGTCGGGCAGTATACTGTTCGGTGACACACCTAACGGATTAAGCATTCCGCCTGGGGAGTACGGTCGCAAGATTAAAACTCAAAGGAATTGACGGGGGCCCGCACAAGCGGTGGAGCATGTGGTTTAATTCGAAGCAACGCGCAGAACCTTACCAACCCTTGACATCCTGTGCCACTCCGAGAGATCGGACGTTCCCTTCGGGGACGCAGTGACAGGTGCTGCATGGCTGTCGTCAGCTCGTGCCG
Otu0693	0	0	0	5	0	0	0	0	0	0	0	1	0	0	0	6	0	6	k__Bacteria(100);p__Bacteroidetes(100);c__Flavobacteriia(100);o__Flavobacteriales(100);f__Flavobacteriaceae(100);unclassified(100);unclassified(100);	GGATTAGATACCCTGGTAGTCCACGCCGTAAACGATGGTCACTCGCTGTTGGCGACACAATGTCAGTGGCTGAGCGAAAGCATTAAGTGACCCACCTGGGGAGTACGTTCGCAAGAATGAAACTCAAAGGAATTGACGGGGGCCCGCACAAGCGGTGGAGCATGTGGTTTAATTCGATGATACGCGAGGAACCTTACCAGGGCTTAAATGCAAAACGACCGGGGTGGAAACACCCCTTTCTTCGGACGGATTGCAAGGTGCTGCATGGTTGTCGTCAGCTCGTGCCG
Otu0694	0	0	1	3	0	0	1	0	0	0	0	1	0	0	0	6	0	6	k__Bacteria(100);p__Actinobacteria(100);c__Actinobacteria(100);o__Actinomycetales(100);f__Actinomycetaceae(100);g__Actinomyces(100);unclassified(100);	GGATTAGATACCCTGGTAGTCCACGCCGTAAACGTTGGGCACTAGGTGTGGGGGGCCTTTTCCGGGTCTTCCGCGCCGTAGCTAACGCATTAAGTGCCCCGCCTGGGGAGTACGGCCGCAAGGCTAAAACTCAAAGGAATTGACGGGGGCCCGCACAAGCGGCGGAGCATGCGGATTAATTCGATGCAACGCGAAGAACCTTACCAAGGCTTGACATGTGCCGGTCGGCTCCGGAGACGGGGCTTCCTCCTTGTGGGGCCGGTTCACAGGTGGTGCATGGTTGTCGTCAGCTCGTGCCG
Otu0695	0	0	0	0	6	0	0	0	0	0	0	0	0	0	0	6	0	6	k__Bacteria(100);p__Bacteroidetes(100);unclassified(100);unclassified(100);unclassified(100);unclassified(100);unclassified(100);	GGATTAGATACCCTGGTAGTCCACGCTGTAAACGATGATCACTCGTTGTTGGCGATACACTGTCAGCGACCAAGCGAAAGCGTTAAGTGATCCACCTGGGGAGTACGTTCGCAAGAATGAAACTCAAAGGAATTGACGGGGGCCCGCACAAGCGGTGGAGCATGTGGTTTAATTCGATGATACGCGAGGAACCTTACCAGGGCTTAAATGCAAAACGACCGGCTGGGAAACCAGCCTTTCTTCGGACGGATTGCAAGGTGCTGCATGGTTGTCGTCAGCTCGTGCCG
Otu0696	0	0	0	0	0	0	0	0	6	0	0	0	0	0	0	6	0	6	k__Bacteria(100);p__Firmicutes(100);c__Clostridia(100);o__Clostridiales(100);f__Acidaminobacteraceae(100);g__Fusibacter(100);unclassified(100);	GGATTAGATACCCTGGTAGTCCACGCCGTAAACGATGAATACTAGGTGTCTGGGGTCGAACCTAGGTGCCGCAGCTAACGCATTAAGTATTCCGCCTGGGGAGTACGCACGCAAGTGTGAAACTCAAAGGAATTGACGGGGACCCGCACAAGCAGCGGAGCATGTGGTTTAATTCGAAGCAACGCGAAGAACCTTACCAAGTCTTGACATCTCCTGGACCGACTCTTAGCCGAGTCTTTTCCTTCGGGAACCGGGATGACAGGTGGTGCATGGTTGTCGTCAGCTCGTGCCG
Otu0697	6	0	0	0	0	0	0	0	0	0	0	0	0	0	0	6	0	6	k__Bacteria(100);p__Proteobacteria(100);c__Gammaproteobacteria(100);unclassified(100);unclassified(100);unclassified(100);unclassified(100);	GGATTAGATACCCTGGTAGTCCACGCCGTAAACGATGAGAACTAGCTGTTGGGAGGGATAGACTTCTTAGTGGCGAAGCTAACGCGATAAGTTCTCCGCCTGGGGAGTACGGCCGCAAGGTTAAAACTCAAAGGAATTGACGGGGGCCCGCACAAGCGGTGGAGCATGTGGTTTAATTCGATGCAACGCGAAGAACCTTACCTACCCTTGACATCTACAGAATTAACCAGAGATGGTTAAGTGCCTTCGGGAACTGTATGACAGGTGCTGCATGGCTGTCGTCAGCTCGTGCCG
Otu0698	0	0	0	0	0	0	0	0	0	0	0	0	4	2	0	0	6	6	k__Bacteria(100);p__Proteobacteria(100);unclassified(100);unclassified(100);unclassified(100);unclassified(100);unclassified(100);	GGATTAGATACCCTGGTAGTCCATGCTGTAAACGATGAGTGCTAGATATTAGAAGTTTACTTCTAGTATCGAAGCTAACGCGTTAAGCACTCCGCCTGGGGAGTACGGCCGCAAGGCTAAAACTCAAATGAATTGACGGGGACCCGCACAAGCAGTGGAGCATGTGGTTTAATTCGACGCTACGCGAAAAACCTTACCAGCTCTTGACATGCTAGGTTATAAATTTAAGAGATTAGATTTTTCAGTTCGGCTGGGCTTAGTACAGGTGCTGCATGGCTGTCGTCAGCTCGTGCCG
Otu0699	6	0	0	0	0	0	0	0	0	0	0	0	0	0	0	6	0	6	k__Bacteria(100);p__Proteobacteria(100);c__Alphaproteobacteria(100);unclassified(100);unclassified(100);unclassified(100);unclassified(100);	GGATTAGATACCCTGGTAGTCCACGCCGTAAACGATGGGTGCTAGCTGTCAGGCGGCTTGCCGTTTGGTGGCGCAGCTAACGCATTAAGCACCCCGCCTGGGGAGTACGGTCGCAAGATTAAAACTCAAAGGAATTGACGGGGGCCCGCACAAGCGGTGGAGCATGTGGTTTAATTCGAAGCAACGCGCAGAACCTTACCAACCCTTGACATACTGGTTGCGGTATCCAGAGATGGATACTTTCAGTTCGGCTGGACCAGATACAGGTGCTGCATGGCTGTCGTCAGCTCGTGCCG
Otu0700	0	0	0	0	0	0	0	0	0	0	6	0	0	0	0	6	0	6	k__Bacteria(100);p__Proteobacteria(100);c__Gammaproteobacteria(100);o__Marinicellales(100);f__Marinicellaceae(100);unclassified(100);unclassified(100);	GGATTAGATACCCTGGTAGTCCACGCCCTAAACGATGTCAACTAGACGTTGGGTCCGCTTAAGGACTTAGTGTCGTAGCTAACGCGATAAGTTGACCGCCTGGGGAGTACGGCCGCAAGGTTGAAACTCAAAGGAATTGACGGGGGCCCGCACAAGCGGTGGAGCATGTGGTTTAATTCGATGCAACGCGAAGAACCTTACCAGCCCTTGACATCCTCGGAACTTGGCAGAGATGCCTTGGTGCCTTCGGGAACCGATGGACAGGTGCTGCATGGCTGTCGTCAGCTCGTGCCG
Otu0701	0	0	0	0	0	0	0	0	0	0	0	0	0	6	0	0	6	6	k__Bacteria(100);p__Actinobacteria(100);c__Acidimicrobiia(100);o__Acidimicrobiales(100);f__ZA3409c(100);unclassified(100);unclassified(100);	GGATTAGATACCCTGGTAGTCCACGCCGTAAACGTTGGGCACTAGGTGTGGGGTCTAGCTAACAGATTCCGTGCCGCAGCTAACGCATTAAGTGCCCCGCCTGGGGAGTACGGCCGCAAGGCTAAAACTCAAAGGAATTGACGGGGGCCCGCACAAGCGGCGGAGCATGTTGCTTAATTCGAGGCAACGCGAAGAACCTTACCTGGGTTTGACATGTAGGGAAAAGCCACAGAGATGTGGTGTCCGTAAGGGCCTTACACAGGTGGTGCATGGCTGTCGTCAGCTCGTGCCG
Otu0702	0	0	3	0	0	0	0	0	0	1	2	0	0	0	0	6	0	6	k__Bacteria(100);p__Proteobacteria(100);c__Alphaproteobacteria(100);o__Rhodobacterales(100);f__Rhodobacteraceae(100);g__Marivita(100);unclassified(100);	GGATTAGATACCCTGGTAGTCCACACCGTAAACGATGAATGCCAGACGTCGGGCAGTATACTGTTCGGTGTCACACCTAACGGATTAAGCATTCCGCCTGGGGAGTACGGTCGCAAGATTAAAACTCAAAGGAATTGACGGGGGCCCGCACAAGCGGTGGAGCATGTGGTTTAATTCGAAGCAACGCGCAGAACCTTACCAACCCTTGACATCCTGTGCTACATCCAGAGATGGATGGTTCCCTTCGGGGACGCAGTGACAGGTGCTGCATGGCTGTCGTCAGCTCGTGCCG
Otu0703	1	0	0	0	0	4	0	0	1	0	0	0	0	0	0	6	0	6	k__Bacteria(100);p__Bacteroidetes(100);c__Saprospirae(100);o__Saprospirales(100);f__Saprospiraceae(100);unclassified(100);unclassified(100);	GGATTAGATACCCTGGTAGTCCACGCCCTAAACGATGCTAACTCGACGTGTGGGTTATAGATTTGCGCGTCTAAGCGAAAGCGATAAGTTAGCCACCTGGGGAGTACGTCGGCAACGATGAAACTCAAAGGAATTGACGGGGGTCCGCACAAGCGGTGGAGCATGTGGTTTAATTCGATGATACGCGAGGAACCTTACCTGGGCTCGAATGGTACCGGCAAGTACATGAAAATGTATGTTCCTTCGGGACTGGTATCAAGGTGCTGCATGGTTGTCGTCAGCTCGTGCCG
Otu0704	0	0	0	0	0	4	0	0	0	0	2	0	0	0	0	6	0	6	k__Bacteria(100);p__Proteobacteria(100);c__Gammaproteobacteria(100);unclassified(100);unclassified(100);unclassified(100);unclassified(100);	GGATTAGATACCCTGGTAGTCCACGCCGTAAACGATGTCTACTAGCCGTCGGGATCCTTGAGGTCTTGGTGGCGCAGCTAACGCCTTAAGTAGACCGCCTGGGGAGTACGGCCGCAAGGTTAAAACTCAAATGAATTGACGGGGGCCCGCACAAGCGGTGGAGCATGTGGTTTAATTCGAAGCAACGCGAAGAACCTTACCTGGTCTTGACATCCTGTGAATCCTTTAGAGATAGAGGAGTGCCTTCGGGAGCACAGTGACAGGTGCTGCATGGCTGTCGTCAGCTCGTGCCG
Otu0705	0	0	0	0	0	0	4	0	2	0	0	0	0	0	0	6	0	6	k__Bacteria(100);p__Proteobacteria(100);c__Alphaproteobacteria(100);o__Rhizobiales(100);unclassified(100);unclassified(100);unclassified(100);	GGATTAGATACCCTGGTAGTCCACGCCGTAAACGATGAATGCTAGCCGTCGGGCGGTATACCGTTCGGTGGCGCAGCTAACGCATTAAGCATTCCGCCTGGGGAGTACGGCCGCAAGGCTAAAACTCAAAGGAATTGACGGGGGCCCGCACAAGCGGTGGAGCATGTGGTTTAATTCGAAGCAACGCGAAGAACCTTACCAGCCCTTGACATCCCGGTCGCGGTTCGCAGAGATGTGATCCTTCAGTTCGGCTGGACCGGTGACAGGTGCTGCATGGCTGTCGTCAGCTCGTGCCG
Otu0706	0	0	0	6	0	0	0	0	0	0	0	0	0	0	0	6	0	6	k__Bacteria(100);p__Proteobacteria(100);c__Alphaproteobacteria(100);o__Rickettsiales(100);f__AEGEAN_112(100);unclassified(100);unclassified(100);	GGATTAGATACCCTGGTAGTCCACGCCGTAAACGATGAGTGCTAGCCGTTTGTGGTTAATCACAAGTGGTGCAGCTAACGCGTTAAGCACTCCGCCTGGGGAGTACGATCGCAAGATTAAAACTCAAAGGAATTGACGGGGGCCCGCACAAGCGGTGGAGCATGTGGTTTAATTCGACGCAACGCGAAGAACCTTACCAGGTCTTGACATCCTGACTATGGTTGTTAGAAATAACTTCCTTCAGTTCGGCTGGGTCAGTGACAGGTGCTGCATGGCTGTCGTCAGCTCGTGCCG
Otu0707	0	0	0	6	0	0	0	0	0	0	0	0	0	0	0	6	0	6	k__Bacteria(100);p__Proteobacteria(100);c__Betaproteobacteria(100);o__Methylophilales(100);f__Methylophilaceae(100);unclassified(100);unclassified(100);	GGATTAGATACCCTGGTAGTCCACGCCCTAAACGATGTCTACTAGTTGTTGGTGGAGTAAAATCCATGAGTAACGCAGCTAACGCGTGAAGTAGACCGCCTGGGGAGTACGGTCGCAAGATTAAAACTCAAATGAATTGACGGGGGCCCGCACAAGCGGTGGATTATGTGGATTAATTCGATGCAACGCGAAAAACCTTACCTGGCCTTGACATGTAGCGAACTTTCCAGAGATGGATTGGTGCTCGTAAGAGAACGCTAACACAGGTGCTGCATGGCTGTCGTCAGCTCGTGCCG
Otu0708	1	3	0	2	0	0	0	0	0	0	0	0	0	0	0	6	0	6	k__Bacteria(100);p__Proteobacteria(100);c__Gammaproteobacteria(100);unclassified(100);unclassified(100);unclassified(100);unclassified(100);	GGATTAGATACCCTGGTAGTCCACGCTGTAAACGATGAGTACTAGCCGTTGGGACGATAGTTTTAGTGGCGCAGCAAACGCGATAAGTACTCCGCCTGGGGATTACGGCCGCAAGGCTAAAACTCAAAGGAATTGACGGGGGCCCGCACAAGCGGTGGAGCATGTGGTTTAATTCGATGCAACGCGAAGAACCTTACCTACCCTTGACATCCTCAGAACTTGTTAGAGATAACTTGGTGCCTTCGGGACCTGAGTGACAGGTGCTGCATGGCTGTCGTCAGCTCGTGCCG
Otu0709	0	0	0	0	3	2	0	1	0	0	0	0	0	0	0	6	0	6	k__Bacteria(100);p__Bacteroidetes(100);c__Cytophagia(100);o__Cytophagales(100);f__Flammeovirgaceae(100);unclassified(100);unclassified(100);	GGATTAGATACCCTGGTAGTCCACGCTGTAAACTATGATCACTCGCTGTTGGCCGGTATAGGTCAGTGGCCAAGCGAAAGCGTTAAGTGATCCACCTGGGGAGTACGACCGCAAGGTTGAAACTCAAAGGAATTGACGGGGGTCCGCACAAGCGGTGGAGCATGTGGTTTAATTCGATGATACGCGAGGAACCTTACCTGGGCTAGAATGCGAGCGCCATCCACAGAGATGTGGAGTTCTTCGGACGTGAAGCAAGGTGCTGCATGGCTGTCGTCAGCTCGTGCCG
Otu0710	0	0	0	0	0	5	0	0	1	0	0	0	0	0	0	6	0	6	k__Bacteria(100);p__Proteobacteria(100);c__Deltaproteobacteria(100);unclassified(100);unclassified(100);unclassified(100);unclassified(100);	GGATTAGATACCCTGGTAGTCCACGCCGTAAACGATGAGTGCTAGGTGTAGCGGGTATTGACCCCTGCTGTGCCGAAGTTAACGCATTAAGCACTCCGCCTGGGGATTACGGCCGCAAGGCTAAAACTCAAAGGAATTGACGGGGGTCCGCACAAGCGGTGGAGCATGTGGTTTAATTCGACGCAACGCGCAGAACCTTACCTGGTCTTGACATCCCAAGAACTACTCGGAAACAAGTAGGTGCCCTTCGGGGAACTTGGTGACAGGTGCTGCATGGCTGTCGTCAGCTCGTGCCG
Otu0711	1	0	3	0	0	0	0	0	0	0	0	0	1	0	1	4	2	6	k__Bacteria(100);p__Actinobacteria(100);c__Acidimicrobiia(100);o__Acidimicrobiales(100);f__OCS155(100);unclassified(100);unclassified(100);	GGATTAGATACCCTGGTAGTCCTAGCTGTAAACGATGGATACTAGACGTAGGAACTGGATTGACGGTTTCTGTGTCGCAGCTAACGCGTTAAGTATCCCGCCTGGGGAGTACGGTCGCAAGACTAAAACTCAAAGGAATTGACGGGACCCCGCACAAGCGGCGGAGCATGCGGCTTAATTCGATGATACCCGTAGAACCTTACCTGGACTTGACATATAGGGTCTAGCTATAGAGATATAGTGTGCATTAGCGCCCTATACAGGTGGTGCATGGCTGTCGTCAGCTCGTGCCG
Otu0712	0	0	0	0	0	6	0	0	0	0	0	0	0	0	0	6	0	6	k__Bacteria(100);p__Proteobacteria(100);c__Gammaproteobacteria(100);o__Legionellales(100);f__Coxiellaceae(100);unclassified(100);unclassified(100);	GGATTAGATACCCTGGTAGTCCACGCTGTAAACGATGACAACTAGCTGTTAGAAGCATTTTGGCTTTTAGTAGTGTAGCTAACGCGCTAAGTTGTCCGCCTGGGGAGTACGGCCGCAAGGCTAAAACTCAAAGGAATTGACGGGGGCCCGCACAAGCGGTGGAGCATGTGGTTTAATTCGATGCAACGCGAAAAACCTTACCTACCTTTGACATCCTTGGAAGGTTGTAGAGATACGACTGTGCCTTCGGGAACCAAGTGACAGGTGCTGCATGGCTGTCGTCAGCTCGTGCCG
Otu0713	0	0	0	0	0	0	0	0	0	0	0	0	2	2	2	0	6	6	k__Bacteria(100);p__Proteobacteria(100);c__Alphaproteobacteria(100);o__Rickettsiales(100);f__Pelagibacteraceae(100);unclassified(100);unclassified(100);	GGATTAGATACCCTGGTAGTCCATGCCGTAAACGATGTGTGCTAGACGTTGGAAATTTTATTTTCAGTGTCGCAGCAAAAGCGATAAGCACACCGCCTGGGGAGTACGACCGCAAGGTTAAAACTCAAATGAATTGACGGGGACCCGCACAAGTAGTGGAGCATGTGGTTTAATTCGAAGATACGCGCAGAACCTTACCAACACTTGACATGTTCGTCGCGACTCTAAGAGATTAGAGTTTTCGGTTTGGCCGGACGAAACACAGGTGCTGCATGGCTGTCGTCAGCTCGTGCCG
Otu0714	0	0	0	0	0	6	0	0	0	0	0	0	0	0	0	6	0	6	k__Bacteria(100);p__Actinobacteria(100);c__Actinobacteria(100);o__Actinomycetales(100);f__Corynebacteriaceae(100);g__Corynebacterium(100);unclassified(100);	GGATTAGATACCCTGGTAGTCCATGCCGTAAACGGTGGGCGCTAGGTGTGAGTCCCTTCCACGGGGTTCGTGCCGTAGCTAACGCATTAAGCGCCCCGCCTGGGGAGTACGGCCGCAAGGCTAAAACTCAAAGGAATTGACGGGGGCCCGCACAAGCGGCGGAGCATGTGGATTAATTCGATGCAACGCGAAGAACCTTACCTAGGCTTGACATACACTGGATCGGGCTAGAGATAGTCTTTCCCTTTGTGGCTGGTGTACAGGTGGTGCATGGTTGTCGTCAGCTCGTGCCG
Otu0715	0	0	1	0	0	1	3	1	0	0	0	0	0	0	0	6	0	6	k__Bacteria(100);p__Proteobacteria(100);c__Gammaproteobacteria(100);o__Oceanospirillales(100);f__Endozoicimonaceae(100);unclassified(100);unclassified(100);	GGATTAGATACCCTGGTAGTCCATGCTGTAAACGATGTCTACTGGTTGTCGGTGATCTTAGAATCATCGGTAACGAAGCTAACGCATTAAGTAGACCGCCTGGGGAGTACGGCCGCAAGGTTAAAACTCAAATGAATTGACGGGGGCCCGCACAAGCGGTGGAGCATGTGGTTTAATTCGAAGCAACGCGAAGAACCTTACCTGGCCTTGACATCGTGCGAATCTTTTAGAGATAAGAGAGTGCCTTCGGGAGCGCATGGACAGGTGCTGCATGGCTGTCGTCAGCTCGTGTCG
Otu0716	0	6	0	0	0	0	0	0	0	0	0	0	0	0	0	6	0	6	k__Bacteria(100);p__Bacteroidetes(100);c__Flavobacteriia(100);o__Flavobacteriales(100);f__Weeksellaceae(100);g__Chryseobacterium(100);unclassified(100);	GGATTAGATACCCTGGTAGTCCACGCCGTAAACGATGCTAACTCGTTTTTGGGCTTTAGAGTTCAGAGACTAAGCGAAAGTGATAAGTTAGCCACCTGGGGAGTACGTTCGCAAGAATGAAACTCAAAGGAATTGACGGGGGCCCGCACAAGCGGTGGATTATGTGGTTTAATTCGATGATACGCGAGGAACCTTACCAAGACTTAAATGGGAAATGACAGATTTAGAAATAGATCCTCCTTCGGGCATTTTTCAAGGTGCTGCATGGTTGTCGTCAGCTCGTGCCG
Otu0717	0	0	4	0	0	0	0	0	0	0	0	0	2	0	0	4	2	6	k__Bacteria(100);p__Gemmatimonadetes(100);c__Gemm-2(100);unclassified(100);unclassified(100);unclassified(100);unclassified(100);	GGATTAGATACCCTGGTAGTCCACGCCGTAAACGATGGGCACTAGATGCTGGGCCTATAGACAGGTTCGGTGTCGTAGCTAACGCATTAAGTGCCCCGCCTGGGGAGTACGGTCGCAAGGCTGAAACTCAAAGGAATTGACGGGGGCCCGCACAAGCGGTGGAGCATGTGGTTTAATTCGAAGCAACGCGAAGAACCTTACCTGGGCTTGACATACTTGTGAAACCCTCTAGAAACAGAGGGCCTCCTTCGGGACACTTGTACAGGTGCTGCATGGCTGTCGTCAGCTCGTGCCG
Otu0718	1	0	0	0	0	5	0	0	0	0	0	0	0	0	0	6	0	6	k__Bacteria(100);p__Proteobacteria(100);c__Deltaproteobacteria(100);o__NB1-j(100);f__NB1-i(100);unclassified(100);unclassified(100);	GGATTAGATACCCTGGTAGTCCACGCCGTAAACGTTGAGTGCTAGGTGTCGCGGGTATTGACCCCTGCGGTGCCGTCGCTAACGCATTTAGCACTCCGCCTGGGGAGTACGGTCGCAAGACTAAAACTCAAAGGAATTGACGGGGGCCCGCACAAGCGGTGGAGCATGTGGTTTAATTCGAAGCAACGCGCAGAACCTTACCTGGCCTTGACTTCTGGGGAAGCTCTTCGAAAGTTGAGTGTGCCTTCGGGAACCCCAAGACAGGTGCTGCATGGCTGTCGTCAGCTCGTGCCG
Otu0719	0	0	0	0	6	0	0	0	0	0	0	0	0	0	0	6	0	6	k__Bacteria(100);unclassified(100);unclassified(100);unclassified(100);unclassified(100);unclassified(100);unclassified(100);	GGATTAGATACCCTGGTAGTCCACGCCCTAAACGATGGATACTTTGTGCAGCGGGTATCGACCCCTGCTGTGCAGGAGCTAACGCATTAAGTATCCCGCCTGGGGAGTACGGTCGCAAGGCTGAAACTCAAAGGAATTGACGGGGGCCCGCACAAGCGGTGGAGCATGTGGTTTAATTCGACGCAACGCGCAGAACCTTACCTGGGCTTGAACTGTGCACGACGTACGCAGAGATGTGTATTTCCCTTCGGGGACGTGTATAGAGGTGCTGCATGGCTGTCGTCAGCTCGTGCCG
Otu0720	0	0	0	0	0	6	0	0	0	0	0	0	0	0	0	6	0	6	k__Bacteria(100);p__Proteobacteria(100);c__Gammaproteobacteria(100);o__Chromatiales(100);f__Ectothiorhodospiraceae(100);unclassified(100);unclassified(100);	GGATTAGATACCCTGGTAGTCCACGCCCTAAACGATGAGAACTAGCCGTTGGGGGTATTTAAACCTTTAGTGGCGCAGCTAACGCGATAAGTTCTCCGCCTGGGGAGTACGGCCGCAAGGTTAAAACTCAAAGGAATTGACGGGGGCCCGCACAAGCGGTGGAGCATGTGGTTTAATTCGATGCAACGCGAAGAACCTTACCTGCCTTTGACATCCTCAGAACTTGTTAGAGATAACTTGGTGCCTTCGGGAATTGAGTGACAGGTGCTGCATGGCTGTCGTCAGCTCGTGCCG
Otu0721	0	0	0	4	2	0	0	0	0	0	0	0	0	0	0	6	0	6	k__Bacteria(100);p__Proteobacteria(100);c__Gammaproteobacteria(100);unclassified(100);unclassified(100);unclassified(100);unclassified(100);	GGATTAGATACCCTGGTAGTCCACGCCCTAAACGATGTCAACTAGCCGTTGGGTCCTTAAGGATTTAGTGGCGCAGCTAACGCGATAAGTTGACCGCCTGGGGAGTACGGCCGCAAGGTTAAAACTCAAAGGAATTGACGGGGGCCCGCACAAGCGGTGGAGCATGTGGTTTAATTCGATGCAACGCGAAGAACCTTACCAGGCCTTGACATCCTGCGAACTTTTCAGAGATGAATTGGTGCCTTCGGGAGCGCAGAGACAGGTGCTGCATGGCTGTCGTCAGCTCGTGCCG
Otu0722	6	0	0	0	0	0	0	0	0	0	0	0	0	0	0	6	0	6	k__Bacteria(100);p__Acidobacteria(100);c__Sva0725(100);o__Sva0725(100);unclassified(100);unclassified(100);unclassified(100);	GGATTAGATACCCTGGTAGTCCACACTGTAAACGATGAGCACTCGGTGCCGCGGGTGTCGACCCCTGCGGTGCCTTAGGAAACCCGTTAAGTGCTCCGCCTGGGGAGTACGGTCGCAAGGCTGAAACTCAAAGGAATTGACGGGGGCCCGCACAAGCGGTGGAGCATGTGGTTTAATTCGATGCAACGCGCAGAACCTTACCTAGGCTTGAACTGTGATGGACCGTCCTAGAAATAGGGCTTTCCCTTCGGGGACCGTCATAGAGGTGCTGCATGGCTGTCGTCAGCTCGTGCCG
Otu0723	0	0	5	0	0	0	0	0	0	0	0	0	0	1	0	5	1	6	k__Bacteria(100);p__Proteobacteria(100);c__Deltaproteobacteria(100);o__NB1-j(100);f__JTB38(100);unclassified(100);unclassified(100);	GGATTAGATACCCTGGTAGTCCACGCCGTAAACGTTGAGTGCTCGTCGTCGCGGGTATTGACCCCTGCGGTGACCAAGCTAACGCGAGAAGCACTCCGCCTGGGGAGTACGGTCGCAAGACTAAAACTCAAAGGAATTGACGGGGGCCCGCACAAGCGGTGGAGCATGTGGTTTAATTCGAAGCAACGCGCAGAACCTTACCTGGACTTGACATCTACGGAATCTCCTGGAAACAGGAGAGTGCCTTCGGGAACCGTAAGACAGGTGCTGCATGGCTGTCGTCAGCTCGTGCTG
Otu0724	0	0	2	4	0	0	0	0	0	0	0	0	0	0	0	6	0	6	k__Bacteria(100);p__Actinobacteria(100);c__Actinobacteria(100);o__Actinomycetales(100);f__Microbacteriaceae(100);unclassified(100);unclassified(100);	GGATTAGATACCCTGGTAGTCCACGCCGTAAACGTTGGGCGCTAGATGTGGGGACCATTCCACGGTTTCCGTGTCGCAGCTAACGCATTAAGCGCCCCGCCTGGGGAGTACGGCCGCAAGGCTAAAACTCAAAGGAATTGACGGGGGCCCGCACAAGCGGCGGAGCATGCGGATTAATTCGATGCAACGCGAAGAACCTTACCAAGGCTTGACATACACCGGAACAGGCCAGAAATGGTCAACTCTTTGGACACTGGTGTACAGGTGGTGCATGGTTGTCGTCAGCTCGTGCCG
Otu0725	0	0	0	0	0	0	0	0	0	0	0	0	1	3	2	0	6	6	k__Bacteria(100);p__Bacteroidetes(100);c__Flavobacteriia(100);o__Flavobacteriales(100);f__NS9(100);unclassified(100);unclassified(100);	GGATTAGATACCCTGGTAGTCCACACCGTAAACTATGATCACTAGATGTTGGCGATAAAATGTCAGTGTTAAAGAGAAATCGTTAAGTGATCCACCTGGGGAGTACGTTCGCAAGAATGAAACTCAAAGGAATTGACGGGGGCCCGCACAAGCGGTGGAGCATGTGGTTTAATTCGATGATACGCGAGGAACCTTACCAAGGCTTAAATGTAAAACGATCGGTTAAGAAATTAACCTTTTTTCGAACGATTTACAAGGTGCTGCATGGTTGTCGTCAGCTCGTGCCG
Otu0726	0	6	0	0	0	0	0	0	0	0	0	0	0	0	0	6	0	6	k__Bacteria(100);p__Bacteroidetes(100);c__Saprospirae(100);o__Saprospirales(100);f__Chitinophagaceae(100);g__Flavisolibacter(100);unclassified(100);	GGATTAGATACCCTGGTAGTCCACGCCCTAAACGATGGATACTCGACATACGCGATATACAGTGTGTGTCTGAGCGAAAGCATTAAGTATCCCACCTGGGAAGTACGACCGCAAGGTTGAAACTCAAAGGAATTGGCGGGGGTCCGCACAAGCGGTGGAGCATGTGGTTTAATTCGATGATACGCGAGGAACCTTACCTGGGCTAGAATGCCAGTGGACCGTGGGTGAAAGCTCATTTTGTAGCAATACACTGCTGGTAAGGTGCTGCATGGCTGTCGTCAGCTCGTGCCG
Otu0727	0	0	0	0	0	0	0	0	0	0	0	0	5	0	1	0	6	6	k__Bacteria(100);p__Proteobacteria(100);c__Gammaproteobacteria(100);unclassified(100);unclassified(100);unclassified(100);unclassified(100);	GGATTAGATACCCTGGTAGTCCACGCCGTAAACGATGTCTACTAGCCGTTGGGCTCCTTGAGAGCTTTGTGGCGCAGCTAACGCAGTAAGTAGACCGCCTGGGGAGTACGGTCGCAAGATTAAAACTCAAATGAATTGACGGGGGCCCGCACAAGCGGTGGAGCATGTGGTTTAATTCGAAGCAACGCGAAGAACCTTACCTACTCTTGACATCCAGAGAACTTAGCAGAGATGCTTTGGTGCCTTCGGGAACTCTGAGACAGGTGCTGCATGGCTGTCGTCAGCTCGTGCCG
Otu0728	0	0	0	0	6	0	0	0	0	0	0	0	0	0	0	6	0	6	k__Bacteria(100);p__Chloroflexi(100);c__SAR202(100);unclassified(100);unclassified(100);unclassified(100);unclassified(100);	GGATTAGATACCCTGGTAGTCCACGCCCTAAACGATGGATGCTAGGTATGGGGGGTATCGACCCCTCCCGTGCCGCAGCTAACGCGATAAGCATCCCGCCTGGGGACTACGGCCGCAAGGCTAAAACTCAAAGGAATTGACGGGGGCCCGCACAAGCGGTGGAGCGTGTGGTTTAATTCGATGCTAAGCGAAGAACCTTACCAGGGCTTGACATGCTGGTAGTAGGAACCCGAAAGGGTAACGATCCTGGGGTAACTCAGGAAGCCTCCACAGGTGCTGCATGGCTGTCGTCAGCTCGTGCCG
Otu0729	2	0	0	0	4	0	0	0	0	0	0	0	0	0	0	6	0	6	k__Bacteria(100);p__Proteobacteria(100);c__Deltaproteobacteria(100);o__NB1-j(100);f__NB1-i(100);unclassified(100);unclassified(100);	GGATTAGATACCCTGGTAGTCCACGCCGTAAACGTTGGGTGCTAGGTGTCGCGGGTATTGACCCCTGCGGTGCCGTCGTTAACGCATTTAGCACCCCGCCTGGGGAGTACGGTCGCAAGGCTAAAACTCAAAGGAATTGACGGGGGCCCGCACAAGCGGTGGAGCATGTGGTTTAATTCGAAGCAACGCGCAGAACCTTACCTGGGCTTGACATCTGGAGAAGCTCTCTGAAAGGAGAGTGTGCCTTCGGGAACTCCAAGACAGGTGCTGCATGGCTGTCGTCAGCTCGTGCCG
Otu0730	0	0	0	0	2	0	1	3	0	0	0	0	0	0	0	6	0	6	k__Bacteria(100);p__Proteobacteria(100);c__Gammaproteobacteria(100);o__Chromatiales(100);f__Ectothiorhodospiraceae(100);g__Methylonatrum(100);unclassified(100);	GGATTAGATACCCTGTAGTCCACGCCGTAAACGATGGGTACTAGCCGTTGGGGGATTAATCCTTTAGTGGCGCAGTTAACGCGATAAGTACCCCGCCTGGGGAGTACGGCCGCAAGGTTAAAACTCAAAGGAATTGACGGGGGCCCGCACAAGCGGTGGAGCATGTGGTTTAATTCGATGCAACGCGAAGAACCTTACCTGCCCTTGACATCCTCGGAACTTGTCAGAGATGACTTGGTGCCCTCGGGAACCGAGTGACAGGTGCTGCATGGCTGTCGTCAGCTCGTGCTG
Otu0731	0	2	0	0	4	0	0	0	0	0	0	0	0	0	0	6	0	6	k__Bacteria(100);p__Nitrospirae(100);c__Nitrospira(100);o__Nitrospirales(100);f__Nitrospiraceae(100);unclassified(100);unclassified(100);	GGATTAGATACCCTGGTAGTCCACGCCCTAAACGATGGGCACTAAGTGTCGGCGGTTTACCGCCGGTGCCGCAGCTAACGCAGTAAGTGCCCCGCCTGGGGAGTACGGCCGCAAGGTTGAAACTCAAAGGAATTGACGGGGGCCCGCACAAGCGGTGGAGCATGTGGTTCAATTCGACGCAACGCGAAGAACCTTACCCAGGTTGGACATGCAGGTAGTAAGAACCAGAAATGGGGATGAGCCCGCAAGGGCAGCCTGCTCAGGTGCTGCATGGCTGTCGTCAGCTCGTGCCG
Otu0732	0	0	0	0	0	0	0	0	0	0	0	0	2	3	1	0	6	6	k__Bacteria(100);p__Proteobacteria(100);c__Gammaproteobacteria(100);o__Thiohalorhabdales(100);f__Thiohalorhabdaceae(100);unclassified(100);unclassified(100);	GGATTAGATACCCTGGTAGTCCACGCCGTAAACGATGTCTACTAGCCGTTGGGGAGTTTACTCTTTAGTGGCGCAGCTAACGCGATAAGTAGACCGCCTGGGGAGTACGGCCGCAAGGCTAAAACTCAAAGGAATTGACGGGGGCCCGCACAAGCGGTGGAGCATGTGGTTTAATTCGATGCAACGCGAAGAACCTTACCTGCCCTTGACATCCTCGGAACGGTCTGGAAACGGACTGGTGCCTTCGGGAACCGAGAGACAGGTGCTGCATGGCTGTCGTCAGCTCGTGCCG
Otu0733	0	0	0	0	0	0	0	0	0	0	0	0	0	5	1	0	6	6	k__Bacteria(100);p__Proteobacteria(100);c__Alphaproteobacteria(100);o__Rhizobiales(100);f__Phyllobacteriaceae(100);unclassified(100);unclassified(100);	GGATTAGATACCCTGGTAGTCCACGCCGTAAACGATGGAAGCTAGTTGTTGGACGGTTTACCGTTCAGTGACACAGCTAACGCATTAAGCTTCCCGCCTGGGGAGTACGATCGCAAGATTAAAACTCAAAGGAATTGACGGGGGCCCGCACAAGCGGTGGAGCATGTGGTTTAATTCGAAGCAACGCGCAGAACCTTACCAGCCCTTGACATCCCGGTCGCAAAAACAGAGATGTTTTTTTCAGTTAGGCTGGACCGGTGACAGGTGCTGCATGGCTGTCGTCAGCTCGTGCCG
Otu0734	0	0	0	0	0	0	0	0	0	0	0	0	0	3	3	0	6	6	k__Bacteria(100);p__Proteobacteria(100);c__Alphaproteobacteria(100);unclassified(100);unclassified(100);unclassified(100);unclassified(100);	GGATTAGATACCCTGGTAGTCCACGCAGTAAACGATGAGTGCTAGTCGCTGGGTCAATGGATTCGGTGTCGAAGCTAACGCATTAAGCACTCCGCCTGGGAAGTACGGTCGCAAGATTAAAACTCAAATAAATTGACGGGGGCCCGCACAAGCGGTGGAGCATGTGGTTTAATTCGAAGCAACGCGAAGAACCTTACCAGACCTTGACATGGTGTGTTTGAATTACAGAATCGTAATTCTTCAGTTCGGCTGGCACACACACAGGTGCTGCATGGCTGTCGTCAGCTCGTGCCG
Otu0735	0	0	0	0	0	0	0	0	0	0	0	0	4	0	2	0	6	6	k__Bacteria(100);p__Proteobacteria(100);c__Gammaproteobacteria(100);o__Thiohalorhabdales(100);f__Thiohalorhabdaceae(100);unclassified(100);unclassified(100);	GGATTAGATACCCTGGTAGTCCACGCCGTAAACGATGTCTACTAGCCGTTGGGGAGCTTGACTCTTTAGTGGCGCAGCTAACGCGATAAGTAGACCGCCTGGGGAGTACGGCCGCAAGGCTAAAACTCAAATGAATTGACGGGGGCCCGCACAAGCGGTGGAGCATGTGGTTTAATTCGATGCAACGCGAAGAACCTTACCTGCCCTTGACATCCTCGGAACGGTCCAGAAATGGACTGGTGCCTTCGGGAACCGAGAGACAGGTGCTGCATGGCTGTCGTCAGCTCGTGCCG
Otu0736	0	0	0	0	0	0	0	0	0	1	0	0	5	0	0	1	5	6	k__Bacteria(100);p__Chloroflexi(100);c__SAR202(100);unclassified(100);unclassified(100);unclassified(100);unclassified(100);	GGATTAGATACCCTGGTAGTCCACGCCCTAAACGATGGATACTAGGTATAGGGGGTATCGACCCCTCCTGTGCCGTAGCTAACGCGATAAGTATCCCGCCTGGGGACTACGGCCGCAAGGCTAAAACTCAAAGGAATTGACGGGGGCCCGCACAAGCGGTGGAGCGTGTGGTTTAATTCGATGCTAAGCGAAGAACCTTACCAAGGCTTGACATGTTAGTAGTAGGAAACCGAAAGGATGACGATCTCGGGGTAACTCGAGAAGCTATCACAGGTGCTGCATGGCTGTCGTCAGCTCGTGCCG
Otu0737	0	0	0	0	6	0	0	0	0	0	0	0	0	0	0	6	0	6	k__Bacteria(100);p__Firmicutes(100);c__Clostridia(100);o__Clostridiales(100);f__Peptostreptococcaceae(100);unclassified(100);unclassified(100);	GGATTAGATACCCTGGTAGTCCACGCCGTAAACGATGAGTACTAGCTGTCGGAGGTTACCCCCTTCGGTGGCGCAGCTAACGCATTAAGTACTCCGCCTGGGAAGTACGCTCGCAAGAGTGAAACTCAAAGGAATTGACGGGGACCCGCACAAGTAGCGGAGCATGTGGTTTAATTCGAAGCAACGCGAAGAACCTTACCTAAGCTTGACATCCCACTGACCTCTCCCTAATCGGAGACTTCCCTTCGGGGACAGTGGTGACAGGTGGTGCATGGTTGTCGTCAGCTCGTGCCG
Otu0738	4	1	0	0	0	0	0	0	0	0	1	0	0	0	0	6	0	6	k__Bacteria(100);unclassified(100);unclassified(100);unclassified(100);unclassified(100);unclassified(100);unclassified(100);	GGATTAGATACCCTGGTAGTCCACGCCGTAAACGATGGGCACTAGGTGTTGGGCCGGCTTATGGTCGGTTCGGTGCCGCAGCTAACGTATTAAGTGCCCCGCCTGGGGAGTACGATCGCAAGGTTGAAACTCAAAGGAATTGACGGGGGCCCGCACAAGCGGTGGAGCATGTGGTTTAATTCGATGCAACGCGCAGAACCTTACCGGGGCTTGAACTGCTATGTCAACCCTATGAAAGTAGGGCTGTTCTTCGGAACAATATAGTAGAGGTGCTGCATGGCTGTCGTCAGCTCGTGTTG
Otu0739	0	0	0	0	2	1	3	0	0	0	0	0	0	0	0	6	0	6	k__Bacteria(100);p__Acidobacteria(100);c__RB25(100);unclassified(100);unclassified(100);unclassified(100);unclassified(100);	GGATTAGATACCCTGGTAGTCCACGCTGTAAACGTTGGGCACTTGGTGTTGCGGGTATCGACCCCTGCAGTGCCGAAGCTAACGCATTAAGTGCCCCGCCTGGGGAGTACGGTCGCAAGGCTGAAACTCAAAGGAATTGACGGGGGCCCGCACAAGCGGTGGAGCATGTGGTTTAATTCGACGCAACGCGAAGAACCTTACCTGGGTTTAAATTGCGGTGGACCGCTCTAGAGATAGAGCTTCCCTTCGGGGCTGCCGTGAAGGTGCTGCATGGCTGTCGTCAGCTCGTGCCG
Otu0740	6	0	0	0	0	0	0	0	0	0	0	0	0	0	0	6	0	6	k__Bacteria(100);p__Spirochaetes(100);c__Leptospirae(100);o__Leptospirales(100);f__Leptospiraceae(100);g__Turneriella(100);unclassified(100);	GGATTAGATACCCTGGTAGTCCACGCCCTAAACGTTGTGTACTAGGTGTCGGGGGTTTCAACGCCTTCGGTGCCGCCGCTAACGCATTAAGTACACCGCCTGGGGAGTATGCCCGCAAGGGTGAAACTCAAAGGAATTGACGGGGGCCCGCACAAGCGGTGGAGCATGTGGTTTAATTCGACGATACGCGAAGAACCTTACCCGGGCTTGACATCTAGTGGATGGGCATAGAGATGTGCCTTCCTTTATGGTCGCTAGACAGGTGTTGCATGGTCGTCGTCAGCTCGTGCCG
Otu0741	6	0	0	0	0	0	0	0	0	0	0	0	0	0	0	6	0	6	k__Bacteria(100);p__Lentisphaerae(100);c__Lentisphaeria(100);o__Lentisphaerales(100);f__Arctic95B-10(100);unclassified(100);unclassified(100);	GGATTAGATACCCTGGTAGTCCTAGCCGTAAACGTTGTGCACTAGGTGTGGGGGGAATTGACCCCCTCCGCGCCCCAGCTAACGCGATAAGTGCACCGCCTGGGGAGTACGACGGCAACGTTAAAACTCAAAGGAATTGACGGGGACCCGCACAAGCGGTGGAGCATGTGGCTTAATTCGAGGCAACGCGAAGAACCTTACCTGGGTTTGACATATAGCGGACCGGGTGTGAAAGCATCCTTCTCTTCGGAGCCACTATACAGATGCTGCATGGCTGTCGTCAGCTCGTGCCG
Otu0742	0	0	0	0	6	0	0	0	0	0	0	0	0	0	0	6	0	6	k__Bacteria(100);p__Bacteroidetes(100);c__Saprospirae(100);o__Saprospirales(100);f__Saprospiraceae(100);unclassified(100);unclassified(100);	GGATTAGATACCCTGGTAGTCCACGCCCTAAACGATGCTCACTCGACGTGTGGATTTAGTCTGCGCGTCCAAGCGAAAGCGTTAAGTGAGCCACCTGGGGAGTACGTCGGCAACGATGAAACTCAAAGGAATTGACGGGGGTCCGCACAAGCGGTGGAGCATGTGGTTTAATTCGATGATACGCGAGGAACCTTACCTGGGCTCGAACGCTACCGGCTGATTGCTGAAAGGCAATGTTCCTTCGGGACTGGTAGTGAGGTGCTGCATGGTTGTCGTCAGCTCGTGCCG
Otu0743	0	0	1	0	0	0	0	0	0	0	0	0	0	0	5	1	5	6	k__Bacteria(100);p__Proteobacteria(100);c__Alphaproteobacteria(100);o__Rhodobacterales(100);f__Rhodobacteraceae(100);g__Antarctobacter(100);unclassified(100);	GGATTAGATACCCTGGTAGTCCACACCGTAAACGATGAATGCCAGTCGTCGGCAAGCATGCTTGTCGGTGACACACCTAACGGATTAAGCATTCCGCCTGGGGAGTACGGTCGCAAGATTAAAACTCAAAGGAATTGACGGGGGCCCGCACAAGCGGTGGAGCATGTGGTTTAATTCGAAGCAACGCGCAGAACCTTACCAACCCTTGACATCCTGTGCCACTCCGAGAGATCGGACGTTCCCTTCGGGGACGCAGTGACAGGTGCTGCATGGCTGTCGTCAGCTCGTGCCG
Otu0744	0	0	0	0	0	0	0	0	0	0	0	0	1	0	5	0	6	6	k__Bacteria(100);p__Proteobacteria(100);c__Deltaproteobacteria(100);o__Bdellovibrionales(100);f__Bacteriovoracaceae(100);unclassified(100);unclassified(100);	GGATTAGATACCCTGGTAGTCCACGCCGTAAACGATGAGTACTAGCCCTTGGAGGTATTGACCCCTTCAGGAGCGCAGCTAACGCATTAAGTACTCCGCCTGGGAAGTACGGCCGCAAGGCTAAAACTCAAAGGAATTGACGGGGGCCCGCACAAGCGGTGGATTATGTGGTTTAATTCGAAGCAACGCGCAGAACCTTACCTAGGCTTGAAATCCTGCGAATCTGGGGTAATGCCCGGAGTGCCCGCAAGGGAATGCAGTGACAGGTGCTGCATGGCTGTCGTCAGCTCGTGCCG
Otu0745	0	0	0	0	6	0	0	0	0	0	0	0	0	0	0	6	0	6	k__Bacteria(100);p__Actinobacteria(100);c__Actinobacteria(100);o__Actinomycetales(100);f__Corynebacteriaceae(100);g__Corynebacterium(100);unclassified(100);	GGATTAGATACCCTGGTAGTCCATGCCGTAAACGGTGGGCGCTAGGTGTGAGTCCCTTCCACGGGGTTCGTGCCGTAGCTAACGCATTAAGCGCCCCGCCTGGGGAGTACGGCCGCAAGGCTAAAACTCAAAGGAATTGACGGGGGCCCGCACAAGCGGCGGAGCATGTGGATTAATTCGATGCAACGCGAAGAACCTTACCTGGGCTTGACATACACTAGATCGCCGTAGAGATACGGTTTCCCTTTGTGGTTGGTGTACAGGTGGTGCATGGTTGTCGTCAGCTCGTGCCG
Otu0746	0	0	0	5	0	1	0	0	0	0	0	0	0	0	0	6	0	6	k__Bacteria(100);p__Proteobacteria(100);c__Gammaproteobacteria(100);o__Enterobacteriales(100);f__Enterobacteriaceae(100);g__Gluconacetobacter(100);s__liquefaciens(100);	GGATTAGATACCCTGGTAGTCCACGCTGTAAACGATGTCGACTTGGAGGTTGTGCCCTTGAGGCGTGGCTTCCGGAGCTAACGCGTTAAGTCGACCGCCTGGGGAGTACGGCCGCAAGGTTAAAACTCAAATGAATTGACGGGGGCCCGCACAAGCGGTGGAGCATGTGGTTTAATTCGATGCAACGCGAAGAACCTTACCTACTCTTGACATCCAGAGAATTCGCTAGAGATAGCTTAGTGCCTTCGGGAACTCTGAGACAGGTGCTGCATGGCTGTCGTCAGCTCGTGCCG
Otu0747	0	0	0	0	0	0	0	0	0	0	0	0	4	2	0	0	6	6	k__Bacteria(100);p__Chloroflexi(100);c__Ktedonobacteria(100);o__TK10(100);unclassified(100);unclassified(100);unclassified(100);	GGATTAGATACCCTGGTAGTCCACGCTGTAAACGATGGATGCTAGGTGTGTGGGGGGCTCAACCCCCCTGCGTGCCGGAGCTAACGCGGTAAGCATCCCGCCTGGGGACTACGGTCGCAAGACTAAAACTCAAAGGAATTGACGGGTGCCCGCACAAGCAGCGGAGCGTGTGGTTCAATTCGAGGCTACGCGAAGAACCTTACCGGGGTTTGACATCACGCAGCTATCCCGCGAAATCGGGAGTTCCTTCGGGACTGCGTGACAGGTGCTGCATGGCTGTCGTCAGCTCGTGCCG
Otu0748	0	0	0	1	0	1	1	2	0	0	0	1	0	0	0	6	0	6	k__Bacteria(100);p__Proteobacteria(100);c__Gammaproteobacteria(100);unclassified(100);unclassified(100);unclassified(100);unclassified(100);	GGATTAGATACCCTGGTAGTCCACGCCGTAAACGATGAGAACTAGACGTTGGGCCGCATGACGGTTTAGTGTCGAAGCTAACGCGATAAGTTCTCCGCCTGGGGAGTACGGCCGCAAGGTTAAAACTCAAAGAAATTGACGGGGACCCGCACAAGCGATGGAGCATGTGGTTTAATTCGATGCAACGCGAAGAACCTTACCTACCCTTGACATCCTGGAAAGCTCACGTAATGGTGAGTGTGCCTTCGGGAATCCAGTGACAGGTGCTGCATGGCTGTCGTCAGCTCGTGCCG
Otu0749	0	0	0	0	0	0	0	0	6	0	0	0	0	0	0	6	0	6	k__Bacteria(100);p__Acidobacteria(100);c__RB25(100);unclassified(100);unclassified(100);unclassified(100);unclassified(100);	GGATTAGATACCCTGGTAGTCCACGCTGTAAACGATGAGCACTTGGTGTTGCGGGTATTGACCCCTGCAGTGCCGAAGCTAACGCATTAAGTGCTCCGCCTGGGGAGTACGGTCGCAAGGCTGAAACTCAAAGGAATTGACGGGGGCCCGCACAAGCGGTGGAGCATGTGGTTTAATTCGACGCAACGCGAAGAACCTTACCTGGGTTTAAATTGCGGTGGACCGCTCTGGAAACAGAGCTTCCCTTCGGGGCTGCCGTGAAGGTGCTGCATGGCTGTCGTCAGCTCGTGCCG
Otu0750	6	0	0	0	0	0	0	0	0	0	0	0	0	0	0	6	0	6	k__Bacteria(100);p__Caldithrix(100);c__Caldithrixae(100);o__Caldithrixales(100);f__BA059(100);unclassified(100);unclassified(100);	GGATTAGATACCCTGGTAGTCCACGCCGTAAACGATGGGCACTAGGTGTTGGGTCGGCCTTCGGGTCGATTCGGTGCCGCAGCTAACGCATTAAGTGCCCCGCCTGGGGAGTACGCTCGCAAGGGTGAAACTCAAAGGAATTGACGGGGGCCCGCACAAGCGGTGGAGCATGTGGTTTAATTCGATGCAACGCGAAGAACCTTACCGGGGCTTGAACTGCTGGGTAAAGCCTGTGAAAGCAGGTGTGTCTTCGGACAACCCAGTAGAGGTGCTGCATGGCTGTCGTCAGCTCGTGCCG
Otu0751	0	0	0	2	0	0	0	0	1	0	2	1	0	0	0	6	0	6	k__Bacteria(100);p__Proteobacteria(100);unclassified(100);unclassified(100);unclassified(100);unclassified(100);unclassified(100);	GGATTAGATACCCTGGTAGTCCACGCTGTAAACGATGGATACTAGATGTATGAGGAATCGACCCCTTTTGCATCGTAGCTAACGCATTAAGTATCCCGCCTGGGGAGTACGGTCGCAAGATTAAAACTCAAAGGAATTGACGGGGGCCCGCACAAGCGGTGGAACATGTGGTTTAATTCGATGCAACGCGCAGAACCTTACCTGGGTTTGACATCCTTTGATGGTCTTAGAGATAAGACGTTCCCTCGGGGCAGAGAGACAGGTGCTGCATGGCTGTCGTCAGCTCGTGTTG
Otu0752	0	0	0	0	0	0	0	0	0	0	0	0	1	2	3	0	6	6	k__Bacteria(100);unclassified(100);unclassified(100);unclassified(100);unclassified(100);unclassified(100);unclassified(100);	GGATTAGATACCCTGGTAGTCCACGCTGTAAACGATGGGCACTAAGTGTCGGCAGATTACTGTCGGTGCCGCAGCTAACGCATTAAGTGCCCCGCCTGGGGAGTACGGCCGCAAGGTTGAAACTCAAAGGAATTGACGGGGGCCCGCACAAGCGGTGGAGCATGTGGTTTAATTCGACGCAACGCGAAGAACCTTACCCAGGTTAGACACGCTTGTATTAGGAACCCGAAAGGGTGACGAGTCCTTCGGGACAGCTTGCGCAGGTGCTGCATGGCTGTCGTCAGCTCGTGCCG
Otu0753	0	0	0	0	0	0	0	0	6	0	0	0	0	0	0	6	0	6	k__Bacteria(100);p__Bacteroidetes(100);c__Saprospirae(100);o__Saprospirales(100);f__Saprospiraceae(100);unclassified(100);unclassified(100);	GGATTAGATACCCTGGTAGTCCACGCCCTAAACGATGCTAACTCGATGTTTGGGTTGTAGATCTGAGCATCCAAGCGAAAGCGTTAAGTTAGCCACCTGGGGAGTACGTTCGCAAGAATGAAACTCAAAGGAATTGACGGGGGTCCGCACAAGCGGTGGAGCATGTGGTTTAATTCGATGATACGCGAGGAACCTTACCTGGGCTCGAACGCTACTGGACAGGGTATGAAAGTACCTTTTTCTTCGGAACCGGTAGTGAGGTGCTGCATGGTTGTCGTCAGCTCGTGTCG
Otu0754	0	6	0	0	0	0	0	0	0	0	0	0	0	0	0	6	0	6	k__Bacteria(100);p__Actinobacteria(100);c__Thermoleophilia(100);o__Solirubrobacterales(100);unclassified(100);unclassified(100);unclassified(100);	GGATTAGATACCCTGGTAGTCCACGCCGTAAACGATGGGCACTAGGTGTGGGAGGTGTCGACTCCTCCCGTGCCGGCGCTAACGCATTAAGTGCCCCGCCTGGGGAGTACGGCCGCAAGGCTAAAACTCAAAGGAATTGACGGGGGCCCGCACAAGCAGCGGAGCATGTGGTTTAATTCGACGCAACGCGAAGAACCTTACCTGGGTTTGACATGTATGTGACAGTCGTGGAAACACGTCCTTCCTTCGGGACACATACACAGGTGGTGCATGGCTGTCGTCAGCTCGTGCCG
Otu0755	5	1	0	0	0	0	0	0	0	0	0	0	0	0	0	6	0	6	k__Bacteria(100);unclassified(100);unclassified(100);unclassified(100);unclassified(100);unclassified(100);unclassified(100);	GGATTAGATACCCTGGTAGTCCACGCCGTAAACGATGGGCACTAGGTGTTGGGCCGGCTTATGGTCGGTTCGGTGCCGCAGCTAACGTATTAAGTGCCCCGCCTGGGGAGTACGATCGCAAGGTTGAAACTCAAAGGAATTGACGGGGGCCCGCACAAGCGGTGGAGCATGTGGTTTAATTCGATGCAACGCGCAGAACCTTACCGGGGCTTGAACTGCTATGTCAACCCTATGAAAGTAGGGCTGTTCTTCGGAACAATATAGTAGAGGTGCTGCATGGCTGTCGTCAGCTCGTGCCG
Otu0756	1	0	4	0	0	1	0	0	0	0	0	0	0	0	0	6	0	6	k__Bacteria(100);p__Bacteroidetes(100);c__Flavobacteriia(100);o__Flavobacteriales(100);f__Weeksellaceae(100);g__Chryseobacterium(100);unclassified(100);	GGATTAGATACCCTGGTAGTCCACGCCGTAAACGATGCTAACTCGTTTTTGGATTTTCGGATTCAGAGACCAAGCGAAAGTGATAAGTTAGCCACCTGGGGAGTACGTCCGCAAGGATGAAACTCAAAGGAATTGACGGGGGCCCGCACAAGCGGTGGATTATGTGGTTTAATTCGATGATACGCGAGGAACCTTACCAAGACTTAAATGGGAATTGACAGGTTTAGAAATAGACTCTCCTTCGGGCAATTTTCAAGGTGCTGCATGGTTGTCGTCAGCTCGTGCCG
Otu0757	5	0	0	0	0	0	0	0	1	0	0	0	0	0	0	6	0	6	k__Bacteria(100);p__Proteobacteria(100);c__Alphaproteobacteria(100);o__Rhizobiales(100);unclassified(100);unclassified(100);unclassified(100);	GGATTAGATACCCTGGTAGTCCACGCCGTAAACGATGAATGCTAGCTGTCGGTCGGCTTGCCGTTCGGTGGCGCAGCTAACGCATTAAGCATTCCGCCTGGGGAGTACGGTCGCAAGATTAAAACTCAAAGGAATTGACGGGGGCCCGCACAAGCGGTGGAGCATGTGGTTTAATTCGAAGCAACGCGCAGAACCTTACCTACCCTTGACATCCCGATCGCGGTTATTGGAGACAGTAACCATCAGTTAGGCTGGATCGGTGACAGGTGCTGCATGGCTGTCGTCAGCTCGTGCCG
Otu0758	6	0	0	0	0	0	0	0	0	0	0	0	0	0	0	6	0	6	k__Bacteria(100);p__Proteobacteria(100);c__Deltaproteobacteria(100);o__Myxococcales(100);unclassified(100);unclassified(100);unclassified(100);	GGATTAGATACCCTGGTAGTCCACGCCGTAAACGATGAGTGCTAGATGTCTCGGGTATTGACCCCTGAGGTGTCGTAGCTAACGCGTTAAGCACTCCGCCTGGGAACTACGGCCGCAAGGCTAAAACTCAAAGGAATTGACGGGGGCCCGCACAAGCGGTGGAGCATGTGGTTTAATTCGACGCAACGCGCAGAACCTTACCCGGGCTAGAAAAATAGGGAAGCCGATGGAAACATTGGTGTGCTCGTAAGAGAACCCTAGTCCAGGTGCTGCATGGCTGTCGTCAGCTCGTGTCG
Otu0759	0	0	0	0	3	0	0	0	0	3	0	0	0	0	0	6	0	6	k__Bacteria(100);p__Proteobacteria(100);c__Gammaproteobacteria(100);o__Vibrionales(100);f__Vibrionaceae(100);g__Aliivibrio(100);s__fischeri(100);	GGATTAGATACCCTGGTAGTCCACGCCGTAAACGATGTCTACTTGGAGGTTGTGGCCTTGAGCCGTGGCTTTCGGAGCTAACGCGTTAAGTAGACCGCCTGGGGAGTACGGTCGCAAGATTAAAACTCAAATGAATTGACGGGGGCCCGCACAAGCGGTGGAGCATGTGGTTTAATTCGATGCAACGCGAAGAACCTTACCTACTCTTGACATCCAGAGAATTCGCTAGAGATAGCTTAGTGCCTTCGGGAACTCTGAGACAGGTGCTGCATGGCTGTCGTCAGCTCGTGCCG
Otu0760	1	0	0	5	0	0	0	0	0	0	0	0	0	0	0	6	0	6	k__Bacteria(100);p__Lentisphaerae(100);c__Lentisphaeria(100);o__Lentisphaerales(100);f__Arctic95B-10(84);unclassified(84);unclassified(84);	GGATTAGATACCCTGGTAGTCCTAGCCGTAAACTTTGTGCACTCGGTGTGGGGGGTTTTGGTCCCCTCCGTGCCCAAGCTAACGCGTTAAGTGCACCGCCTGGGGAGTACGGCGGCAACGCTAAAACTCAAAGGAATTGACGGGGGCCCGCACAAGCGGTGGAGCATGTGGCTTAATTCGAGGCAACGCGAAGAACCTTACCTGGGCTTGAAATATGCCGGACCGCCCTGGAAACAGGGTTTCTCTTCGGAGTCGGTATACAGGTGCTGCATGGCTGTCGTCAGCTCGTGCCG
Otu0761	0	0	0	0	0	0	0	0	0	0	2	0	3	0	1	2	4	6	k__Bacteria(100);p__PAUC34f(100);unclassified(100);unclassified(100);unclassified(100);unclassified(100);unclassified(100);	GGATTAGATACCCTGGTAGTCTTAGCCGTAAACGATGGGTACTAGGTGTTGGGGGACATTGACCCCCTCAGTGCCGGAGCTAACGCATTAAGTACCCCGCCTGGGGAGTACGGCCGCAAGGCTGAAACTCAAAGGAATTGACGGGGACCCGCACAAGCAGTGGAGCATGTTGCTTAATTCGATGCAACGCGAAGAACCTTACCAGGGCTTGACATCCGAGGAACCTCCTGGAAACAGGAGGGTGCCTTCGGGAACCTCGAGACAGGTGCTGCATGGCTGTCGTCAGCTCGTGCCG
Otu0762	6	0	0	0	0	0	0	0	0	0	0	0	0	0	0	6	0	6	k__Bacteria(100);p__Acidobacteria(100);c__Sva0725(100);o__Sva0725(100);unclassified(100);unclassified(100);unclassified(100);	GGATTAGATACCCTGGTAGTCCACACTGTAAACGATGAGCACTCGGTGCTGCGGGTGTCGACCCCTGCAGTGCCTTAGGTAACCCGTTAAGTGCTCCGCCTGGGGAGTACGGTCGCAAGGCTGAAACTCAAAGGAATTGACGGGGGCCCGCACAAGCGGTGGAGCATGTGGTTTAATTCGATGCAACGCGCAGAACCTTACCTAGGCTTGAACTGTAACGGACCGTCCTGGAAACAGGTCCTTCCCTTCGGGGACTGTTACGGAGGTGCTGCATGGCTGTCGTCAGCTCGTGCCG
Otu0763	0	0	0	4	0	0	0	0	0	0	0	0	0	0	2	4	2	6	k__Bacteria(100);p__Proteobacteria(100);c__Alphaproteobacteria(100);o__Rickettsiales(100);f__Pelagibacteraceae(100);unclassified(100);unclassified(100);	GGATTAGATACCCTGGTAGTCCATGCCGTAAACGATGTGTGCTAGACGTTGGAAATATATTTTTCAGTGTCGCAGCGAAAGCATTAAGCACACCGCCTGGGGAGTACGACCGCAAGGTTAAAACTCAAATGAATTGACGGGGACCCGCACAAGCAGTGGAGCATGTGGTTTAATTCGAAGATACGCGCAGAACCTTACCAACACTTGACATGTTCGTCGCGAGACTAAGAGATTAGTCTTTTCAGTTAGGCTGGACGAAACACAGGTGCTGCATGGCTGTCGTCAGCTCGTGCCG
Otu0764	0	1	0	0	0	5	0	0	0	0	0	0	0	0	0	6	0	6	k__Bacteria(100);p__Proteobacteria(100);c__Deltaproteobacteria(100);o__Entotheonellales(100);f__Entotheonellaceae(100);g__Candidatus_Entotheonella(100);unclassified(100);	GGATTAGATACCCTGGTAGTCCACGCCGTAAACGATGGGCACTAGGTGTCGGCGGTATTAATCCCGTCGGTGCCGGCGCTAACGCAGTAAGTGCCCCGCCTGGGGAGTACGGTCGCAAGGCTGAAACTCAAACGAATTGACGGGGGCCCGCACAAGCGGTGGAGCATGTGGTTTAATTCGACGCAACGCGAAGAACCTTACCTAGGTTTGACATGTATCGGATCGGCGGTGAAAGCCGTCTTCCCTTCGGGGCCGATGCACAGGTGCTGCATGGCTGTCGTCAGCTCGTGCCG
Otu0765	1	0	0	0	4	1	0	0	0	0	0	0	0	0	0	6	0	6	k__Bacteria(100);p__Proteobacteria(100);c__Deltaproteobacteria(100);o__Entotheonellales(100);f__Entotheonellaceae(100);g__Candidatus_Entotheonella(100);unclassified(100);	GGATTAGATACCCTGGTAGTCCACGCCGTAAACGATGGGCACTAGGTGTCGGCGGTATTAATCCCGTCGGTGCCGGCGCTAACGCAGTAAGTGCCCCGCCTGGGGAGTACGGTCGCAAGGCTGAAACTCAAACGAATTGACGGGGGCCCGCACAAGCGGTGGAGCATGTGGTTTAATTCGACGCAACGCGAAGAACCTTACCTGGGTTTGACATGTGTCGGACTGGCGGTGAAAGTCGTCTTCCCTTCGGGGCCGATGCACAGGTGCTGCATGGCTGTCGTCAGCTCGTGCCG
Otu0766	0	0	0	0	0	0	0	0	0	0	0	0	3	2	1	0	6	6	k__Bacteria(100);p__Proteobacteria(100);unclassified(100);unclassified(100);unclassified(100);unclassified(100);unclassified(100);	GGATTAGATACCCTGGTAGTCCATGCTGTAAACGATGAGTGCTAGATGTTAGAAGTTTACTTCTAGTATCGAAGCTAACGCGTTAAGCACTCCGCCTGGGGAGTACGGCCGCAAGGCTAAAACTCAAATGAATTGACGGGGACCCGCACAAGCAGTGGAGCATGTGGTTTAATTCGACGCTACGCGAAGAACCTTACCAGCTCTTGACATGCTAAGTTTTGGATTTAAGAGATTAAATTCTTCAGTTCGGCTGGGCTTAGTACAGGTGCTGCATGGCTGTCGTCAGCTCGTGCTG
Otu0767	5	0	0	0	0	1	0	0	0	0	0	0	0	0	0	6	0	6	k__Bacteria(100);p__Caldithrix(100);c__KSB1(100);o__Ucn15732(100);unclassified(100);unclassified(100);unclassified(100);	GGATTAGATACCCTGGTAGTCCACGCTGTAAACGATGGGTACTAGGTGTTGGCGGATTCGACCCCGTCAGTGCCGGAGCTAACGCATTAAGTACCCCGCCTGGGGAGTACGACCGCAAGGTTGAAACTCAAAGGAATTGACGGGGGCCCGCACAAGCGGTGGAGCATGTGGTTTAATTCGATGCAACGCGAAGAACCTTACCTGGGCTTGACTTGCTACTGTTACCAACCTGAAAGGGAAGGAATTCCTAGTTTACTAGGAAAGGTAGCACAGGTGCTGCATGGCTGTCGTCAGCTCGTGCCG
Otu0768	0	0	0	0	0	0	0	0	0	0	4	2	0	0	0	6	0	6	k__Bacteria(100);p__Proteobacteria(100);c__Alphaproteobacteria(100);o__Rickettsiales(100);f__Rickettsiaceae(100);g__Rickettsia(100);s__Rickettsia_endosymbiont_of_Deronectes_platynotus(100);	GGATTAGATACCCTGGTAGTCCACGCCGTAAACGATGAATGCTAGATATCGGGGACGTTAGTCTTCGGTTTCGCAGCTAACGCATTAAGCATTCCGCCTGGGGAGTACGGTCGCAAGATTAAAACTCAAAGGAATTGACGGGGGCCCGCACAAGCGGTGGAGCATGCGGTTTAATTCGATGCTACGCGAAAAACCTTACCAACCCTTGACATGGTGGTCGCGGATTACAGAGATGTTTTCCTTCAGTTCGGCTGGACCACACACAGGTGTTGCATGGCTGTCGTCAGCTCGTGCCG
Otu0769	0	0	0	6	0	0	0	0	0	0	0	0	0	0	0	6	0	6	k__Bacteria(100);p__Proteobacteria(100);c__Betaproteobacteria(100);o__Burkholderiales(100);f__Burkholderiaceae(100);g__Lautropia(100);unclassified(100);	GGATTAGATACCCTGGTAGTCCACGCCCTAAACGATGTCTACTAGTTGTCGGGGATTAATTTCCTTGGTAACGCAGCTAACGCGTGAAGTAGACCGCCTGGGGAGTACGGTCGCAAGATTAAAACTCAAAGGAATTGACGGGGACCCGCACAAGCGGTGGATGATGTGGATTAATTCGATGCAACGCGAAAAACCTTACCTACGCTTGACATGTCCGGAACCCTGAAGAGATTTGGGGGTGCTCGAAAGAGAGCCGGAACACAGGTGCTGCATGGCTGTCGTCAGCTCGTGCCG
Otu0770	0	6	0	0	0	0	0	0	0	0	0	0	0	0	0	6	0	6	k__Bacteria(100);p__Proteobacteria(100);c__Gammaproteobacteria(100);unclassified(100);unclassified(100);unclassified(100);unclassified(100);	GGATTAGATACCCTGGTAGTCCACGCCGTAAACGATGTCAACTAGTCGTCGGGTTCACTTCGGAACTCGGTGACGCAGCTAACGCATTAAGTTGACCGCCTGGGGAGTACGCGCGCAAGCGTAAAACTCAAAGGAATTGACGGGGGCCCGCACAAGCGGTGGAGCATGTGGTTTAATTCGATGCAACGCGAAGAACCTTACCTACCCTTGACATACCAGGAACTTTCCAGAGATGGATTGGTGCCTTCGGGAACCTGGATACAGGTGCTGCATGGCTGTCGTCAGCCGTGTCG
Otu0771	0	0	0	6	0	0	0	0	0	0	0	0	0	0	0	6	0	6	k__Bacteria(100);p__Caldithrix(100);c__KSB1(100);o__Ucn15732(100);unclassified(100);unclassified(100);unclassified(100);	GGATTAGATACCCTGGTAGTCCACGCTGTAAACGATGGGCACTAGGTGTTGGCGGATTCGACCCCGTCAGTGCCGCAGCTAACGCATTAAGTGCCCCGCCTGGGGAGTACGACCGCAAGGTTGAAACTCAAAGGAATTGACGGGGGCCCGCACAAGCGGTGGAGCATGTGGTTTAATTCGATGCAACGCGAAGAACCTTACCTGGGCTTGACATGCTACTGTTACCAACCTGAAAGGGAAGGAATCTCTGGCTTGCCAGAGAAGGTAGCACAGGTGCTGCATGGCTGTCGTCAGCTCGTGCCG
Otu0772	0	0	6	0	0	0	0	0	0	0	0	0	0	0	0	6	0	6	k__Bacteria(100);p__Bacteroidetes(100);unclassified(100);unclassified(100);unclassified(100);unclassified(100);unclassified(100);	GGATTAGATACCCTGGTAGTCCACGCTGTAAACGATGGATACTAGGTGTTCGGCCCATTGGGGGTTGAGTGCCTAAGGGAAACCAATAAGTATCCCACCTGGGGAGTACGTCCGCAAGGATGAAACTCAAAGGAATTGACGGGGGCCCGCACAAGCGGTGGAGCATGTGGTTTAATTCGATGATACGCGAGGAACCTTACCTGGGCTAGAATGCCCATGACAACCCTTGAAAGAGGGCTTTCCTTCGGGACATGGTGCAAGGTGCTGCATGGTTGTCGTCAGCTCGTGCCG
Otu0773	0	0	0	0	0	0	0	1	5	0	0	0	0	0	0	6	0	6	k__Bacteria(100);p__Acidobacteria(100);c__Sva0725(100);o__Sva0725(100);unclassified(100);unclassified(100);unclassified(100);	GGATTAGATACCCTGGTAGTCCACGCTGTAAACGATGGGCACTCGGTGCTGCGGGTATCGACCCCTGCAGTGCCTTAGCTAACGCGTTAAGTGCCCCGCCTGGGGAGTACGGTCGCAAGGCTGAAACTCAAAGGAATTGACGGGGGCCCGCACAAGCGGTGGAGCATGTGGTTTAATTCGATGCAACGCGCAGAACCTTACCTGGGTTTAAACTGTGACGGACCGTTCCAGAGATGGTTCTTTCCCTTCGGGGACTGTCACAGAGGTGCTGCATGGCTGTCGTCAGCTCGTGCCG
Otu0774	0	0	0	0	0	0	0	0	0	1	0	0	0	0	5	1	5	6	k__Bacteria(100);p__SAR406(100);c__AB16(100);o__Arctic96B-7(100);f__Sc-NB04(100);unclassified(100);unclassified(100);	GGATTAGATACCCTGGTAGTCCACGCCGTAAACGATGAGCACTTGGTGGTGGGAGATTCGACCCTTTCACTGTCGTAGCTAACGCGTTAAGTGCTCCGCCTGGGGACTACGGCCGCAAGGCTGAAACTCAAAGGAATTGACGGGGACCCGCACAAGCGGTGGAACATGTGGTTTAATTCGATGCAACGCGAAGAACCTTACCTGGGCTTGACATGTCAGTGCAATCCTGAGGAAACTCAGGACCCCTGCGAGCTTGCTCAAAGGTACTGTCACAGGTGGTGCATGGCTGTCGTCAGCTCGTGCCG
Otu0775	0	0	0	0	0	0	0	0	6	0	0	0	0	0	0	6	0	6	k__Bacteria(100);p__Proteobacteria(100);c__Gammaproteobacteria(100);o__Xanthomonadales(100);f__Xanthomonadaceae(100);g__Luteibacter(100);s__rhizovicinus(100);	GGATTAGATACCCTGGTAGTCCACGCCTTAAACGATGCGAACTGGATGTTGGTCTCAACTCGGAGATCAGTGTCGAAGCTAACGCGTTAAGTTCGCCGCCTGGGGAGTACGGTCGCAAGACTGAAACTCAAAGGAATTGACGGGGGCCCGCACAAGCGGTGGAGTATGTGGTTTAATTCGATGCAACGCGAAGAACCTTACCTGGCCTTGACATGTCCGGAATCCAGCAGAGATGCAGGAGTGCCTTCGGGAATCGGAACACAGGTGCTGCATGGCTGTCGTCAGCTCGTGCCG
Otu0776	4	0	0	0	0	1	0	0	1	0	0	0	0	0	0	6	0	6	k__Bacteria(100);p__Proteobacteria(100);c__Gammaproteobacteria(100);unclassified(100);unclassified(100);unclassified(100);unclassified(100);	GGATTAGATACCCTGGTAGTCCACGCCGTAAACGATGTCAACTAGCCGTTGGGTTCATTCAGGAATTTAGTGGCGCAGCTAACGCGATAAGTTGACCGCCTGGGGAGTACGGCCGCAAGGTTGAAACTCAAAGGAATTGACGGGGGCCCGCACAAGCGGTGGAGCATGTGGTTTAATTCGATGCAACGCGAAGAACCTTACCAGGCCTTGACATCCTCGGAACTTTTCAGAGATGAATTGGTGCCTTCGGGAACCGAGTGACAGGTGCTGCATGGCTGTCGTCAGCTCGTGTTG
Otu0777	0	0	0	0	5	0	0	0	0	0	0	1	0	0	0	6	0	6	k__Bacteria(100);p__Proteobacteria(100);c__Deltaproteobacteria(100);o__Myxococcales(100);f__Nannocystaceae(100);g__Plesiocystis(100);unclassified(100);	GGATTAGATACCCTGGTAGTCCACGCCGTAAACGATGAGTGCTAGATGGTGGGAGATTAACCCTCTCGTCATCGGAGCTAACGCGTTAAGCACTCCGCCTGGGGAGTACGGTCGCAAGACTAAAACTCAAAGGAATTGACGGGGGCCCGCACAAGCGGTGGAGCATGTGGTTTAATTCGACGCTACGCGCAGAACCTTACCTGGGTTAAATCCACCAGAATTCGACCTAAAAGTTGAAGTGCCCTTCGGGGAATTGGTGAGAAGGTGCTGCATGGCTGTCGTCAGCTCGTGCCG
Otu0778	6	0	0	0	0	0	0	0	0	0	0	0	0	0	0	6	0	6	k__Bacteria(100);p__Lentisphaerae(100);c__Lentisphaeria(100);o__Lentisphaerales(100);f__Arctic95B-10(100);unclassified(100);unclassified(100);	GGATTAGATACCCTGGTAGTCCTAGCCGTAAACGTTGTACACTAGGTGGAGGGGGAGTTGATCCCCTCTCTGCCCAAGCTAACGCGATAAGTGTACCGCCTGGGGAGTACGGCGGCAACGCTAAAACTCAAAGGAATTGACGGGGGCCCGCACAAGCGGTGGAGCATGTGGCTTAATTCGAGGCAACGCGAAGAACCTTACCTGGGTTTGACATCGAGTGACCGCCTGTGAAAGCAGGCTTTCCTTCGGGACACAAAGACAGATGCTGCATGGCTGTCGTCAGCTCGTGCCG
Otu0779	0	0	0	1	2	1	1	0	0	0	0	0	0	0	0	5	0	5	k__Bacteria(100);p__Proteobacteria(100);c__Alphaproteobacteria(100);o__Rhizobiales(100);f__Methylobacteriaceae(100);g__Methylobacterium(100);s__mesophilicum(100);	GGATTAGATACCCTGGTAGTCCACGCCGTAAACGATGAATGCCAGCTGTTGGGGTGCTTGCACCGCAGTAGCGCAGCTAACGCTTTGAGCATTCCGCCTGGGGAGTACGGTCGCAAGATTAAAACTCAAAGGAATTGACGGGGGCCCGCACAAGCGGTGGAGCATGTGGTTTAATTCGAAGCAACGCGCAGAACCTTACCATCCTTTGACATGGCGTGTTACCCAGAGAGATTTGGGGTCCACTTCGGTGGCGCGCACACAGGTGCTGCATGGCTGTCGTCAGCTCGTGCCG
Otu0780	0	0	0	0	3	2	0	0	0	0	0	0	0	0	0	5	0	5	k__Bacteria(100);p__Bacteroidetes(100);c__Rhodothermi(100);o__Rhodothermales(100);f__Rhodothermaceae(100);unclassified(100);unclassified(100);	GGATTAGATACCCTGGTAGTCCACGCCGTAAACGATGGATGCTCGGTGTTGCCCCTTTTTTGGGGCAGTGCCTAAGCTAACGCGTTAAGCATCCCACCTGGGGAGTACGCTCGCAAGAGTGAAACTCAAAGGAATTGACGGGGGCCCGCACAAGCGGTGGAGCATGTGGCTTAATTCGATGCAACGCGAAGAACCTTACCTGGGCTCGAACGCTACCGGACAGACCCTGAAAGGGGTCCTTCTTCGGACTGGTAGTGAGGTGCTGCATGGCTGTCGTCAGCTCGTGCCG
Otu0781	0	4	0	0	0	0	0	0	0	0	1	0	0	0	0	5	0	5	k__Bacteria(100);p__Actinobacteria(100);c__Acidimicrobiia(100);o__Acidimicrobiales(100);f__koll13(100);unclassified(100);unclassified(100);	GGATTAGATACCCTGGTAGTCCACGCTGTAAACGGTGAACACTAGGTGTGGCGGATCTATTGATGTCTGCCGTACCGTAGCTAACGCGTTAAGTGTTCCGCCTGGGGAGTACGGCCGCAAGGCTAAAACTCAAAGGAATTGACGGGGCCCCGCACAAGCGGCGGAGCATGCGGCTTAATTCGATGCAACCCGAAGAACCTTACCTGGACTTGACATCATGGGTCTACCCGTAGAAATACGGGGTGCTTTCGCGCCCATGACAGGTGGTGCATGGCTGTCGTCAGCTCGTGTCG
Otu0782	0	4	1	0	0	0	0	0	0	0	0	0	0	0	0	5	0	5	k__Bacteria(100);p__Proteobacteria(100);unclassified(100);unclassified(100);unclassified(100);unclassified(100);unclassified(100);	GGATTAGATACCCTGGTAGTCCATGCTGTAAACGATGAGTACCAGCTGTTTGTGACTTTGATATCACAAGTGGTGCAGCTAACGCGTTGAGTACTCCGCCTGGGAACTACGGTCGCAAGACTAAAACTCAAAGGAATTGACGGGGACCCGCACAAGTGGTGGAACATGTGGTTTAATTCGACGCAACGCGAAGAACCTTACCTGGGTTTGACATCTCCTGCTCGCTTTGGAAACAAAGTTTTCCCTTCGGGGACAGGAAGACAGGTGCTGCATGGCTGTCGTCAGCTCGTGTCG
Otu0783	0	0	0	0	0	0	0	0	5	0	0	0	0	0	0	5	0	5	k__Bacteria(100);p__Chloroflexi(100);c__Ktedonobacteria(100);o__TK10(100);unclassified(100);unclassified(100);unclassified(100);	GGATTAGATACCCTGGTAGTCCGCGCCGTAAACGATGGACGCTAGGTGTGTGGGGGGCTCAACCCCCCTGCGTGCCGGAGCTAACGCGGTAAGCGTCCCGCCTGGGGACTACGGTCGCAAGACTAAAACTCAAAGGAATTGACGGGTGCCCGCACAAGCAGCGGAGCGTGTGGTTCAATTCGAGGCTACGCGAAGAACCTTACCGGGGTTTGACATTACACGGCTAACCCGCGAAATCGGGTGTTCCTTCGGGAACGTGTAACAGGTGCTGCATGGCTGTCGTCAGCTCGTGCCG
Otu0784	2	0	0	0	1	2	0	0	0	0	0	0	0	0	0	5	0	5	k__Bacteria(100);p__Spirochaetes(100);c__Leptospirae(100);o__Leptospirales(100);f__Leptospiraceae(100);g__Leptonema(100);unclassified(100);	GGATTAGATACCCTGGTAGTCCACGCCCTAAACGTTGTCGACCAGGCGTCGGGGGCTATCAACCCCTTCGGTGCCGAACCTAACGGATTAAGTCGACCGCCTGGGGACTATGCTCGCAAGAGTGAAACTCAAAGGAATTGACGGGGGCCCGCACAAGCGGTGGAGCATGTGGTTTAATTCGATGATACGCGAAGAACCTTACCTGGGTTTGACATGCAGTCGACAGGTGTAGAGATACACCCTCCGAAAGGCGGCTGTACAGGTGCTGCATGGTTGTCGTCAGCTCGTGCCG
Otu0785	0	0	0	0	0	0	0	0	0	0	0	0	1	3	1	0	5	5	k__Bacteria(100);p__Planctomycetes(100);unclassified(100);unclassified(100);unclassified(100);unclassified(100);unclassified(100);	GGATTAGATACCCTGGTAGTCCTAGCTGTAAACGATGGGCACTAGGCTGTGGAGGCCCGATGCTTTCACAGTCGGAGCAAATGTATTAAGTGCCCCGCCTGGGGAGTACGGTCGCAAGGCTGAAACTCAAAGGAATTGACGGGGGCTCACACAAGCGGTGGAGCATGTGGTTTAATTCGAAGCAACGCGAAGAACCTTACCAGGGTTTGAAATGCATGGATTAGCTCTCTGAAAGGAGAGTGACGCCTTACGGTGGAACGTGCACAGGTGTTGCATGGCTGTCGTCAGCTCGTGCCG
Otu0786	1	0	2	0	0	0	0	0	0	0	0	0	1	0	1	3	2	5	k__Bacteria(100);p__Proteobacteria(100);c__Alphaproteobacteria(100);o__Rhodobacterales(100);f__Rhodobacteraceae(100);g__Amaricoccus(100);unclassified(100);	GGATTAGATACCCTGGTAGTCCACGCCGTAAACGATGAGAGCTAGTCGTTGGAGAGTTCGCTCTTCGGTGACGCAGCTAACGCATTAAGCTCTCCGCCTGGGGAGTACGGTCGCAAGATTAAAACTCAAAGGAATTGACGGGGGCCCGCACAAGCGGTGGAGCATGTGGTTTAATTCGAAGCAACGCGCAGAACCTTACCATCCCTTGACTTCCCTGTCGCGGGCTCAGAGATGAGCCTTTCAGTTCGGCTGGACAGGTGACAGGTGCTGCATGGCTGTCGTCAGCTCGTGCCG
Otu0787	0	0	5	0	0	0	0	0	0	0	0	0	0	0	0	5	0	5	k__Bacteria(100);p__Proteobacteria(100);c__Alphaproteobacteria(100);o__Rhodospirillales(100);f__Rhodospirillaceae(100);unclassified(100);unclassified(100);	GGATTAGATACCCTGGTAGTCCACGCCGTAAACGATGTGTGCTAGACGTCGGGGGGGCTACCCCTTCGGTGTCGCCGCTAACGCATTAAGCACACCGCCTGGGGAGTACGGCCGCAAGGTTAAAACTCAAAGGAATTGACGGGGGCCCGCACAAGCGGTGGAGCATGTGGTTTAATTCGATGCAACGCGCAGAACCTTACCAGCCCTTGACATGGGGGTCGCGGTTGGCAGAGATGCCTTCCTTCAGTTCGGCTGGACCCCACACAGGTGCTGCATGGCTGTCGTCAGCTCGTGCCG
Otu0788	0	0	0	0	0	0	0	0	5	0	0	0	0	0	0	5	0	5	k__Bacteria(100);p__Proteobacteria(100);c__Alphaproteobacteria(100);unclassified(100);unclassified(100);unclassified(100);unclassified(100);	GGATTAGATACCCTGGTAGTCCACGCCGTAAACGATGGAAGCTAGCTGTTGGACAGTTTACTGTTCAGTGGCGCAGCTAACGCATTAAGCTTCCCGCCTGGGGAGTACGGTCGCAAGATTAAAACTCAAAGGAATTGACGGGGGCCCGCACAAGCGGTGGAGCATGTGGTTTAATTCGAAGCAACGCGCAGAACCTTACCAGCCCTTGACATACCAATCGCGAATTCCGGAGACGGTTTTTTTCAGTTCGGCTGGATTGGATACAGGTGCTGCATGGCTGTCGTCAGCTCGTGCCG
Otu0789	0	4	0	0	0	1	0	0	0	0	0	0	0	0	0	5	0	5	k__Bacteria(100);p__Proteobacteria(100);c__Alphaproteobacteria(100);unclassified(100);unclassified(100);unclassified(100);unclassified(100);	GGATTAGATACCCTGGTAGTCCACGCCGTAAACGATGGGTGCTAGCCGTCGGGCGGCATGCCGTTCGGTGGTGCAGCTAACGCATTAAGCACCCCGCCTGGGGAGTACGGCCGCAAGGTTAAAACTCAAAGGAATTGACGGGGGCCCGCACAAGCGGTGGAGCATGTGGTTTAATTCGAGGCAACGCGAAGAACCTTACCAGCCCTTGACATCCCGGTCGCGGATTCGAGAGATCGATTCCTTCAGTTCGGCTGGACCGGTGACAGGTGCTGCATGGCTGTCGTCAGCTCGTGCCG
Otu0790	0	0	0	0	0	3	2	0	0	0	0	0	0	0	0	5	0	5	k__Bacteria(100);p__Proteobacteria(100);c__Alphaproteobacteria(100);unclassified(100);unclassified(100);unclassified(100);unclassified(100);	GGATTAGATACCCTGGTAGTCCACGCCGTAAACGATGAATGCTAGCTGTCGGGCGGCTTGCCGTTCGGTGGCGCAGCTAACGCATTAAGCATTCCGCCTGGGGAGTACGGTCGCAAGATTAAAACTCAAAGGAATTGACGGGGGCCCGCACAAGCGGTGGAGCATGTGGTTTAATTCGAAGCAACGCGTAGAACCTTACCTACCCTTGACATACCAATCGCGATTTCCAGAGATGGAATTCATCAGTTAGGCTGGATTGGATACAGGTGCTGCATGGCTGTCGTCAGCTCGTGCCG
Otu0791	0	0	0	0	0	0	0	0	0	0	0	0	1	2	2	0	5	5	k__Bacteria(100);p__Proteobacteria(100);c__Alphaproteobacteria(100);o__Rickettsiales(100);f__Pelagibacteraceae(100);unclassified(100);unclassified(100);	GGATTAGATACCCTGGTAGTCCATGCCGTAAACGATGTGTGCCAGACGTTGGAAATTTAATTTTCAGTGTCGCAGCAAAAGCATTAAGCACACCGCCTGGGGAGTACGACCGCAAGGTTAAAACTCAAATGAATTGACGGGGACCCGCACAAGCAGTGGAGCATGTGGTTTAATTCGAAGATACGCGCAGAACCTTACCAACTCTTGACATGTTCGTCGCGACTCGTAGAGATATGAGTCTTCGGTTCGGCCGGACGAAACACAGGTGCTGCATGGCTGTCGTCAGCTCGTGCCG
Otu0792	0	0	0	0	0	0	0	0	5	0	0	0	0	0	0	5	0	5	k__Bacteria(100);p__Acidobacteria(100);c__Sva0725(100);o__Sva0725(100);unclassified(100);unclassified(100);unclassified(100);	GGATTAGATACCCTGGTAGTCCACGCTGTAAACGATGGTCACTCGGTGCTGCGGGTATCGACCCCTGCAGTGCCTTAGCTAACGCGTTAAGTGACCCGCCTGGGGAGTACGGTCGCAAGGCTGAAACTCAAAGGAATTGACGGGGGCCCGCACAAGCGGTGGAGCATGTGGTTTAATTCGATGCAACGCGCAGAACCTTACCTGGGCTTGAACTGTGGGGGACCGCTCTGGAAACAGAGTTTCTTCTTCGGAAGCCGCCACGGAGGTGCTGCATGGCTGTCGTCAGCTCGTGCCG
Otu0793	0	0	0	0	0	5	0	0	0	0	0	0	0	0	0	5	0	5	k__Bacteria(100);p__Proteobacteria(100);c__Alphaproteobacteria(100);o__Rhizobiales(100);unclassified(100);unclassified(100);unclassified(100);	GGATTAGATACCCTGGTAGTCCACGCCGTAAACGATGAGAGCTAGCCGTCGGGCGGCATGCCGTTCGGTGGCGCAGTTAACGCATTAAGCTCTCCGCCTGGGGAGTACGGTCGCAAGATTAAAACTCAAAGGAATTGACGGGGGCCCGCACAAGCGGTGGAGCATGTGGTTTAATTCGAAGCAACGCGAAGAACCTTACCAGCTCTTGACATTCACTGACGGTTTCCAGAGATGGATTCCTCCTTCGGGCAGTGGGACAGGTGCTGCATGGCTGTCGTCAGCTCGTGCCG
Otu0794	0	0	0	0	5	0	0	0	0	0	0	0	0	0	0	5	0	5	k__Bacteria(100);p__Bacteroidetes(100);unclassified(100);unclassified(100);unclassified(100);unclassified(100);unclassified(100);	GGATTAGATACCCTGGTAGTCCACGCCGTAAACGATGATTACTCGTTGTGCACGATACACTGTGCGTGACTGAGCGAAAGCATTAAGTAATCCACCTGGGGAGTACGTTCGCAAGAATGAAACTCAAAGGAATTGACGGGGGCCCGCACAAGCGGAGGAACATGTGGTTTAATTCGATGATACGCGAGGAACCTTACCTGGACTTAAATGTAGGTTGACCGGTCTGGAAACGGATCTTCTCTTCGGAGCAATTTACAAGGTGCTGCATGGTTGTCGTCAGCTCGTGCCG
Otu0795	0	0	0	0	0	0	0	0	0	0	0	1	3	1	0	1	4	5	k__Bacteria(100);p__Proteobacteria(100);c__Alphaproteobacteria(100);o__Rickettsiales(100);f__Pelagibacteraceae(100);unclassified(100);unclassified(100);	GGATTAGATACCCTGGTAGTCCATGCCGTAAACGATGTGTGTTAGATGTTGGAAATTTATTTTCAGTATCGCAGCGAAAGCAATAAACACACCGCCTGGGGAGTACGACCGCAAGGTTAAAACTCAAATGAATTGACGGGGACCCGCACAAGTAGTGGAGCATGTGGTTTAATTCGAAGATACGCGCAGAACCTTACCAACACTTGACATGTTTGTTATGACTCTAAGAGATTAGAGTTTTCGGTTCGGCCGGACGAAACACAGGTGCTGCATGGCTGTCGTCAGCTCGTGCCG
Otu0796	0	1	1	0	1	0	1	1	0	0	0	0	0	0	0	5	0	5	k__Bacteria(100);p__Proteobacteria(100);unclassified(100);unclassified(100);unclassified(100);unclassified(100);unclassified(100);	GGATTAGATACCCTGGTAGTCCGCGCCGTAAACGATGTATACTAGTTGTCGGGTCTTGATACTCGGTGACGCAGCTAACGCATTAAGTATACCGCCTGGGGAGTACGGTCGCAAGATTAAAACTCAAAGAAATTGACGGGGACCCGCACAAGCGGTGGAGCATGTGGTTTAATTCGAAGCAACGCGAAGAACCTTACCCACCTTTGACATACTAGTTTGGGATAGTGGAGACACTTTCTTTCAGTTCGGCTGGGCTAGATACAGGTGCTGCATGGCTGTCGTCAGCTCGTGCCG
Otu0797	0	0	4	0	0	0	0	0	0	0	0	0	0	0	1	4	1	5	k__Bacteria(100);p__Firmicutes(100);c__Clostridia(100);o__Clostridiales(100);f__Tissierellaceae(100);g__Peptoniphilus(100);unclassified(100);	GGATTAGATACCCTGGTAGTCCACGCTGTAAACGATGAGTGCTAGGTATCGGAATAATTCGGTGCCGCAGTTAACACATTAAGCACTCCGCCTGGGGAGTACGTGCGCAAGCATGAAACTCAAAGGAATTGACGGGGACCCGCACAAGCAGCGGAGCATGTGGTTTAATTCGAAGCAACGCGAAGAACCTTACCAGGGCTTGACATACTGAGGACCGGTATAGAGATATACCCTCTTCTTCGGAAGCCTCAATACAGGTGGTGCATGGTTGTCGTCAGCTCGTGCCG
Otu0798	5	0	0	0	0	0	0	0	0	0	0	0	0	0	0	5	0	5	k__Bacteria(100);p__Proteobacteria(100);c__Gammaproteobacteria(100);o__Legionellales(100);f__Coxiellaceae(100);unclassified(100);unclassified(100);	GGATTAGATACCCTGGTAGTCCACGCCGTCAACGATGAGAACTAGACGTTGGGAAGTTTATCTTCTTAGTGTCGAAGCTAACGCGTTAAGTTCTCCGCCTGGGGAGTACGGCCGCAAGGTTAAAACTCAAAGGAATTGACGGGGGCCCGCACAAGCGGTGGAGCATGTGGTTTAATTCGATGCAACGCGAAGAACCTTACCTACTCTTGACATCCCTGGAATCCCCTAGAGATAGGGGAGTGCCTTCGGGAATCAGGTGACAGGTGCTGCATGGCTGTCGTCAGCTCGTGCCG
Otu0799	5	0	0	0	0	0	0	0	0	0	0	0	0	0	0	5	0	5	k__Bacteria(100);p__Proteobacteria(100);unclassified(100);unclassified(100);unclassified(100);unclassified(100);unclassified(100);	GGATTAGATACCCTGGTAGTCCACGCAGTAAACGATGAGTGCTGGCTGTCGGGACCACGAGTTTCGGCGGCGAAGCTAACGCGTTAAGCACTCCGCCTGGGGAGTACGGCCGCAAGGCTAAAACTCAAAGGAATTGACGGGGACCCGCACAAGCAGTGGAGCATGTGGTTTAATTCGATGCAACGCGAAAAACCTTACCAGCTCTTGAATCCTAGTCGCGATTTTCAGAGATGAATTTCTTCAGTTCGGCTGGACTAGTGACAGGTGTTGCATGGCTGTCGTCAGCTCGTGCCG
Otu0800	4	0	0	0	0	0	0	0	1	0	0	0	0	0	0	5	0	5	k__Bacteria(100);p__Proteobacteria(100);c__Alphaproteobacteria(100);o__Rhizobiales(100);f__Hyphomicrobiaceae(100);g__Parvibaculum(100);unclassified(100);	GGATTAGATACCCTGGTAGTCCACGCCGTAAACGATGGGTGCTAGTTGTCAGGCAGCATGCTGTTTGGTGACGCAGCTAACGCGTTAAGCACCCCGCCTGGGGACTACGGTCGCAAGACTAAAACTCAAAGGAATTGACGGGGGCCCGCACAAGCGGTGGAGCATGTGGTTTAATTCGAGGCAACGCGAAGAACCTTACCAGCTTTTGACATCCCGGTCGCGGTTACCAGAGATGGTTTCCTTCAGTTCGGCTGGACCGGTGACAGGTGCTGCATGGTTGTCGTCAGCTCGTGCCG
Otu0801	0	0	2	0	0	0	0	0	0	0	0	0	0	3	0	2	3	5	k__Bacteria(100);p__Proteobacteria(100);c__Deltaproteobacteria(100);o__Myxococcales(100);f__Cystobacterineae(100);unclassified(100);unclassified(100);	GGATTAGATACCCTGGTAGTCCACGCCGTAAACGATGAACACTAGGTGTTGCGGGTATTGACCCCTGCAGTGCCGACGCTAACGCATTAAGTGTTCCGCCTGGGGAGTACGGCCGCAAGGCTAAAACTCAAAGGAATTGACGGGGGCCCGCACAAGCGGTGGAGTATGTGGTTTAATTCGACGCAACGCGCAGAACCTTACCCGGATTTGACATTGATGGAATCTTCCAGAAACGGAAGAGTGCCCCTTCGGGGGCCCTGAAAACAGGTGCTGCATGGCTGTCGTCAGCTCGTGTCG
Otu0802	0	0	0	0	0	0	0	0	0	5	0	0	0	0	0	5	0	5	k__Bacteria(100);p__Actinobacteria(100);c__Acidimicrobiia(100);o__Acidimicrobiales(100);unclassified(100);unclassified(100);unclassified(100);	GGATTAGATACCCTGGTAGTCCATGCCGTAAACGATGGGCACTAGGTGTGGGGCGCTGTCAACGCGCTCCGTGCCGAAGCTAACGCATTAAGTGCCCCGCCTGGGGAGTACGGCCGCAAGGCTAAAACTCAAAGGAATTGACGGGGGCCCGCACAAGCGGCGGAGCATGTTGCTTAATTCGAGGCAACGCGAAGAACCTTACCTGGGTTTGACATGTAGGGAAAAGCCATAGAGATATGGTGTCCTTTTGGGTCCTACACAGGTGGTGCATGGCTGTCGTCAGCTCGTGCCG
Otu0803	5	0	0	0	0	0	0	0	0	0	0	0	0	0	0	5	0	5	k__Bacteria(100);p__Bacteroidetes(100);c__Cytophagia(100);o__Cytophagales(100);f__Amoebophilaceae(100);g__Ucs1325(100);unclassified(100);	GGATTAGATACCCTGGTAGTCCACGCTGTAAACGATGGTCACTCGATATATGCACATAGGTGCATGTGTCCAAGCGAAAGCGTTAAGTGACCCACCTGGGGAGTACGCTCGCAAGAGTGAAACTTAAAGGAATTGACGGGGGTCCGCACAAGCGGTGGAACATGTGGTTTAATTCGATACTACGCGAGAAACCTTACCTAGGTTCAATGTCTATTGCTACACCAAGAGATTGGTGGTTCCGCAAGGACGGTAGACAAGGTGCTGCATGGCTGTCGTCAGCTCGTGCCG
Otu0804	0	4	0	0	0	0	0	1	0	0	0	0	0	0	0	5	0	5	k__Bacteria(100);p__Proteobacteria(100);c__Gammaproteobacteria(100);o__Xanthomonadales(100);f__Sinobacteraceae(100);unclassified(100);unclassified(100);	GGATTAGATACCCTGGTAGTCCACGCCTTAAACGATGGGCACTAGACGTTGAAGGGGTAAGCCCTCCAGTGTCGTAGCTAACGCGCTAAGTGCCCCGCCTGGGGAGTACGGCCGCAAGGTTGAAACTCAAAGGAATTGACGGGGACCCGCACAAGCGGTGGAGCATGTGGTTTAATTCGATGCAACGCGAAGAACCTTACCTGGTCTTGACATCCTGGGAATCCTGTAGAGATACGGGAGTGCCGCAAGGAACCCAGAGACAGGTGCTGCATGGCTGTCGTCAGCTCGTGCTG
Otu0805	3	0	0	0	0	0	0	0	2	0	0	0	0	0	0	5	0	5	k__Bacteria(100);p__Proteobacteria(100);c__Deltaproteobacteria(100);unclassified(100);unclassified(100);unclassified(100);unclassified(100);	GGATTAGATACCCTGGTAGTCCACGCCGTAAACGATGAACACTAGTTGTTGCGGGTATTGACCCCTGCAGTGACGACGCTAACGCATTAAGTGTTCCGCCTGGGGACTACGGCCGCAAGGCTAAAACTCAAAGGAATTGACGGGGGCCCGCACAAGCGGTGGAGTATGTGGTTTAATTCGACGCAACGCGCAGAACCTTACCCGGGCTTGACATCGAGGGAAAGCCCTTGGAAACAAGGGCCCTCATCTTCGGATGACCCAAAGACAGGTGCTGCATGGCTGTCGTCAGCTCGTGCCG
Otu0806	0	0	5	0	0	0	0	0	0	0	0	0	0	0	0	5	0	5	k__Bacteria(100);p__Proteobacteria(100);c__Gammaproteobacteria(100);o__Legionellales(100);unclassified(100);unclassified(100);unclassified(100);	GGATTAGATACCCTGGTAGTCCACGCAGTAAACGATGAGAACTAGGCGTAAGGATTTTAATCTTTGTGCCGTAGCTAACGCGTTAAGTTCTCCGCCTGGGGAGTACGGCCGCAAGGCTAAAACTCAAAGGAATTGACGGGGGCCCGCACAAGCGGTGGAGCATGTGGTTTAATTCGATGCAACGCGAAGAACCTTACCTACTCTTGACATCCCTGAAATCTTCCGTCACTGGAAGAGTGCCTTCGGGAATCAGGTGACAGGTGCTGCATGGCTGTCGTCAGCTCGTGCCG
Otu0807	1	0	0	0	0	3	0	1	0	0	0	0	0	0	0	5	0	5	k__Bacteria(100);unclassified(100);unclassified(100);unclassified(100);unclassified(100);unclassified(100);unclassified(100);	GGATTAGATACCCTGGTAGTCCACGCCGTAAACGATGGGTACTAGATGTTGGTTTCACTTACGGGTGGGATCAGTGTCGCAGTTAACGCATTAAGTACCCCGCCTGGGGAGTACGCCCGCAAGGGTGAAACTCAAAGGAATTGACGGGGGCCCGCACAAGCGGTGGAGCATGTGGTTTAATTCGATGCAACGCGCAGAACCTTACCGGGGCTTAAACTGTTAGGTAAACCCTGTGAAAGCAGGACTGCTCTTCGGAGCGACCTAATAGAGGTGCTGCATGGCTGTCGTCAGCTCGTGTCG
Otu0808	0	0	0	0	0	3	0	0	2	0	0	0	0	0	0	5	0	5	k__Bacteria(100);p__Proteobacteria(100);c__Deltaproteobacteria(100);o__NB1-j(100);f__JTB38(100);unclassified(100);unclassified(100);	GGATTAGATACCCTGGTAGTCCACGCCGTAAACGTTGGGTGCTCGTCGTAGCGGGTATTGACCCCTGCTGTGACCAAGCTAACGCAAGAAGCACCCCGCCTGGGAAGTACGGTCGCAAGACTAAAACTCAAAGGAATTGACGGGGGCCCGCACAAGCGGTGGAGCATGTGGTTTAATTCGAAGCAACGCGCAGAACCTTACCTGGGTTTGACATCCTCGGAATCTCTTCGAAAGTTGAGAGTGCCTTCGGGAACCGAGTGACAGGTGCTGCATGGCTGTCGTCAGCTCGTGCCG
Otu0809	0	0	0	0	5	0	0	0	0	0	0	0	0	0	0	5	0	5	k__Bacteria(100);p__Bacteroidetes(100);c__Saprospirae(100);o__Saprospirales(100);f__Saprospiraceae(100);unclassified(100);unclassified(100);	GGATTAGATACCCTGGTAGTCCACGCCCTAAACGATGCTAACTCGATGTTTGGTCTTTGCGATTGAGCATCCAAGCGAAAGCGTTAAGTTAGCCACCTGGGGAGTACGTCGGCAACGATGAAACTCAAAGGAATTGACGGGGGTCCGCACAAGCGGTGGAGCATGTGGTTTAATTCGATGATACGCGAGGAACCTTACCTGGGCTCGAATGGTAGTGGCCGATGCATGAAAGTGCATTTTCCTTCGGGACTGCTATCAAGGTGCTGCATGGTTGTCGTCAGCTCGTGCCG
Otu0810	0	0	0	0	5	0	0	0	0	0	0	0	0	0	0	5	0	5	k__Bacteria(100);p__Bacteroidetes(100);c__Saprospirae(100);o__Saprospirales(100);f__Saprospiraceae(100);unclassified(100);unclassified(100);	GGATTAGATACCCTGGTAGTCCACGCCCTAAACGATGCTTACTCGACGTGTGACTTTTCGGAGTTGCGCGTCCAAGGGAAACCGTTAAGTAAGCCACCTGGGGAGTACGTTCGCAAGAATGAAACTCAAAGGAATTGACGGGGGTCCGCACAAGCGGTGGAGCATGTGGTTTAATTCGATGATACGCGAGGAACCTTACCTGGGCTCGAACGCTATTGGACGATCTATGAAAGTAGATTTCTCTTCGGAGCTAATAGTGAGGTGCTGCATGGTTGTCGTCAGCTCGTGCCG
Otu0811	4	0	0	0	0	0	0	1	0	0	0	0	0	0	0	5	0	5	k__Bacteria(100);p__Acidobacteria(100);c__Sva0725(100);o__Sva0725(100);unclassified(100);unclassified(100);unclassified(100);	GGATTAGATACCCTGGTAGTCCACACTGTAAACGATGAGCACTCGGTGCCGCGGGTGTCGACCCCTGCGGTGCCTTAGGAAACCCGTTAAGTGCTCCGCCTGGGGAGTACGGTCGCAAGGCTGAAACTCAAAGGAATTGACGGGGGCCCGCACAAGCGGTGGAGCATGTGGTTTAATTCGATGCAACGCGCAGAACCTTACCTGGGCTTAAACTGTGGTGGCCCGCCCTGGAAACAGGGTTTTCCCTTCGGGGACCGCCATAGAGGTGCTGCATGGCTGTCGTCAGCTCGTGTCG
Otu0812	0	0	0	0	0	3	2	0	0	0	0	0	0	0	0	5	0	5	k__Bacteria(100);p__Proteobacteria(100);c__Alphaproteobacteria(100);o__Rhizobiales(100);f__Phyllobacteriaceae(100);g__Mesorhizobium(100);s__huakuii(100);	GGATTAGATACCCTGGTAGTCCACGCCGTAAACGATGGAAGCTAGCCGTCGGGCGGTATACCGTTCGGTGGCGCAGCTAACGCATTAAGCTTCCCGCCTGGGGAGTACGGTCGCAAGATTAAAACTCAAAGGAATTGACGGGGGCCCGCACAAGCGGTGGAGCATGTGGTTTAATTCGAGGCAACGCGAAGAACCTTACCAGCCCTTGACATCCCGGTCGCGGATAGCAGAGATGCTTTCCTTCAGTTCGGCTGGACCGGTGACAGGTGCTGCATGGTTGTCGTCAGCTCGTGTCG
Otu0813	0	0	0	0	0	3	2	0	0	0	0	0	0	0	0	5	0	5	k__Bacteria(100);p__Caldithrix(100);c__Caldithrixae(100);o__Caldithrixales(100);unclassified(100);unclassified(100);unclassified(100);	GGATTAGATACCCTGGTAGTCCACGCCGTAAACGATGGGCACTAGGTGTTGGGTTGACTTCACGGTTGATTCGGTGCCGCAGCTAACGCATTAAGTGCCCCGCCTGGGGAGTACGCTCGCAAGGGTGAAACTCAAAGGAATTGACGGGGGCCCGCACAAGCGGTGGAGCATGTGGTTTAATTCGATGCAACGCGCAGAACCTTACCGGGGCTTAAACTGCCAGGTAACTCCTGTGAAAGCAGGTCTGTTCTTCGGAACGACCTGGTAGAGGTGCTGCATGGCTGTCGTCAGCTCGTGCCG
Otu0814	1	0	0	0	0	0	0	3	0	0	0	1	0	0	0	5	0	5	k__Bacteria(100);p__Proteobacteria(100);c__Alphaproteobacteria(100);o__Rhodobacterales(100);f__Rhodobacteraceae(100);unclassified(100);unclassified(100);	GGATTAGATACCCTGGTAGTCCACACCGTAAACGATGAATGCCAGACGTCGGGTAGCATGCTATTCGGTGTCACACCTAACGGATTAAGCATTCCGCCTGGGGAGTACGGTCGCAAGATTAAAACTCAAAGGAATTGACGGGGGCCCGCACAAGCGGTGGAGCATGTGGTTTAATTCGAAGCAACGCGCAGAACCTTACCAACCCTTGACATGGATATCGCGGTTTCCAGAGATGGATTCCTTCAGTTCGGCTGGATATCACACAGGTGCTGCATGGCTGTCGTCAGCTCGTGCCG
Otu0815	5	0	0	0	0	0	0	0	0	0	0	0	0	0	0	5	0	5	k__Bacteria(100);p__Proteobacteria(100);c__Gammaproteobacteria(100);o__Oceanospirillales(100);f__Oleiphilaceae(100);unclassified(100);unclassified(100);	GGATTAGATACCCTGGTAGTCCACGCCGTAAACGATGTCTACTAGCCGTTGGGAGACTTGATCTTTTAGTGGCGCAGCTAACGCACTAAGTAGACCGCCTGGGGAGTACGGCCGCAAGGTTAAAACTCAAATGAATTGACGGGGGCCCGCACAAGCGGTGGAGCATGTGGTTTAATTCGATGCAACGCGAAGAACCTTACCAGGTCTTGACATCCAGAGAACTTTCCAGAGATGGATTGGTGCCTTCGGGAGCTCTGTGACAGGTGCTGCATGGCTGTCGTCAGCTCGTGCCG
[truncated: 1,986 more rows]
