# Supplementary material for: Microbial community composition of deep-sea corals from the Red Sea provides insight into functional adaption to a unique environment
Source: Sci Rep. 2017 Mar 17;7:44714. doi: 10.1038/srep44714 (PMC5356181; doi:10.1038/srep44714)
Supplement: Supplementary Dataset S2 [file srep44714-s3.xls]

## Sheet: Sheet2
	Dendrophyllia sp.		E. fistula		R. typus
OTU	Average Abundance	SE	Average Abundance	SE	Average Abundance	SE	Taxonomy
Otu0001			977.25	530.94			unclassified (100), class Gammaproteobacteria
Otu0004	525.25	172.606	132	6.09645	9.75	1.88746	Pseudomonas veronii (97)
Otu0005					610.25	232.397	Campylobacter ureolyticus (100)
Otu0007	128.25	80.3838	467.5	390.122	2.75	1.43614	Photobacterium angustum (99)
Otu0009	510.25	119.471					BD2-13 sp. (100)
Otu0011			4.5	0.645497			Acinetobacter venetianus (100)
Otu0012					290.25	101.336	unclassified (100), phylum Proteobacteria
Otu0014	94	40.3134	179.25	94.6136			unclassified (100), phylum Proteobacteria
Otu0015	256.75	92.7024					Marinobacter bryozoorum (100)
Otu0016	246.75	84.3192					unclassified (100), class Deltaproteobacteria
Otu0017			116.5	80.8543			Vibrio fortis (93)
Otu0018	4.75	1.88746					Alteromonas sp. (100)
Otu0022			116	50.982			unclassified (100), family Rhodospirillaceae
Otu0023	104.25	23.4499					BD2-13 sp. (100)
Otu0026	84	33.7441	16	4.02078			Caulobacter henricii (100)
Otu0027	41.5	21.5465	55.5	8.46069			unclassified (100), class Gammaproteobacteria
Otu0028					94.5	45.1101	unclassified (100), class Gammaproteobacteria
Otu0029			93.75	39.9695			Methylibium petroleiphilum (100)
Otu0030			93.25	5.79332			Rickettsia_endosymbiont_of_Deronectes_platynotus (100)
Otu0031					85.25	17.7641	Campylobacter sp. (100)
Otu0032					78.25	19.0586	unclassified (100), phylum Proteobacteria
Otu0034			83	27.4742			unclassified (100), family Rhodospirillaceae
Otu0035	24.75	6.20987					Oleibacter sp. (100)
Otu0036			81.25	31.1003			Inquilinus sp. (92)
Otu0037			32.5	9.92052			unclassified (100), class Gammaproteobacteria
Otu0038			74.75	16.0488			unclassified (100), class Gammaproteobacteria
Otu0040			69.25	67.2512			unclassified (100), family Endozoicimonaceae
Otu0044			60.75	23.3787			unclassified (100), class Alphaproteobacteria
Otu0045			42.5	12.5797			unclassified (100), class Gammaproteobacteria
Otu0046	44.75	17.8716	12.5	3.1225			Herbaspirillum sp. (100)
Otu0047					54	21.5523	unclassified (100), phylum Proteobacteria
Otu0048	39	12.6161	15	3.937			Pelomonas puraquae (99)
Otu0049	44.25	24.9412	8.5	4.55522			Propionibacterium acnes (100)
Otu0050			24.25	11.6145			unclassified (52), family Rhodobacteraceae
Otu0051			47.75	22.8924			unclassified (100), class Gammaproteobacteria
Otu0052					42	29.4194	unclassified (100), family Nitrospiraceae
Otu0057	39.25	6.52399					BD2-13 sp. (100)
Otu0058	20	10.1571					Marinobacter sp. (70)
Otu0060	10	2.85774					Alteromonas sp. (100)
Otu0064	8.5	1.55456	21.5	7.41058			unclassified (100), family Piscirickettsiaceae
Otu0066			22.75	9.70717			unclassified(100), family JdFBGBact
Otu0070			22.25	5.4064			unclassified (100), class Gammaproteobacteria
Otu0072					24	21.0278	unclassified(97), family Cryomorphaceae
Otu0074			12	3.53553			unclassified (91), family Rhodospirillaceae
Otu0075	27.25	10.0115					unclassified (100), order Oceanospirillales
Otu0076			6	2.34521			unclassified (100), family Nitrospiraceae
Otu0077			18.25	10.7112			unclassified (100), class Alphaproteobacteria
Otu0079	14.25	6.22328	11.25	3.0104			unclassified (100), family Francisellaceae
Otu0081			8.25	2.78014			Halomonas sp. (100)
Otu0083			16.5	8.12917			unclassified(100), order Sva0725
Otu0086			9.25	1.79699			unclassified (100), family Nitrospiraceae
Otu0087			21	9.56556			unclassified (87), family Rhodospirillaceae
Otu0089			24.25	7.70687			unclassified (100), family Rhodospirillaceae
Otu0097			10.75	4.69707	7.75	2.49583	unclassified (99), family Nitrospiraceae
Otu0099			16.5	6.40963			unclassified (100), family Piscirickettsiaceae
Otu0102	14.5	6.98212					Staphylococcus epidermidis (76)
Otu0104			7	2.3094			unclassified (100), family Piscirickettsiaceae
Otu0107			10	2.64575			unclassified (100), family Piscirickettsiaceae
Otu0108			19.75	4.11045			unclassified (100), class Gammaproteobacteria
Otu0112	7.75	5.45245					unclassified (100), family Pelagibacteraceae
Otu0113			6.5	3.22749			unclassified(58), family Flammeovirgaceae
Otu0114	16	9.70395					Phaeobacter sp. (100)
Otu0115	6	2.34521					unclassified (100), phylum Proteobacteria
Otu0120			5.75	2.17466			Acinetobacter guillouiae (56)
Otu0122			3.5	1.5			unclassified (96), family Endozoicimonaceae
Otu0125			16.75	7.50972			unclassified (100), class Gammaproteobacteria
Otu0132			13.75	5.35996			unclassified(100), order Sva0725
Otu0133			10	5.24404			unclassified (86) family Phyllobacteriaceae
Otu0134			5.5	2.39792			unclassified(100), order Sva0725
Otu0136			10	7.01189			unclassified (100), class Gammaproteobacteria
Otu0139			13.25	6.86021			unclassified (100), order Thiohalorhabdales
Otu0140			13	3.85141			unclassified (100), order Chromatiales
Otu0141			8	1.68325			unclassified(100), order Sva0725
Otu0145					9	4.89898	unclassified (100), family Piscirickettsiaceae
Otu0146			13	4.22295			unclassified (100), family Piscirickettsiaceae
Otu0148					12.5	8.25126	unclassified (100), family Deltaproteobacteria
Otu0150			13.25	5.51324			Inquilinus sp. (87)
Otu0152			3	0.816497			unclassified (100), class Alphaproteobacteria
Otu0154			4.25	0.629153			unclassified (100), kingdom Bacteria
Otu0160			11.75	5.17003			unclassified (100), family Phyllobacteriaceae
Otu0163	9.25	3.5678					Sphingobium yanoikuyae (100)
Otu0164			8.25	3.92375	2.25	0.478714	unclassified(81), family wb1_P06
Otu0166			5.75	2.95452			unclassified(100), order Sva0725
Otu0169			9.5	3.96863			unclassified(100), order Sva0725
Otu0172			3.25	2.25			Nitrospira sp. (98)
Otu0185			4.75	1.25			unclassified(100), order Sva0725
Otu0188			3.25	0.478714			unclassified (100), family Arctic95B-10
Otu0194			4.75	1.37689			Nitrospira sp. (73)
Otu0208			4.75	1.65202			unclassified (94), family Caulobacteraceae
Otu0212			7.75	2.95452			unclassified (81), family Phyllobacteriaceae
Otu0215			6.25	0.946485			unclassified (100), family Nitrospiraceae
Otu0218			2.75	0.629153			Ralstonia sp. (97)
Otu0222			3.5	1.32288			unclassified (100), order Ucn15732
Otu0225			5.25	3.92375			unclassified(100), order Sva0725
Otu0246			4.5	1.44338			unclassified (100), family Rhodospirillaceae
Otu0251			6	2.79881			unclassified (100), family Rhodospirillaceae
Otu0262			5.25	1.49304			unclassified (100), family Rhodospirillaceae
Otu0265			5.75	1.65202			Maricaulis sp. (92)
Otu0267			5.25	2.32289			unclassified (100), family Piscirickettsiaceae
Otu0271			5.5	1.04083			unclassified (100), family Rhodospirillaceae
Otu0274			5.25	2.62599			Candidatus_Entotheonella sp. (100)
Otu0296			3.75	1.03078			unclassified (100), family NB1-i
Otu0300			5	2.16025			unclassified (100), class Alphaproteobacteria
Otu0306			4.5	2.17945			unclassified (100), class Alphaproteobacteria
Otu0307			4.75	1.88746			unclassified (100), family Saprospiraceae
Otu0313			4.75	3.42479			unclassified (100), family Rhodospirillaceae
Otu0362			2.75	0.853913			unclassified (100), oder NB1-j
Otu0381			3.5	1.32288			unclassified(100), order Rhizobiales
Otu0382			3	0.57735			unclassified (100), family NB1-i
Otu0392					3.5	1.19024	Campylobacter sp. (65)
Otu0415			3	2			unclassified (100), class Gammaproteobacteria
Otu0453			3	1.22474			unclassified (100), class Gammaproteobacteria
Otu0459			2.75	0.853913			unclassified (100), class Gammaproteobacteria
Otu0464			2.75	1.03078			unclassified (100), class Gammaproteobacteria
Otu0475			2.5	0.645497			Phaeospirillum fulvum (100)
Otu0514					2.5	0.866025	Campylobacter sp. (190)
Otu0568	2	0.707107					Microbacterium chocolatum (100)
Otu0652					1.75	0.75	unclassified (100), family Francisellaceae
